# Supplementary material for: Fermentation-driven microbial and metabolic shifts in filler tobacco leaves of different grades
Source: Front Microbiol. 2025 Sep 24;16:1651289. doi: 10.3389/fmicb.2025.1651289 (PMC12504501; doi:10.3389/fmicb.2025.1651289)
Supplement: Supplementary file 1 [file Table_1.XLSX]

## Sheet: meta_intensity_all
Table S1. All metabolites qualitative and quantitative table
Name	IonMode	Formula	MolecularWeight	m/z	MassError	Adduct	RT (min)	ClassI	ClassII	ClassIII	CAS	all_FX1_1	all_FX1_2	all_FX1_3	all_FX1_4	all_FX1_5	all_FX1_6	all_FX2_1	all_FX2_2	all_FX2_3	all_FX2_4	all_FX2_5	all_FX2_6	all_FX3_1	all_FX3_2	all_FX3_3	all_FX3_4	all_FX3_5	all_FX3_6	all_QC1	all_QC2	all_QC3	all_QC4	all_X1_1	all_X1_2	all_X1_3	all_X1_4	all_X1_5	all_X1_6	all_X2_1	all_X2_2	all_X2_3	all_X2_4	all_X2_5	all_X2_6	all_X3_1	all_X3_2	all_X3_3	all_X3_4
Gypsogenin	P	C30H46O4	470.34	453.336	0.491105	[M+H-H2O]+	7.371	Lipids and lipid-like molecules	Prenol lipids	Triterpenoids	"639-14-5"	2.60592e+07	2.71989e+07	2.65114e+07	2.51413e+07	2.98583e+07	2.49676e+07	2.37711e+07	1.64657e+07	1.43442e+07	2.2728e+07	1.87593e+07	2.54588e+07	4.78219e+07	5.04171e+07	5.36428e+07	5.07289e+07	5.33466e+07	5.2683e+07	2.7162e+07	3.05776e+07	2.75151e+07	2.73971e+07	1.24247e+07	1.28138e+07	1.3658e+07	1.09754e+07	8.28789e+06	1.0661e+07	1.50295e+07	1.34923e+07	1.59979e+07	1.59507e+07	1.2774e+07	1.17945e+07	7.5808e+07	7.4948e+07	6.98304e+07	7.64197e+07
25(R,S)-Ruscogenin	P	C27H42O4	430.308	453.297	0.206032	[M+Na]+	9.666	Lipids and lipid-like molecules	Prenol lipids	Triterpenoids	"874485-32-2"	5.40539e+07	5.57262e+07	5.36226e+07	5.1304e+07	5.85038e+07	5.58247e+07	2.99894e+07	3.19561e+07	2.98157e+07	3.54364e+07	3.49077e+07	2.92961e+07	1.53134e+08	1.61314e+08	1.61042e+08	1.64538e+08	1.67269e+08	1.5534e+08	9.52653e+07	9.50164e+07	8.54405e+07	9.23149e+07	1.24619e+08	1.23763e+08	1.36146e+08	1.2344e+08	1.28171e+08	1.2824e+08	4.08517e+07	3.72809e+07	3.87657e+07	3.58163e+07	3.959e+07	3.82253e+07	3.31852e+08	3.2995e+08	3.09238e+08	3.27574e+08
Neoruscogenin	P	C27H40O4	428.293	411.289	0.820241	[M+H-H2O]+	7.559	Organic oxygen compounds	Organooxygen compounds	Carbohydrates and carbohydrate conjugates	"17676-33-4"	8.06708e+08	8.29339e+08	8.25912e+08	8.15061e+08	8.21448e+08	7.82839e+08	1.18093e+08	1.10497e+08	1.02949e+08	1.04746e+08	1.13775e+08	1.18928e+08	1.63728e+07	1.30376e+07	7.74746e+06	1.64017e+07	1.31507e+07	1.4759e+07	4.9658e+08	5.23382e+08	4.72578e+08	4.90043e+08	1.94821e+09	1.96528e+09	1.92003e+09	1.82057e+09	2.03918e+09	2.00809e+09	1.94777e+08	1.98622e+08	1.89649e+08	2.12126e+08	1.98777e+08	1.92152e+08	3.55401e+07	3.78117e+07	3.43491e+07	3.85064e+07
Fuziline	P	C24H39NO7	453.273	476.262	0.34644	[M+Na]+	6.912	Lipids and lipid-like molecules	Prenol lipids	Diterpenoids	"80665-72-1"	2.70545e+07	3.2352e+07	2.84298e+07	2.49561e+07	2.2387e+07	3.1255e+07	1.42585e+08	1.27336e+08	1.27671e+08	1.23906e+08	1.24305e+08	1.33437e+08	1.54518e+07	2.04366e+07	1.63053e+07	1.3024e+07	2.20152e+07	1.42078e+07	8.57273e+07	1.04521e+08	8.29066e+07	6.66879e+07	2.36088e+08	2.37968e+08	2.54722e+08	2.34343e+08	2.4001e+08	2.07017e+08	1.21515e+08	1.16061e+08	1.15668e+08	1.13931e+08	1.09158e+08	1.04848e+08	4.67117e+07	4.35472e+07	4.21968e+07	4.40712e+07
Sophocarpine	P	C15H22N2O	246.173	269.163	0.509923	[M+Na]+	5.91	Alkaloids and derivatives	Lupin alkaloids	Matrine alkaloids	"6483-15-4"	1.00656e+08	1.02341e+08	1.016e+08	1.09153e+08	1.00804e+08	1.05354e+08	1.54532e+07	1.41096e+07	1.44443e+07	1.71053e+07	1.42941e+07	1.42682e+07	2.46251e+08	2.75427e+08	2.90574e+08	2.83418e+08	2.87373e+08	2.79631e+08	1.00801e+08	9.65008e+07	1.01028e+08	1.0829e+08	7.69001e+07	7.50795e+07	7.46477e+07	7.83914e+07	7.4641e+07	7.80284e+07	6.72838e+07	6.03468e+07	6.13498e+07	6.2251e+07	5.70804e+07	6.2439e+07	1.37294e+08	1.39863e+08	1.36616e+08	1.46118e+08
Cyclo(Tyr-Leu)	P	C15H20N2O3	276.147	277.155	0.17799	[M+H]+	4.684	Organic acids and derivatives	Carboxylic acids and derivatives	Amino acids, peptides, and analogues	"82863-65-8"	1.83269e+08	1.88519e+08	1.8665e+08	1.74307e+08	1.95959e+08	1.90449e+08	4.89785e+07	4.71082e+07	4.6438e+07	3.82886e+07	4.21798e+07	4.63043e+07	9.99474e+07	1.14626e+08	1.14724e+08	1.13769e+08	1.16052e+08	1.09475e+08	8.01695e+07	7.88519e+07	7.995e+07	7.37766e+07	1.50122e+08	1.42362e+08	1.45068e+08	1.44909e+08	1.45842e+08	1.51978e+08	4.62089e+07	5.52693e+07	3.96879e+07	4.75159e+07	5.35762e+07	4.63399e+07	5.57186e+07	5.05967e+07	5.6148e+07	5.92192e+07
Hecogenin acetate	P	C29H44O5	472.319	473.326	0.89825	[M+H]+	7.968	Lipids and lipid-like molecules	Prenol lipids	Triterpenoids	"915-35-5"	3.91785e+07	3.641e+07	3.6449e+07	4.11397e+07	3.59004e+07	3.37753e+07	8.05918e+06	9.17122e+06	7.49789e+06	6.6498e+06	1.0386e+07	8.47907e+06	5.07985e+07	6.48678e+07	6.04302e+07	6.32088e+07	4.37787e+07	6.60378e+07	4.31164e+07	3.93768e+07	5.36648e+07	2.91164e+07	5.47791e+07	4.72245e+07	5.36503e+07	4.42847e+07	4.56845e+07	5.55202e+07	2.13269e+07	2.18227e+07	1.42852e+07	1.55822e+07	1.99895e+07	1.80787e+07	2.68223e+07	2.68998e+07	2.12357e+07	2.37394e+07
Cyclo(L-Phe-L-Pro)	P	C14H16N2O2	244.121	245.128	0.0945212	[M+H]+	5.815	Organic acids and derivatives	Carboxylic acids and derivatives	Amino acids, peptides, and analogues	"3705-26-8"	5.11125e+07	4.56092e+07	4.31503e+07	4.24985e+07	4.60929e+07	4.57252e+07	2.26936e+08	1.71356e+08	1.72878e+08	1.97041e+08	1.92957e+08	1.81078e+08	9.42504e+07	6.07343e+07	7.15306e+07	6.28364e+07	5.9601e+07	1.19249e+08	6.28267e+07	4.23804e+07	6.16471e+07	5.71909e+07	5.94884e+07	6.04811e+07	5.48939e+07	5.91903e+07	5.82619e+07	6.1174e+07	5.93588e+07	6.55757e+07	6.35814e+07	6.04583e+07	9.91683e+07	7.21668e+07	1.22139e+08	1.26998e+08	7.65023e+07	7.31284e+07
Fumagillol	P	C16H26O4	282.183	265.18	0.68071	[M+H-H2O]+	6.172	Organic oxygen compounds	Organooxygen compounds	Alcohols and polyols	"108102-51-8"	3.81797e+08	6.20435e+08	6.91896e+08	3.12206e+08	5.50875e+08	3.21568e+08	3.57955e+08	3.37993e+08	3.30332e+08	3.46838e+08	3.4103e+08	2.63356e+08	5.87182e+08	7.8641e+08	5.21269e+07	5.31998e+08	8.24609e+08	7.68424e+08	4.91529e+08	3.3208e+08	4.74453e+08	5.72025e+08	6.10787e+08	5.55731e+08	5.70749e+08	5.57312e+08	5.47966e+08	5.60291e+08	3.83221e+08	3.71906e+08	6.13195e+08	3.95271e+08	3.85317e+08	4.11922e+08	5.42088e+08	5.39608e+08	5.30962e+08	5.15494e+08
Ambroxide	P	C16H28O	236.214	237.221	0.831007	[M+H]+	7.884	Organoheterocyclic compounds	Naphthofurans	-	"6790-58-5"	5.24261e+08	5.45875e+08	5.23651e+08	5.21458e+08	5.23401e+08	5.17041e+08	4.92225e+08	4.89327e+08	4.94144e+08	4.77398e+08	4.94992e+08	4.93163e+08	2.2413e+08	2.44725e+08	2.55014e+08	2.53094e+08	2.41995e+08	2.42682e+08	3.3059e+08	3.43967e+08	3.23475e+08	3.36052e+08	7.57671e+08	7.32218e+08	7.58468e+08	7.49129e+08	7.43985e+08	7.67406e+08	4.00844e+08	3.97884e+08	4.00729e+08	3.96225e+08	3.90898e+08	3.80219e+08	7.65491e+07	9.21921e+07	7.38159e+07	7.6408e+07
8-Epixanthatin	P	C15H18O3	246.126	229.122	0.261578	[M+H-H2O]+	6.029	Lipids and lipid-like molecules	Prenol lipids	Terpene lactones	"30890-35-8"	9.61408e+07	1.06678e+08	9.98206e+07	9.82092e+07	1.00595e+08	1.01862e+08	1.01512e+08	9.77475e+07	9.79502e+07	1.07689e+08	1.07732e+08	9.61778e+07	6.00746e+07	6.80096e+07	6.69739e+07	7.23036e+07	6.93405e+07	6.98057e+07	9.57947e+07	1.07788e+08	9.3783e+07	9.95085e+07	1.03513e+08	1.05916e+08	1.03823e+08	1.01117e+08	1.0423e+08	1.0929e+08	1.23756e+08	1.20609e+08	1.25331e+08	1.37078e+08	1.82553e+08	1.28571e+08	7.28038e+07	7.52647e+07	6.81676e+07	7.19464e+07
Vasicinone	P	C11H10N2O2	202.074	203.082	0.295742	[M+H]+	5.168	Organoheterocyclic compounds	Diazanaphthalenes	Benzodiazines	"486-64-6"	2.24104e+08	2.32169e+08	2.1946e+08	2.24389e+08	2.39424e+08	2.25939e+08	5.07368e+08	4.67714e+08	4.47551e+08	4.72307e+08	4.79642e+08	4.95264e+08	2.52875e+08	2.76225e+08	2.52994e+08	4.8458e+08	2.71372e+08	2.79829e+08	1.91222e+08	1.30321e+08	1.81487e+08	1.03288e+08	2.16424e+08	1.94253e+08	2.08935e+08	2.0335e+08	2.17742e+08	2.11973e+08	3.39983e+08	3.45574e+08	3.53875e+08	3.52579e+08	3.42067e+08	3.39353e+08	5.2957e+08	5.05867e+08	5.19654e+08	5.35669e+08
Oxysophocarpine	P	C15H22N2O2	262.168	263.175	0.0120177	[M+H]+	5.211	Benzenoids	Benzene and substituted derivatives	Halobenzenes	"26904-64-3"	5.34844e+08	5.79823e+08	5.11687e+08	5.34568e+08	5.49255e+08	5.52545e+08	2.12055e+08	2.07688e+08	1.90978e+08	1.96012e+08	2.05482e+08	2.0172e+08	3.21773e+08	3.56503e+08	3.18503e+08	3.30513e+08	3.42517e+08	3.34643e+08	4.98534e+08	5.34438e+08	4.90907e+08	5.08266e+08	7.2858e+08	6.98314e+08	6.99691e+08	7.40777e+08	7.35932e+08	7.8953e+08	4.36251e+08	4.09685e+08	4.20778e+08	4.54442e+08	4.56056e+08	4.27472e+08	4.01952e+08	3.83202e+08	3.84757e+08	3.93796e+08
Ingenol-5,20-acetonide	P	C23H32O5	388.225	411.214	0.774503	[M+Na]+	5.837	Organic oxygen compounds	Organooxygen compounds	Ethers	"77573-43-4"	2.0348e+07	1.92711e+07	1.49326e+07	1.43632e+07	1.47012e+07	1.69642e+07	3.01915e+06	3.49219e+06	7.55176e+06	4.39704e+06	5.46013e+06	2.04139e+06	2.77314e+07	3.18135e+07	3.27705e+07	2.98853e+07	5.9666e+07	4.74359e+07	1.45088e+07	1.38097e+07	1.10869e+07	1.05256e+07	9.52625e+06	6.1209e+06	4.35857e+06	1.9781e+06	3.97883e+06	8.18189e+07	6.7124e+06	8.35819e+06	3.80067e+06	4.72304e+06	6.55186e+06	6.23963e+06	5.38926e+07	2.82253e+07	3.12783e+07	3.00922e+07
7beta-Hydroxylathyrol	P	C20H30O5	350.209	333.205	2.11997	[M+H-H2O]+	6.191	Lipids and lipid-like molecules	Prenol lipids	Diterpenoids	"34208-98-5"	4.34888e+08	4.43614e+08	4.33663e+08	4.41699e+08	3.84737e+08	4.88232e+08	1.38743e+08	1.19696e+08	1.25948e+08	1.33297e+08	1.3315e+08	1.36313e+08	4.02084e+08	4.33203e+08	4.2067e+08	3.6834e+08	4.11264e+08	4.5746e+08	2.87099e+08	3.48788e+08	2.66388e+08	2.87258e+08	2.61257e+08	2.47582e+08	2.50206e+08	2.65025e+08	2.65887e+08	2.64013e+08	2.39813e+08	2.44808e+08	2.63918e+08	2.74175e+08	2.84646e+08	2.54158e+08	3.38799e+08	3.06866e+08	3.10351e+08	3.03482e+08
Artemisitene	P	C15H20O5	280.131	263.127	1.48791	[M+H-H2O]+	7.196	Lipids and lipid-like molecules	Prenol lipids	Terpene lactones	"101020-89-7"	2.47636e+07	2.83674e+07	2.2316e+07	2.39678e+07	2.40085e+07	2.1409e+07	8.61378e+06	8.34651e+06	9.1307e+06	8.23421e+06	7.28491e+06	8.18045e+06	1.35119e+06	1.05361e+06	939176	1.58078e+06	1.66627e+06	1.72858e+06	1.50319e+07	1.87318e+07	1.9061e+07	1.81235e+07	4.59129e+07	4.16516e+07	4.46802e+07	3.96519e+07	4.01369e+07	3.56163e+07	9.47387e+06	5.25545e+06	6.02199e+06	8.41245e+06	1.0424e+07	4.99948e+06	7.33615e+06	8.19208e+06	3.53963e+06	7.30173e+06
Inulicin	P	C17H24O5	308.162	331.152	1.26093	[M+Na]+	6.077	Lipids and lipid-like molecules	Prenol lipids	Terpene lactones	"33627-41-7"	6.49077e+07	9.62905e+07	8.60123e+07	8.39325e+07	8.06683e+07	7.95697e+07	4.54525e+07	4.97763e+07	4.35031e+07	4.67186e+07	3.85648e+07	4.17713e+07	5.00631e+07	3.99573e+07	4.86805e+07	5.6073e+07	4.59904e+07	5.09647e+07	7.1051e+07	3.30038e+07	7.21962e+07	6.04209e+07	7.11246e+07	4.62006e+07	6.75968e+07	4.42186e+07	6.84108e+07	6.57583e+07	1.34253e+08	1.21383e+08	1.18802e+08	1.31124e+08	9.8638e+07	1.17464e+08	3.94481e+07	3.21138e+07	4.05799e+07	3.73898e+07
Kauran-16,17-diol	P	C20H34O2	306.256	329.245	0.491613	[M+Na]+	7.606	Lipids and lipid-like molecules	Prenol lipids	Diterpenoids	"16836-31-0"	2.05633e+09	2.30717e+09	2.2221e+09	2.24608e+09	2.38246e+09	2.88985e+09	1.12727e+09	1.00074e+09	9.70671e+08	9.30445e+08	9.08454e+08	9.04531e+08	8.52675e+08	7.67632e+08	7.01025e+08	7.92631e+08	5.82526e+08	7.23954e+08	1.74436e+09	1.88664e+09	1.8286e+09	1.81888e+09	3.83507e+09	3.67958e+09	3.44849e+09	3.64608e+09	3.33314e+09	3.52985e+09	7.64703e+08	7.40674e+08	7.35203e+08	7.52059e+08	7.77161e+08	6.92789e+08	3.52006e+09	3.46955e+09	3.50896e+09	3.75649e+09
Panaxatriol	P	C30H52O4	476.387	499.376	0.0250268	[M+Na]+	8.348	Lipids and lipid-like molecules	Prenol lipids	Triterpenoids	"32791-84-7"	5.73188e+08	6.04652e+08	5.81465e+08	1.71045e+08	1.84665e+08	6.1228e+08	1.35366e+08	1.2905e+08	1.14897e+08	1.11436e+08	1.18064e+08	1.21528e+08	1.70055e+08	1.9718e+08	1.94635e+08	2.13449e+08	1.83967e+08	2.12519e+08	3.71414e+08	3.55094e+08	3.20429e+08	3.66608e+08	1.27428e+09	1.39731e+09	1.32478e+09	1.37232e+09	1.33584e+09	1.34575e+09	6.46603e+07	6.82462e+07	6.57819e+07	6.37026e+07	5.94101e+07	5.59541e+07	2.25543e+08	1.7733e+08	1.94091e+08	1.63564e+08
Artemotil	P	C17H28O5	312.194	335.183	0.00339373	[M+Na]+	6.712	Lipids and lipid-like molecules	Prenol lipids	Sesquiterpenoids	"75887-54-6"	2.46385e+08	2.36582e+08	2.3333e+08	2.49487e+08	2.37361e+08	2.3789e+08	8.41834e+08	7.98341e+08	7.775e+08	7.58153e+08	9.15785e+08	7.92966e+08	7.33177e+08	8.32313e+08	8.17673e+08	8.90621e+08	8.74064e+08	8.27981e+08	4.29155e+08	4.0129e+08	4.32484e+08	4.57743e+08	2.27005e+08	2.71815e+08	2.29146e+08	2.28419e+08	2.34695e+08	2.34726e+08	5.30718e+08	9.69208e+08	9.77642e+08	4.78563e+08	4.60166e+08	4.12941e+08	3.40432e+08	3.57331e+08	3.38834e+08	3.36352e+08
Aureusidin	P	C15H10O6	286.048	287.055	0.111546	[M+H]+	5.717	Phenylpropanoids and polyketides	Aurone flavonoids	-	"38216-54-5"	1.29316e+08	1.20505e+08	1.02792e+08	1.31569e+08	1.15323e+08	1.18048e+08	2.38832e+07	1.97456e+07	1.88515e+07	2.01324e+07	2.28229e+07	2.57623e+07	5.98483e+08	6.29712e+08	6.28831e+08	6.5052e+08	6.37832e+08	6.1862e+08	2.1334e+07	2.26462e+07	2.18712e+07	2.25899e+07	1.12851e+07	1.17065e+07	1.32144e+07	1.15413e+07	1.31534e+07	1.21767e+07	1.36181e+08	1.4279e+08	1.36132e+08	1.26456e+08	1.29842e+08	1.30286e+08	8.07715e+08	7.22787e+08	1.29531e+09	1.05248e+09
5alpha-Hydroxycostic acid	P	C15H22O3	250.157	273.146	0.229001	[M+Na]+	5.89	Lipids and lipid-like molecules	Prenol lipids	Sesquiterpenoids	"132185-83-2"	2.72192e+08	2.82968e+08	2.77922e+08	2.82481e+08	3.04591e+08	2.62988e+08	1.27261e+08	1.16227e+08	1.25057e+08	1.16311e+08	1.18716e+08	1.33132e+08	1.86287e+08	2.16178e+08	2.08801e+08	2.3011e+08	2.2136e+08	2.23117e+08	1.73086e+08	1.75368e+08	1.72837e+08	1.70472e+08	2.60902e+08	2.67614e+08	2.58164e+08	2.3998e+08	2.49405e+08	2.2024e+08	1.67958e+08	1.54335e+08	1.43744e+08	1.52171e+08	1.48148e+08	1.50152e+08	1.71394e+08	1.69438e+08	1.48075e+08	1.68488e+08
Oxymatrine	P	C15H24N2O2	264.184	265.191	0.287111	[M+H]+	5.683	Alkaloids and derivatives	Lupin alkaloids	Matrine alkaloids	"16837-52-8"	1.20136e+09	1.22846e+09	1.23035e+09	1.26684e+09	1.20435e+09	1.21161e+09	1.91468e+08	1.72926e+08	1.85987e+08	1.63869e+08	1.84584e+08	1.80694e+08	6.76178e+08	7.8347e+08	7.86126e+08	7.7974e+08	8.0715e+08	7.84651e+08	1.12184e+09	1.05881e+09	1.0402e+09	1.09733e+09	1.41322e+09	1.33552e+09	1.39308e+09	1.36282e+09	1.38861e+09	1.36392e+09	5.86859e+08	5.81789e+08	5.64114e+08	5.7539e+08	5.75995e+08	5.70076e+08	1.39892e+09	1.32501e+09	1.32407e+09	1.30461e+09
D-erythro-Sphingosine	P	C18H37NO2	299.282	282.279	1.03955	[M+H-H2O]+	8.076	Organic nitrogen compounds	Organonitrogen compounds	Amines	"2673-72-5"	7.8775e+08	8.14981e+08	8.40412e+08	7.46563e+08	7.50872e+08	7.55388e+08	1.47962e+09	1.40717e+09	1.41676e+09	1.36141e+09	1.47924e+09	1.39817e+09	4.41204e+08	5.98894e+08	4.6634e+08	4.82038e+08	6.01744e+08	4.67895e+08	7.83524e+08	7.93307e+08	7.84269e+08	7.7458e+08	7.44483e+08	7.37437e+08	7.35681e+08	7.41573e+08	7.00948e+08	7.9531e+08	5.99313e+08	5.9877e+08	5.95115e+08	5.8875e+08	6.29346e+08	5.91452e+08	4.26244e+08	3.98622e+08	4.08572e+08	4.22947e+08
Olivetol	P	C11H16O2	180.115	181.122	0.818506	[M+H]+	7.778	Benzenoids	Phenols	Benzenediols	"500-66-3"	1.92902e+08	1.90971e+08	1.91599e+08	1.97409e+08	1.92042e+08	1.957e+08	3.13799e+08	3.34675e+08	3.74358e+08	3.43631e+08	3.40544e+08	3.54155e+08	2.78719e+08	2.63267e+08	2.53843e+08	2.68847e+08	2.68804e+08	3.22939e+08	2.53802e+08	2.74196e+08	2.56845e+08	2.56724e+08	2.67091e+08	2.49905e+08	2.22236e+08	2.44369e+08	2.59935e+08	2.42326e+08	3.25303e+08	3.68268e+08	3.88061e+08	3.26241e+08	3.82255e+08	3.65088e+08	2.53758e+08	2.71053e+08	2.66732e+08	2.62144e+08
Neoline	P	C24H39NO6	437.278	438.286	1.48752	[M+H]+	6.271	Lipids and lipid-like molecules	Prenol lipids	Diterpenoids	"466-26-2"	3.1213e+07	3.04035e+07	2.77842e+07	2.70715e+07	2.46176e+07	2.69271e+07	2.62064e+08	2.63381e+08	1.57602e+08	1.51232e+08	1.56049e+08	1.56993e+08	3.43526e+07	3.86284e+07	4.38668e+07	4.63949e+07	4.4035e+07	4.58951e+07	6.19239e+07	6.26892e+07	5.48609e+07	6.31579e+07	9.80962e+07	9.73976e+07	9.76578e+07	9.78285e+07	8.78269e+07	9.66569e+07	1.30812e+08	1.20818e+08	1.11636e+08	1.26493e+08	1.30255e+08	1.29017e+08	3.02664e+07	2.69449e+07	2.71158e+07	2.51446e+07
Zerumbone	P	C15H22O	218.167	219.174	0.59668	[M+H]+	8.586	Lipids and lipid-like molecules	Prenol lipids	Sesquiterpenoids	"471-05-6"	5.56831e+08	6.88174e+08	6.68914e+08	3.31808e+08	5.55346e+08	5.69584e+08	2.89845e+08	2.6688e+08	2.62836e+08	2.59855e+08	2.78779e+08	2.79875e+08	3.97069e+08	4.59287e+08	3.46087e+08	3.78156e+08	3.15932e+08	3.61229e+08	4.81093e+08	5.59335e+08	5.47274e+08	6.19614e+08	2.53177e+08	2.49587e+08	2.47029e+08	2.94632e+08	2.70987e+08	2.63009e+08	2.45045e+08	2.62858e+08	2.68328e+08	2.74709e+08	2.79386e+08	2.78325e+08	7.43863e+08	7.17375e+08	2.87843e+08	7.27789e+08
Methyl 2-(3-oxo-2-(pent-2-en-1-yl)cyclopentyl)acetate	P	C13H20O3	224.141	225.149	0.0530695	[M+H]+	5.745	Lipids and lipid-like molecules	Fatty Acyls	Lineolic acids and derivatives	"39924-52-2"	1.31816e+09	1.43657e+09	1.3337e+09	1.37389e+09	1.37561e+09	1.36488e+09	8.43178e+08	8.0657e+08	8.17569e+08	8.08373e+08	8.35703e+08	8.5173e+08	1.01827e+09	1.10922e+09	1.75137e+09	1.09613e+09	1.82899e+09	1.12242e+09	7.86937e+08	7.82826e+08	7.58702e+08	7.46007e+08	2.00373e+09	1.33484e+09	1.40647e+09	1.36271e+09	1.36898e+09	2.00708e+09	1.08348e+09	1.07457e+09	1.09628e+09	1.03211e+09	1.03016e+09	1.08502e+09	5.71947e+08	7.7582e+08	7.76089e+08	7.88032e+08
trans-Nerolidol	P	C15H26O	222.198	205.195	0.276496	[M+H-H2O]+	7.719	Lipids and lipid-like molecules	Prenol lipids	Sesquiterpenoids	"40716-66-3"	8.82942e+08	8.43173e+08	9.158e+08	9.07979e+08	8.27642e+08	8.31982e+08	2.10115e+08	1.9502e+08	2.57515e+08	3.31165e+08	1.88579e+08	1.99308e+08	4.99007e+08	4.48724e+08	4.52799e+08	4.37102e+08	4.60683e+08	4.34998e+08	4.22504e+08	4.56012e+08	4.50162e+08	4.52692e+08	6.77084e+08	7.57429e+08	6.47914e+08	7.17734e+08	6.93259e+08	6.87089e+08	3.26665e+08	3.19374e+08	3.2342e+08	3.50611e+08	4.23081e+08	3.36204e+08	4.20794e+08	4.01923e+08	3.82972e+08	3.88177e+08
Matrine	P	C15H24N2O	248.189	249.196	0.181084	[M+H]+	4.91	Alkaloids and derivatives	Lupin alkaloids	Matrine alkaloids	"519-02-8"	5.23133e+07	289260	652814	693326	236639	4.60783e+07	1.60916e+08	1.53806e+08	1.49967e+08	1.51905e+08	1.49737e+08	1.5673e+08	4.33301e+06	3.96291e+06	4.97409e+06	4.92704e+06	4.93918e+06	2.66498e+06	5.97768e+07	5.53701e+07	5.70188e+07	5.92352e+07	452465	2.41775e+07	2.45059e+07	2.41559e+07	2.59774e+07	619367	7.49839e+08	7.43767e+08	7.58081e+08	7.59049e+08	7.56688e+08	7.57698e+08	1.11105e+06	737177	991626	1.30685e+06
Bombykol	P	C16H30O	238.23	256.263	1.03832	[M+NH4]+	9.701	Lipids and lipid-like molecules	Fatty Acyls	Fatty alcohols	"765-17-3"	9.59624e+09	9.61958e+09	9.20989e+09	9.09461e+09	9.77555e+09	9.49391e+09	1.74918e+10	1.64789e+10	1.73801e+10	1.79814e+10	1.76835e+10	1.72097e+10	1.00686e+10	1.09025e+10	1.05556e+10	1.07143e+10	1.07857e+10	1.06864e+10	1.65485e+10	1.75458e+10	1.65873e+10	1.67876e+10	1.09214e+10	1.07617e+10	1.08119e+10	1.04282e+10	1.07788e+10	1.05601e+10	1.34164e+10	1.24396e+10	1.27342e+10	1.22804e+10	1.33305e+10	1.219e+10	8.86443e+09	8.80269e+09	8.67808e+09	8.85048e+09
Sphingosine (d17:1)	P	C17H35NO2	285.267	268.263	0.781005	[M+H-H2O]+	7.743	Organic nitrogen compounds	Organonitrogen compounds	Amines	"6918-48-5"	4.64496e+07	4.5199e+07	4.84778e+07	4.64111e+07	4.5103e+07	4.39595e+07	8.7616e+07	8.92762e+07	8.40423e+07	8.66312e+07	9.17064e+07	9.38925e+07	1.61261e+07	1.61036e+07	1.41411e+07	1.62041e+07	1.52346e+07	1.68844e+07	4.30497e+07	3.90386e+07	3.74417e+07	4.22315e+07	5.31014e+07	5.34127e+07	4.65559e+07	4.91214e+07	4.69789e+07	5.26483e+07	4.54903e+07	4.70504e+07	4.9093e+07	4.48555e+07	4.67684e+07	4.95526e+07	1.93107e+07	1.69402e+07	1.87392e+07	2.06241e+07
2-Amino-4-methoxyphenol	P	C7H9NO2	139.063	122.06	0.439615	[M+H-H2O]+	4.728	Benzenoids	Phenols	Cresols	"20734-76-3"	2.60209e+09	1.91189e+09	2.51883e+09	2.58195e+09	2.297e+09	2.60949e+09	1.36206e+09	1.40021e+09	1.35295e+09	1.5306e+09	1.46804e+09	1.42462e+09	6.66845e+09	7.39589e+09	7.29875e+09	7.14983e+09	7.07594e+09	7.45106e+09	3.20937e+09	3.63927e+09	3.31021e+09	3.43349e+09	3.36995e+09	2.36749e+09	3.40311e+09	3.73673e+09	3.54097e+09	3.63435e+09	1.3213e+09	9.38272e+08	8.92232e+08	1.4507e+09	9.60798e+08	9.51495e+08	9.67922e+09	9.4794e+09	9.43679e+09	9.37263e+09
N-Desmethyl Galanthamine	P	C16H19NO3	273.136	256.133	0.584358	[M+H-H2O]+	6.171	Alkaloids and derivatives	Amaryllidaceae alkaloids	Galanthamine-type amaryllidaceae alkaloids	"41303-74-6"	8.16026e+06	8.01778e+06	1.00063e+07	7.28318e+06	8.01818e+06	1.03031e+07	4.06493e+08	3.75312e+08	3.70256e+08	3.9828e+08	4.08955e+08	4.20034e+08	2.41147e+07	2.0735e+07	2.06706e+07	2.51934e+07	2.58067e+07	2.68061e+07	5.89123e+07	6.32217e+07	6.00847e+07	6.69707e+07	9.91148e+06	7.04428e+06	1.18867e+07	9.58621e+06	8.65725e+06	9.12299e+06	1.77605e+08	1.70727e+08	1.69059e+08	1.80482e+08	1.77452e+08	1.73985e+08	1.19287e+07	1.19744e+07	9.76686e+06	1.10501e+07
Incensole Acetate	P	C22H36O3	348.266	371.255	0.832946	[M+Na]+	9.43	Lipids and lipid-like molecules	Prenol lipids	Sesquiterpenoids	"34701-53-6"	1.22639e+09	1.27521e+09	1.26856e+09	1.1494e+09	1.23864e+09	1.2498e+09	2.55698e+08	2.45412e+08	2.7456e+08	2.68275e+08	2.60719e+08	2.49645e+08	1.67578e+08	1.82465e+08	1.85187e+08	1.85491e+08	1.93173e+08	1.83321e+08	9.71868e+08	9.73166e+08	9.10971e+08	8.67428e+08	1.11691e+09	1.21249e+09	1.14492e+09	1.62789e+09	1.12636e+09	1.16065e+09	4.20969e+08	4.00781e+08	4.31828e+08	4.26161e+08	3.99948e+08	4.06823e+08	7.55254e+08	7.19473e+08	5.10641e+08	5.00173e+08
Kirenol	P	C20H34O4	338.246	361.235	0.702612	[M+Na]+	7.447	Lipids and lipid-like molecules	Prenol lipids	Diterpenoids	"52659-56-0"	5.74435e+09	5.94592e+09	4.44734e+09	5.7413e+09	6.12307e+09	5.71641e+09	2.14169e+09	2.03142e+09	1.88651e+09	1.93141e+09	1.90985e+09	1.95769e+09	1.6076e+10	1.84727e+10	2.13178e+10	1.88948e+10	1.90527e+10	1.88232e+10	6.23657e+09	6.51769e+09	6.27353e+09	5.29855e+09	4.17121e+09	3.93604e+09	3.98329e+09	4.03133e+09	4.06774e+09	4.21106e+09	4.68367e+09	3.59738e+09	3.60927e+09	4.67489e+09	3.53249e+09	3.57403e+09	1.33118e+10	1.30892e+10	1.28094e+10	1.27092e+10
Dihydro-beta-erythroidine	P	C16H21NO3	275.152	276.159	0.0942681	[M+H]+	5.419	Organoheterocyclic compounds	Indoles and derivatives	-	"29734-68-7"	1.50476e+08	1.58293e+08	1.92979e+08	1.51766e+08	1.57449e+08	1.68276e+08	5.61357e+07	4.85495e+07	4.80456e+07	4.72624e+07	5.36285e+07	5.17633e+07	2.03287e+08	2.34575e+08	2.46138e+08	2.22801e+08	2.05253e+08	2.03563e+08	1.20832e+08	8.6954e+07	1.11489e+08	1.2113e+08	9.39152e+07	9.92986e+07	1.18189e+08	1.01993e+08	1.22758e+08	9.79476e+07	7.69081e+07	7.4199e+07	7.41237e+07	7.13898e+07	7.84428e+07	7.15526e+07	1.73827e+08	2.05934e+08	2.19623e+08	1.7015e+08
Polygalic acid	P	C29H44O6	488.314	511.303	0.562292	[M+Na]+	7.453	Lipids and lipid-like molecules	Steroids and steroid derivatives	Hydroxysteroids	"1260-04-4"	2.49796e+07	2.55498e+07	2.51878e+07	2.53852e+07	2.44682e+07	2.03216e+07	5.30871e+07	5.0919e+07	5.04441e+07	4.54466e+07	5.57788e+07	5.0138e+07	2.19523e+07	2.0433e+07	1.79855e+07	2.04166e+07	2.30199e+07	2.17421e+07	3.62489e+07	3.49705e+07	2.4327e+07	2.89492e+07	4.13287e+07	3.84465e+07	3.42755e+07	3.76799e+07	3.21785e+07	4.2235e+07	4.74345e+07	5.21337e+07	5.03187e+07	4.59242e+07	5.01128e+07	4.07351e+07	9.94005e+06	1.32219e+07	1.44966e+07	9.79576e+06
Dibutyl maleate	P	C12H20O4	228.136	251.125	0.313918	[M+Na]+	6.306	Organic acids and derivatives	Hydroxy acids and derivatives	Beta hydroxy acids and derivatives	"105-76-0"	1.36473e+08	1.62493e+08	1.64882e+08	1.43799e+08	1.52312e+08	1.45884e+08	1.20334e+09	8.37262e+08	8.24948e+08	1.15949e+09	1.0951e+09	1.11373e+09	4.5666e+08	5.35671e+08	3.93297e+08	3.4405e+08	4.72352e+08	4.7761e+08	2.14034e+08	2.16297e+08	2.12575e+08	2.47248e+08	2.89924e+08	2.85864e+08	2.90306e+08	2.99517e+08	2.53981e+08	3.01258e+08	5.77086e+08	5.57903e+08	6.20723e+08	5.71388e+08	5.72043e+08	5.91908e+08	1.48522e+08	1.43695e+08	1.43537e+08	1.53909e+08
14-Deoxy-11,12-didehydroandrographolide	P	C20H28O4	332.199	355.188	0.101598	[M+Na]+	6.732	Lipids and lipid-like molecules	Prenol lipids	Terpene lactones	"42895-58-9"	1.83134e+08	1.96483e+08	1.74762e+08	3.28582e+08	1.89925e+08	2.00175e+08	6.86264e+07	5.39317e+07	5.4718e+07	4.85212e+07	6.07033e+07	5.74932e+07	1.40582e+08	2.21563e+08	1.91162e+08	2.45402e+08	1.69921e+08	2.33783e+08	1.27168e+08	1.26773e+08	1.15916e+08	1.39896e+08	1.00822e+08	1.06424e+08	9.58809e+07	9.59234e+07	9.69961e+07	9.75496e+07	1.54436e+08	1.49799e+08	1.532e+08	1.39898e+08	1.41257e+08	1.57996e+08	1.57322e+08	1.55749e+08	1.567e+08	1.63315e+08
Dihydroartemisinin	P	C15H24O5	284.162	267.159	1.34415	[M+H-H2O]+	5.8	Lipids and lipid-like molecules	Prenol lipids	Sesquiterpenoids	"71939-50-9"	1.12299e+09	1.13383e+09	1.10878e+09	1.06034e+09	1.08444e+09	1.10095e+09	3.39515e+08	3.70349e+08	3.40477e+08	3.26532e+08	3.40088e+08	3.95244e+08	5.67792e+08	5.74477e+08	4.77694e+08	6.92693e+08	5.84585e+08	6.00593e+08	5.57178e+08	4.36814e+08	6.06092e+08	5.63675e+08	1.22622e+09	1.16293e+09	1.0394e+09	1.04525e+09	1.10873e+09	1.10437e+09	4.68842e+08	4.7434e+08	4.72671e+08	4.69483e+08	4.50526e+08	4.86006e+08	9.35146e+08	9.11631e+08	3.68252e+08	3.62991e+08
Triptolide	P	C20H24O6	360.157	361.164	0.632325	[M+H]+	6.777	Organoheterocyclic compounds	Oxepanes	-	"38748-32-2"	2.5157e+07	2.6578e+07	2.79594e+07	2.74139e+07	2.87437e+07	3.25436e+07	1.17012e+07	9.6552e+06	1.1781e+07	7.81885e+06	8.33742e+06	7.74444e+06	7.30357e+06	8.28938e+06	3.56734e+06	5.57454e+06	4.18879e+06	1.2813e+07	2.93071e+07	2.7294e+07	2.50695e+07	3.18521e+07	3.31296e+07	2.5113e+07	2.87874e+07	3.27967e+07	3.32659e+07	3.62101e+07	1.83481e+07	1.74211e+07	1.22992e+07	1.59864e+07	1.76864e+07	1.87969e+07	1.27431e+07	1.25184e+07	1.3584e+07	1.13219e+07
Anisomycin	P	C14H19NO4	265.131	266.138	3.1617	[M+H]+	5.72	Benzenoids	Phenol ethers	Anisoles	"22862-76-6"	1.40747e+08	9.28411e+07	1.44262e+08	7.69938e+07	1.47567e+08	1.41986e+08	3.64313e+08	3.49686e+08	3.56555e+08	3.55777e+08	3.55905e+08	3.72075e+08	1.05027e+08	1.35707e+08	2.12732e+08	1.51133e+08	2.61253e+08	1.2643e+08	1.23614e+08	8.45012e+07	1.77559e+08	1.67233e+08	1.99433e+08	1.96764e+08	1.90787e+08	1.00549e+08	1.02109e+08	2.02235e+08	3.04562e+08	2.97346e+08	2.77429e+08	2.94892e+08	2.96749e+08	2.79565e+08	2.15614e+08	2.13382e+08	1.11574e+08	1.98528e+08
(20S)-Protopanaxatriol	P	C30H52O4	476.387	499.376	0.439491	[M+Na]+	9.274	Lipids and lipid-like molecules	Prenol lipids	Triterpenoids	"34080-08-5"	3.26367e+08	3.46384e+08	3.04074e+08	2.85399e+08	3.3718e+08	3.06623e+08	9.64675e+07	6.79212e+07	7.63506e+07	8.24703e+07	8.72331e+07	7.97299e+07	1.97088e+08	2.19494e+08	2.15715e+08	2.36729e+08	2.38254e+08	2.33023e+08	2.08949e+08	2.00117e+08	2.23087e+08	2.29791e+08	2.64689e+08	2.60285e+08	2.60776e+08	2.57621e+08	2.5093e+08	2.0091e+08	6.59171e+07	6.63888e+07	5.98106e+07	6.27179e+07	5.83914e+07	6.75653e+07	2.36757e+08	2.34922e+08	2.20221e+08	2.21102e+08
Fraxinellone	P	C14H16O3	232.11	233.117	0.309208	[M+H]+	6.678	Organoheterocyclic compounds	Isobenzofurans	-	"28808-62-0"	2.27523e+08	2.11961e+08	2.20669e+08	2.08687e+08	2.14918e+08	2.18505e+08	1.83721e+08	1.87609e+08	1.75283e+08	1.77293e+08	2.03246e+08	1.92209e+08	4.94767e+06	5.50572e+06	7.19088e+06	5.6794e+06	4.42148e+06	4.95086e+06	4.13526e+08	3.97651e+08	4.62026e+08	4.32525e+08	1.82224e+08	1.88199e+08	1.84125e+08	1.8991e+08	1.87196e+08	1.76886e+08	5.11943e+08	5.02694e+08	5.01654e+08	4.97649e+08	5.04747e+08	5.07998e+08	1.04624e+07	6.10222e+06	5.92352e+06	7.86041e+06
Parthenolide	P	C15H20O3	248.141	231.138	0.229825	[M+H-H2O]+	5.863	Lipids and lipid-like molecules	Prenol lipids	Terpene lactones	"20554-84-1"	6.90022e+08	6.12866e+08	5.89008e+08	5.7159e+08	5.96809e+08	5.60041e+08	1.90267e+08	1.73356e+08	1.68492e+08	1.80614e+08	1.89622e+08	1.86033e+08	5.22087e+08	5.39553e+08	5.65075e+08	5.8463e+08	5.75197e+08	5.64254e+08	4.16798e+08	4.17559e+08	4.19553e+08	3.7119e+08	6.76754e+08	7.51376e+08	6.62246e+08	7.4714e+08	7.7309e+08	6.59867e+08	2.71579e+08	2.17675e+08	2.69108e+08	2.63156e+08	2.42815e+08	2.54145e+08	5.87802e+08	5.80346e+08	5.70446e+08	5.6637e+08
Ailanthone	P	C20H24O7	376.152	359.149	0.0308971	[M+H-H2O]+	6.097	Lipids and lipid-like molecules	Prenol lipids	Terpene lactones	"981-15-7"	3.02298e+08	3.31932e+08	3.20269e+08	3.2543e+08	3.36039e+08	3.28987e+08	2.70876e+07	4.10431e+07	2.81563e+07	3.67685e+07	2.99618e+07	2.78788e+07	1.12073e+08	1.27704e+08	1.11982e+08	1.30242e+08	1.17821e+08	1.20056e+08	2.89604e+08	3.2694e+08	2.64013e+08	2.95561e+08	4.63426e+08	4.51114e+08	4.37416e+08	4.3688e+08	4.72448e+08	4.38416e+08	7.67218e+07	6.56194e+07	7.20059e+07	7.82396e+07	7.30269e+07	7.09536e+07	3.3176e+08	3.49595e+08	3.32313e+08	3.43553e+08
Senkyunolide H	P	C12H16O4	224.105	247.094	0.0862242	[M+Na]+	6.122	Organoheterocyclic compounds	Isobenzofurans	-	"94596-27-7"	1.81627e+07	1.79639e+07	1.84545e+07	1.83318e+07	2.24286e+07	1.62199e+07	2.91172e+07	3.22618e+07	2.80769e+07	3.22519e+07	2.80943e+07	2.94066e+07	1.26764e+07	1.64531e+07	1.78105e+07	2.42894e+07	1.71959e+07	1.72892e+07	1.33208e+07	1.40591e+07	1.31107e+07	1.58619e+07	5.21572e+06	5.00427e+06	4.08572e+06	6.72128e+06	8.72144e+06	4.72836e+06	2.83885e+07	2.39676e+07	3.11233e+07	2.56758e+07	2.67076e+07	2.75661e+07	8.40607e+06	4.22764e+06	7.63095e+06	6.2603e+06
Polygodial	P	C15H22O2	234.162	217.159	0.862483	[M+H-H2O]+	5.378	Organic oxygen compounds	Organic oxides	-	"6754-20-7"	5.18724e+08	5.55876e+08	5.17364e+08	5.05424e+08	5.24742e+08	5.08984e+08	6.0772e+07	6.01043e+07	5.3107e+07	4.90151e+07	5.17653e+07	4.25522e+07	3.76605e+08	4.15057e+08	4.11738e+08	4.15324e+08	4.08795e+08	3.83237e+08	2.51169e+08	2.89903e+08	2.62409e+08	2.50078e+08	7.4481e+08	5.84832e+08	5.83325e+08	6.13036e+08	5.90409e+08	5.9465e+08	1.53348e+08	1.73959e+08	1.59709e+08	1.508e+08	1.50627e+08	1.60423e+08	3.13533e+08	4.40366e+08	4.40104e+08	3.49283e+08
Hypaconine	P	C24H39NO8	469.268	492.257	1.28961	[M+Na]+	6.175	Lipids and lipid-like molecules	Prenol lipids	Diterpenoids	"63238-68-6"	5.84737e+07	7.31582e+07	6.39619e+07	3.21203e+07	6.76255e+07	6.48675e+07	1.0954e+08	1.04228e+08	1.02775e+08	1.00845e+08	1.06414e+08	1.09126e+08	6.47837e+07	7.30749e+07	6.5236e+07	6.44278e+07	6.21974e+07	6.37588e+07	1.349e+08	1.49209e+08	1.29424e+08	6.96055e+07	3.96353e+08	3.57163e+08	3.73417e+08	3.82331e+08	3.94221e+08	3.67788e+08	2.06146e+08	1.93777e+08	1.89815e+08	2.00926e+08	1.92163e+08	2.04562e+08	8.58487e+07	8.56383e+07	1.04716e+08	8.72468e+07
Bisabolol oxide A	P	C15H26O2	238.193	239.2	0.811186	[M+H]+	6.302	Organoheterocyclic compounds	Oxanes	-	"22567-36-8"	2.4706e+08	2.83782e+08	2.61796e+08	2.45144e+08	2.69329e+08	2.71168e+08	3.3567e+08	3.52282e+08	2.46312e+08	3.44331e+08	3.35203e+08	3.5937e+08	3.46447e+08	1.84379e+08	1.96328e+08	1.93872e+08	1.99688e+08	2.00106e+08	4.52154e+08	4.43741e+08	2.63085e+08	4.32636e+08	6.6279e+08	9.37391e+08	6.52356e+08	9.19239e+08	6.7092e+08	6.52678e+08	3.58369e+08	3.44146e+08	3.67232e+08	2.34399e+08	3.82168e+08	3.66488e+08	5.33747e+08	2.89814e+08	4.23455e+08	2.85926e+08
Hydroquinine	P	C20H26N2O2	326.199	309.195	2.52869	[M+H-H2O]+	6.252	Alkaloids and derivatives	Cinchona alkaloids	-	"522-66-7"	2.51668e+07	2.27748e+07	2.14207e+07	2.05992e+07	2.16251e+07	1.98658e+07	9.45825e+06	1.25664e+07	1.06031e+07	1.09343e+07	1.0332e+07	1.08802e+07	6.59043e+06	9.17992e+06	9.0094e+06	8.68412e+06	7.38866e+06	9.30637e+06	2.6652e+07	3.2383e+07	2.84624e+07	2.89815e+07	1.12314e+08	1.0579e+08	9.83928e+07	1.0685e+08	1.08258e+08	1.01991e+08	8.90853e+07	8.9033e+07	8.89203e+07	9.26114e+07	9.52521e+07	9.02505e+07	2.82999e+07	2.52839e+07	3.19677e+07	2.73214e+07
beta-D-Glucopyranosyl abscisate	P	C21H30O9	426.189	409.185	1.22491	[M+H-H2O]+	5.846	Lipids and lipid-like molecules	Prenol lipids	Sesquiterpenoids	"21414-42-6"	1.8189e+08	2.09626e+08	2.37541e+08	1.75199e+08	1.90164e+08	1.86375e+08	8.13047e+07	8.27348e+07	7.36549e+07	7.61593e+07	6.97988e+07	7.89052e+07	1.39836e+08	1.43477e+08	1.30029e+08	1.51079e+08	1.54462e+08	1.50579e+08	9.42755e+07	1.83275e+08	1.62559e+08	1.61513e+08	2.69805e+08	2.65455e+08	2.59276e+08	2.81704e+08	2.67616e+08	2.56451e+08	1.97196e+08	1.8415e+08	1.99254e+08	1.95327e+08	1.91736e+08	1.96615e+08	1.51665e+08	2.00055e+08	2.05431e+08	1.74316e+08
2-Desoxy-4-epi-pulchellin	P	C15H22O3	250.157	233.153	0.51689	[M+H-H2O]+	6.247	Lipids and lipid-like molecules	Prenol lipids	Terpene lactones	"122872-03-1"	1.58655e+09	1.61149e+09	1.347e+09	6.39367e+08	1.30216e+09	1.56438e+09	2.00889e+09	1.93783e+09	3.424e+08	5.16546e+08	1.46518e+09	1.93763e+09	3.2607e+09	3.46966e+09	3.54765e+09	3.5565e+09	3.54131e+09	3.53581e+09	1.96247e+09	1.92537e+09	1.95086e+09	1.23869e+09	4.18484e+09	4.18753e+09	4.08797e+09	4.22704e+09	4.29165e+09	4.13403e+09	1.6501e+09	1.76392e+09	1.81557e+09	1.76002e+09	1.0436e+09	1.70055e+09	8.71493e+08	9.00223e+08	8.97665e+08	8.88026e+08
Beta-Zearalanol	P	C18H26O5	322.178	345.168	1.30068	[M+Na]+	6.234	Phenylpropanoids and polyketides	Macrolides and analogues	-	"42422-68-4"	1.26539e+08	1.45866e+08	1.26975e+08	1.39037e+08	1.33899e+08	1.44536e+08	1.36462e+08	1.36754e+08	1.51098e+08	1.29021e+08	1.25527e+08	1.42992e+08	1.3378e+08	1.52162e+08	1.57719e+08	1.61822e+08	1.52493e+08	1.50656e+08	1.26846e+08	1.2777e+08	1.23607e+08	1.20364e+08	1.5948e+08	1.17084e+08	1.38396e+08	1.4427e+08	1.17004e+08	1.42578e+08	3.0932e+08	3.11315e+08	3.03558e+08	3.23658e+08	3.23875e+08	3.21498e+08	7.49869e+07	1.26154e+08	9.61703e+07	9.80761e+07
Iristectorigenin B	P	C17H14O7	330.074	331.081	0.488186	[M+H]+	6.306	Phenylpropanoids and polyketides	Isoflavonoids	O-methylated isoflavonoids	"86849-77-6"	1.69922e+08	1.81973e+08	1.64111e+08	1.66202e+08	1.67309e+08	1.69807e+08	5.61946e+07	6.73413e+07	6.08223e+07	6.18772e+07	5.97025e+07	5.76161e+07	4.41975e+07	4.9002e+07	4.91755e+07	4.90729e+07	4.99241e+07	5.29425e+07	1.1535e+08	1.1501e+08	1.05214e+08	1.14148e+08	2.60909e+08	2.55018e+08	2.5849e+08	2.70907e+08	2.73843e+08	2.63969e+08	8.56012e+07	8.9538e+07	8.54581e+07	8.91307e+07	8.89358e+07	9.49872e+07	6.06163e+07	595705	5.60092e+07	5.80374e+07
Geranylgeraniol	P	C20H34O	290.261	273.257	1.33172	[M+H-H2O]+	8.522	Lipids and lipid-like molecules	Prenol lipids	Diterpenoids	"24034-73-9"	1.11718e+09	1.14745e+09	1.0852e+09	1.01862e+09	1.08431e+09	1.15046e+09	3.71791e+08	3.5503e+08	3.17314e+08	3.28842e+08	3.15594e+08	3.05003e+08	2.90117e+08	3.28872e+08	3.14582e+08	3.12713e+08	3.14403e+08	3.0208e+08	5.12491e+08	4.94281e+08	4.74301e+08	4.7223e+08	1.57983e+09	1.62173e+09	1.58847e+09	1.56613e+09	1.54473e+09	1.64063e+09	3.23307e+08	3.40512e+08	3.19287e+08	3.37819e+08	3.28149e+08	3.32508e+08	7.74195e+07	7.89285e+07	7.39327e+07	7.33677e+07
17-Hydroxyisolathyrol	P	C20H30O5	350.209	373.198	0.128176	[M+Na]+	6.667	Lipids and lipid-like molecules	Prenol lipids	Diterpenoids	"93551-00-9"	6.85331e+08	1.32918e+09	6.5956e+08	1.29441e+09	1.32911e+09	1.30847e+09	2.78437e+08	2.671e+08	3.92975e+08	2.60176e+08	2.75267e+08	2.84399e+08	8.61549e+08	6.11636e+08	6.39445e+08	2.02928e+09	6.41467e+08	6.84359e+08	7.06487e+08	7.90357e+08	4.18746e+08	4.41168e+08	3.53708e+08	3.35312e+08	3.21446e+08	3.53438e+08	3.85098e+08	3.615e+08	5.95721e+08	4.46984e+08	4.00302e+08	3.59132e+08	4.06139e+08	4.22338e+08	1.16015e+09	8.31824e+08	9.54485e+08	8.26318e+08
(20R)-Protopanaxadiol	P	C30H52O3	460.392	483.381	0.12961	[M+Na]+	9.803	Lipids and lipid-like molecules	Prenol lipids	Triterpenoids	"7755-01-3"	7.42951e+08	8.48375e+08	8.11236e+08	7.46627e+08	8.06639e+08	7.75794e+08	5.60893e+08	5.6136e+08	8.69465e+08	5.43959e+08	5.72843e+08	5.85405e+08	6.24947e+08	6.88008e+08	6.30971e+08	7.71978e+08	8.06676e+08	7.58992e+08	6.38738e+08	6.44011e+08	5.74457e+08	6.25774e+08	5.80433e+08	5.51956e+08	5.78944e+08	5.92474e+08	5.72674e+08	5.62091e+08	3.53711e+08	3.46185e+08	3.18318e+08	3.26415e+08	3.17933e+08	3.34921e+08	3.90177e+08	3.86792e+08	3.74937e+08	3.49652e+08
N-Formylcytisine	P	C12H14N2O2	218.106	219.113	0.797644	[M+H]+	4.948	Alkaloids and derivatives	Lupin alkaloids	Cytisine and derivatives	"53007-06-0"	1.74195e+08	1.80796e+08	1.812e+08	1.79459e+08	1.9063e+08	1.88898e+08	2.39875e+08	1.85943e+08	1.89613e+08	2.12686e+08	2.46106e+08	1.92552e+08	2.8476e+08	3.14278e+08	3.05423e+08	3.23805e+08	3.20611e+08	3.20431e+08	1.79406e+08	1.76956e+08	1.69978e+08	1.74847e+08	3.10086e+08	2.97971e+08	3.10361e+08	3.23003e+08	3.36726e+08	3.12812e+08	1.92344e+08	1.87203e+08	1.90143e+08	2.00986e+08	1.92215e+08	2.14006e+08	1.7036e+08	1.66701e+08	1.66101e+08	1.68297e+08
Meisoindigo	P	C17H12N2O2	276.09	277.097	0.241972	[M+H]+	5.984	Organoheterocyclic compounds	Indoles and derivatives	N-alkylindoles	"97207-47-1"	3.09579e+06	4.61374e+06	1.86302e+06	3.95392e+06	2.71885e+06	1.97413e+06	6.01236e+07	5.47273e+07	5.68999e+07	6.01083e+07	5.80492e+07	5.97534e+07	6.67709e+06	1.16445e+07	8.44913e+06	9.65828e+06	8.92813e+06	1.59854e+07	1.59169e+07	1.67497e+07	1.62916e+07	1.86035e+07	1.80233e+07	1.9737e+07	2.02283e+07	1.96226e+07	2.34371e+07	1.68652e+07	1.78578e+07	1.86527e+07	1.51724e+07	1.82622e+07	1.90421e+07	1.9528e+07	3.08315e+07	2.96669e+07	3.38031e+07	2.91879e+07
Germacrone	P	C15H22O	218.167	201.164	0.505753	[M+H-H2O]+	8.575	Lipids and lipid-like molecules	Prenol lipids	Sesquiterpenoids	"6902-91-6"	1.09102e+09	1.15129e+09	1.1527e+09	1.09259e+09	1.11449e+09	1.09513e+09	2.86398e+08	2.86804e+08	2.79232e+08	2.66853e+08	2.83667e+08	2.91368e+08	4.08845e+08	6.26148e+08	4.19687e+08	5.48526e+08	5.3685e+08	4.42469e+08	6.56191e+08	7.6063e+08	7.3563e+08	7.41105e+08	9.64203e+08	9.96307e+08	9.74551e+08	1.0225e+09	1.02174e+09	1.03602e+09	3.12593e+08	3.22125e+08	3.21158e+08	3.44561e+08	3.27934e+08	3.45039e+08	1.04846e+09	9.83871e+08	9.44498e+08	1.01156e+09
Sarracenin	P	C11H14O5	226.084	227.091	0.497698	[M+H]+	5.481	Organoheterocyclic compounds	Dioxanes	1,3-dioxanes	"59653-37-1"	3.96116e+07	4.07784e+07	4.05045e+07	3.86752e+07	3.537e+07	4.35494e+07	3.21941e+07	2.98993e+07	3.35815e+07	3.33626e+07	3.04558e+07	3.78942e+07	3.74515e+07	4.34507e+07	3.2979e+07	3.33307e+07	3.57143e+07	3.45011e+07	2.00612e+07	1.99521e+07	2.02101e+07	1.72327e+07	3.02866e+07	2.70229e+07	2.42474e+07	2.83619e+07	2.80154e+07	2.35549e+07	1.6596e+07	1.59019e+07	1.53766e+07	1.77388e+07	8.80758e+06	1.70471e+07	2.92977e+07	2.98776e+07	3.34127e+07	3.26846e+07
4-Ethylresorcinol	P	C8H10O2	138.068	121.065	0.452338	[M+H-H2O]+	7.063	Benzenoids	Phenols	Benzenediols	"2896-60-8"	3.22486e+08	3.63774e+08	3.07827e+08	3.44459e+08	3.01707e+08	3.06323e+08	2.15414e+08	2.46802e+08	2.36775e+08	2.51455e+08	4.21982e+08	2.22962e+08	2.1968e+08	2.09504e+08	2.27262e+08	2.36327e+08	1.72339e+08	2.18722e+08	2.78109e+08	3.15362e+08	4.71078e+08	2.83621e+08	3.69547e+08	3.59835e+08	3.95691e+08	3.19878e+08	3.61155e+08	3.88426e+08	3.04391e+08	6.46987e+08	3.32398e+08	3.3153e+08	3.44024e+08	3.58877e+08	2.54927e+08	2.70059e+08	2.57031e+08	2.50479e+08
Columbin	P	C20H22O6	358.142	341.139	0.461398	[M+H-H2O]+	6.097	Organoheterocyclic compounds	Naphthopyrans	-	"546-97-4"	9.90742e+07	1.12043e+08	1.11024e+08	1.11139e+08	1.14493e+08	1.06952e+08	2.49e+07	1.8077e+07	2.16953e+07	2.33251e+07	2.27442e+07	2.02513e+07	5.7415e+07	6.48031e+07	5.81261e+07	6.78279e+07	5.79951e+07	6.37213e+07	1.00013e+08	1.13189e+08	9.93055e+07	1.09143e+08	1.4754e+08	1.48497e+08	1.48116e+08	1.35877e+08	1.50967e+08	1.38067e+08	4.00001e+07	4.01502e+07	3.62815e+07	4.44696e+07	4.11028e+07	3.81501e+07	1.25463e+08	1.34744e+08	1.27031e+08	1.3121e+08
Atractylenolide II	P	C15H20O2	232.146	233.153	0.630162	[M+H]+	7.206	Lipids and lipid-like molecules	Prenol lipids	Terpene lactones	"73069-14-4"	1.33394e+09	1.3891e+09	1.3497e+09	1.33639e+09	1.39105e+09	1.3556e+09	2.37725e+09	2.39342e+09	2.29014e+09	2.83325e+09	2.38123e+09	2.42105e+09	2.62454e+08	2.67499e+08	2.66439e+08	2.40272e+08	2.50822e+08	2.88918e+08	1.43921e+09	1.6105e+09	1.49638e+09	1.48495e+09	1.89636e+09	1.89449e+09	1.86016e+09	1.91148e+09	1.87603e+09	1.943e+09	1.5387e+09	1.53101e+09	1.55328e+09	1.57715e+09	1.59283e+09	1.52068e+09	3.38387e+08	3.40299e+08	3.10365e+08	3.03831e+08
Bigelovin	P	C17H20O5	304.131	327.121	2.06108	[M+Na]+	5.888	Lipids and lipid-like molecules	Prenol lipids	Terpene lactones	"3668-14-2"	2.38972e+07	2.04095e+07	1.85878e+07	1.18399e+07	1.24826e+07	2.08324e+07	3.28344e+07	3.97502e+07	4.32727e+07	1.14239e+08	5.99214e+07	1.39066e+07	9.33709e+06	1.39462e+07	1.10241e+07	1.39618e+07	3.91347e+07	3.03212e+07	2.28565e+07	2.32796e+07	1.61411e+07	2.18983e+07	7.3711e+06	2.40115e+07	2.05919e+07	1.94248e+07	2.14523e+07	1.41189e+08	4.48041e+07	3.48557e+07	5.27954e+07	3.19123e+07	2.88822e+07	3.4204e+07	2.53857e+07	5.48809e+06	1.20178e+07	2.43309e+06
Sclareol	P	C20H36O2	308.272	331.26	2.13296	[M+Na]+	8.516	Lipids and lipid-like molecules	Prenol lipids	Diterpenoids	"515-03-7"	3.8883e+09	4.09019e+09	3.74218e+09	3.47352e+09	3.85362e+09	4.1893e+09	2.188e+09	1.99199e+09	1.93607e+09	2.0142e+09	1.91078e+09	1.90378e+09	1.77878e+09	2.14675e+09	2.04797e+09	2.11802e+09	2.17149e+09	2.13268e+09	1.97507e+09	2.09743e+09	1.93202e+09	1.91663e+09	7.46805e+09	7.21928e+09	7.70066e+09	7.20369e+09	7.41132e+09	7.6881e+09	2.35977e+09	2.35228e+09	2.28592e+09	2.28105e+09	1.93812e+09	2.27566e+09	1.92792e+08	1.91318e+08	2.97524e+08	2.03657e+08
Lobetyolin	P	C20H28O8	396.178	419.168	0.125043	[M+Na]+	6.488	Lipids and lipid-like molecules	Fatty Acyls	Fatty acyl glycosides	"129277-38-9"	2.3505e+07	2.64544e+07	2.74698e+07	2.0632e+07	2.89063e+07	2.7436e+07	4.00915e+07	3.05047e+07	3.39351e+07	2.77813e+07	3.13487e+07	3.83321e+07	1.6185e+06	1.28621e+07	449752	1.19265e+07	1.04468e+07	1.1433e+07	1.29851e+07	1.48898e+07	1.13051e+07	1.06696e+07	1.42538e+07	1.89648e+07	1.35464e+07	1.71359e+07	1.07181e+07	1.02397e+07	2.47401e+07	1.64248e+07	2.03743e+07	2.16712e+07	2.30865e+07	1.80257e+07	1.34942e+07	1.3463e+07	1.33137e+07	1.24119e+07
Butein	P	C15H12O5	272.068	255.065	0.564576	[M+H-H2O]+	6.771	Phenylpropanoids and polyketides	Linear 1,3-diarylpropanoids	Chalcones and dihydrochalcones	"487-52-5"	4.88012e+06	4.97081e+06	4.16122e+06	4.70879e+06	4.04825e+06	4.73734e+06	7.75027e+06	4.85432e+06	5.80545e+06	5.06468e+06	4.87964e+06	6.3302e+06	7.06362e+07	1.21743e+08	8.07241e+07	1.13652e+08	1.10485e+08	6.73959e+07	1.06604e+07	8.9651e+06	1.01467e+07	1.04285e+07	6.19587e+06	6.29042e+06	5.89881e+06	5.74058e+06	584328	6.00838e+06	7.03348e+07	7.25972e+07	7.40118e+07	7.2243e+07	7.28157e+07	7.34221e+07	1.33963e+07	1.15593e+07	1.1468e+07	1.09703e+07
Linderane	P	C15H16O4	260.105	283.094	0.357712	[M+Na]+	5.992	Organoheterocyclic compounds	Dioxanes	1,4-dioxanes	"13476-25-0"	1.95316e+07	2.25026e+07	1.41999e+07	1.00865e+07	8.3839e+06	2.04791e+07	3.3728e+07	3.14573e+07	3.4356e+07	1.08631e+08	4.50749e+07	1.472e+07	1.28711e+07	1.87287e+07	2.07944e+07	2.20903e+07	6.91248e+07	5.12042e+07	2.17848e+07	1.73462e+07	1.11447e+07	1.85863e+07	3.40712e+06	1.70133e+07	1.28078e+07	1.38876e+07	1.12104e+07	9.20642e+07	1.84514e+07	2.15028e+07	2.77497e+07	2.34685e+07	2.00582e+07	2.16887e+07	2.4917e+07	6.80336e+06	6.18418e+06	2.47959e+06
Cleomiscosin A	P	C20H18O8	386.1	387.107	0.0217015	[M+H]+	5.827	Lignans, neolignans and related compounds	Coumarinolignans	-	"76948-72-6"	2.65679e+07	2.72225e+07	2.63045e+07	2.60368e+07	2.81476e+07	2.80643e+07	3.39436e+06	4.35251e+06	4.9119e+06	3.5004e+06	3.37931e+06	5.75638e+06	1.12497e+07	1.46348e+07	1.56686e+07	1.5214e+07	1.628e+07	1.7171e+07	2.23889e+07	2.26779e+07	1.90579e+07	1.81057e+07	1.34438e+07	9.62526e+06	1.49175e+07	8.27264e+06	1.18766e+07	1.3024e+07	1.74852e+07	1.43461e+07	1.54571e+07	1.23571e+07	1.06895e+07	1.50255e+07	3.70024e+07	3.85907e+07	3.49665e+07	3.83533e+07
Picrinine	P	C20H22N2O3	338.163	321.16	0.508709	[M+H-H2O]+	5.404	Organoheterocyclic compounds	Indoles and derivatives	Pyridoindoles	"4684-32-6"	4.27937e+07	4.86729e+07	3.84734e+07	4.11161e+07	4.27373e+07	4.21325e+07	8.36402e+06	5.77795e+06	5.28918e+06	5.42787e+06	5.33141e+06	7.39442e+06	6.82245e+06	7.33493e+06	7.13802e+06	4.91724e+06	5.71038e+06	7.41816e+06	8.5767e+06	2.04233e+07	1.76931e+07	1.90996e+07	4.95943e+07	5.20536e+07	4.82024e+07	4.38753e+07	4.55533e+07	4.26237e+07	1.85297e+07	1.73993e+07	2.02037e+07	2.27017e+07	1.82195e+07	2.14747e+07	2.9192e+07	2.66852e+07	2.91829e+07	3.07197e+07
Cinobufotalin	P	C26H34O7	458.23	481.219	1.48619	[M+Na]+	5.448	Lipids and lipid-like molecules	Steroids and steroid derivatives	Steroid lactones	"1108-68-5"	5.02789e+06	3.94334e+06	1.79028e+06	3.71286e+06	3.29961e+06	4.49333e+06	2.52925e+07	2.43823e+07	2.15889e+07	728286	2.35598e+07	2.34236e+07	1.87241e+07	2.21449e+07	2.22056e+07	2.26464e+07	2.75115e+07	2.53435e+07	1.50526e+07	1.5796e+07	1.32588e+07	1.46165e+07	1.82383e+07	1.79962e+07	1.40699e+07	1.73352e+07	1.8196e+07	1.49178e+07	1.50655e+07	2.11993e+07	1.32841e+07	1.35214e+07	1.60637e+07	1.45954e+07	1.61888e+06	2.30628e+06	403084	3.21513e+06
Cerevisterol	P	C28H46O3	430.345	413.341	0.0657468	[M+H-H2O]+	9.468	Lipids and lipid-like molecules	Steroids and steroid derivatives	Ergostane steroids	"516-37-0"	1.20185e+08	1.69486e+08	1.15752e+08	1.13482e+08	1.8245e+08	9.64902e+07	1.67256e+08	1.65229e+08	1.68517e+08	1.65794e+08	1.73753e+08	1.65166e+08	1.98627e+08	2.00021e+08	2.00658e+08	2.16004e+08	2.19409e+08	2.22161e+08	2.19426e+08	1.39035e+08	1.98945e+08	1.87349e+08	1.26502e+08	1.17871e+08	1.24273e+08	1.14163e+08	1.15683e+08	1.20522e+08	1.03938e+08	9.50378e+07	9.45811e+07	9.50961e+07	9.80791e+07	9.31548e+07	3.43691e+08	3.37358e+08	3.15708e+08	3.15311e+08
HQNO	P	C16H21NO2	259.157	282.147	0.749233	[M+Na]+	7.245	Organoheterocyclic compounds	Quinolines and derivatives	4-hydroxy-2-alkylquinolines	"341-88-8"	8.94611e+06	5.66645e+06	6.32054e+06	6.22372e+06	6.92901e+06	7.71156e+06	6.59081e+07	5.1377e+07	4.32536e+07	5.09173e+07	4.83451e+07	3.81399e+07	7.9238e+06	7.51175e+06	9.34928e+06	1.01865e+07	9.17026e+06	9.48507e+06	1.27571e+07	1.3505e+07	1.12902e+07	1.12296e+07	1.73325e+07	1.47854e+07	1.39489e+07	1.72011e+07	1.47916e+07	1.42625e+07	4.45337e+07	4.07236e+07	4.30674e+07	4.32393e+07	4.13538e+07	4.27971e+07	2.7834e+06	2.67395e+06	2.6428e+06	1.78574e+06
4-Methoxyphenethyl alcohol	P	C9H12O2	152.084	135.08	0.410987	[M+H-H2O]+	5.089	Benzenoids	Phenols	Tyrosols and derivatives	"702-23-8"	1.89561e+08	1.99877e+08	1.8468e+08	1.89419e+08	1.83479e+08	1.93898e+08	1.72821e+09	1.6674e+09	1.69718e+09	1.66311e+09	1.70899e+09	1.71725e+09	1.55527e+08	1.52809e+08	1.11652e+08	1.74659e+08	1.44238e+08	1.49264e+08	5.18712e+08	4.44857e+08	4.99464e+08	4.23819e+08	2.985e+08	2.99076e+08	1.96422e+08	3.14102e+08	3.13912e+08	2.88754e+08	9.03837e+08	1.10883e+09	9.29891e+08	1.18492e+09	9.75784e+08	9.54545e+08	1.19065e+08	1.28349e+08	1.23922e+08	1.25063e+08
Picein	P	C14H18O7	298.105	321.095	2.11383	[M+Na]+	5.726	Organic oxygen compounds	Organooxygen compounds	Carbohydrates and carbohydrate conjugates	"530-14-3"	1.0381e+07	1.10072e+07	7.57647e+06	1.12558e+07	1.19694e+07	8.08184e+06	9.09859e+06	570801	8.4921e+06	8.98989e+06	9.08357e+06	1.358e+06	4.55116e+06	3.43295e+06	2.53692e+06	3.45132e+06	4.03084e+06	8.26057e+06	4.8625e+06	2.33157e+06	3.85178e+06	5.12805e+06	1.21392e+07	7.76529e+06	8.44351e+06	7.72212e+06	7.748e+06	8.56471e+06	1.01737e+07	6.93791e+06	6.50397e+06	8.24524e+06	3.30831e+06	8.08965e+06	7.55338e+06	8.08759e+06	6.40693e+06	4.84044e+06
Linderalactone	P	C15H16O3	244.11	245.117	1.41394	[M+H]+	6.127	Organoheterocyclic compounds	Dihydrofurans	Furanones	"728-61-0"	1.28542e+08	1.60569e+08	1.41004e+08	1.94853e+08	2.47402e+08	1.5565e+08	8.62726e+07	8.72133e+07	9.20213e+07	8.06855e+07	9.46719e+07	8.64235e+07	1.20429e+08	1.68092e+08	1.68193e+08	1.56381e+08	1.52427e+08	1.5856e+08	7.11294e+07	7.78982e+07	6.96533e+07	7.62717e+07	2.4993e+08	2.58277e+08	2.61614e+08	2.69598e+08	2.6961e+08	2.65024e+08	1.58757e+08	1.54199e+08	1.62432e+08	1.56738e+08	1.46897e+08	1.59578e+08	1.25568e+08	1.22642e+08	1.25781e+08	1.21777e+08
Lindenenol	P	C15H18O2	230.131	213.127	0.413533	[M+H-H2O]+	5.863	Organoheterocyclic compounds	Naphthofurans	-	"26146-27-0"	1.42702e+08	1.49177e+08	2.56009e+08	2.25364e+08	1.49976e+08	1.67872e+08	7.73317e+07	7.11949e+07	7.37487e+07	7.96731e+07	7.69445e+07	7.4222e+07	1.7032e+08	1.25568e+08	1.54565e+08	1.09352e+08	1.76387e+08	1.51211e+08	7.73535e+07	1.42158e+08	9.19975e+07	1.36314e+08	1.69384e+08	1.46187e+08	1.52531e+08	1.56291e+08	1.63591e+08	1.6505e+08	1.22943e+08	5.69689e+07	1.25986e+08	1.269e+08	1.11895e+08	1.23435e+08	1.63262e+08	1.69024e+08	1.06273e+08	1.59409e+08
Andrograpanin	P	C20H30O3	318.219	341.209	0.312624	[M+Na]+	7.196	Lipids and lipid-like molecules	Prenol lipids	Terpene lactones	"82209-74-3"	2.72752e+09	2.88026e+09	2.75228e+09	2.77788e+09	2.8907e+09	2.73879e+09	7.78607e+08	6.09987e+08	5.7544e+08	5.56775e+08	7.47224e+08	5.43171e+08	1.22573e+09	1.59526e+09	1.56129e+09	1.58765e+09	1.50008e+09	1.57757e+09	2.27456e+09	2.31685e+09	2.23473e+09	2.33315e+09	2.09883e+09	2.00468e+09	2.03955e+09	2.03977e+09	2.10528e+09	2.07022e+09	1.02467e+09	9.86875e+08	9.97597e+08	9.93837e+08	9.79843e+08	1.56031e+09	3.96903e+09	4.29944e+09	3.96814e+09	4.36246e+09
Nardosinone	P	C15H22O3	250.157	251.164	0.82112	[M+H]+	6.044	Lipids and lipid-like molecules	Prenol lipids	Sesquiterpenoids	"23720-80-1"	6.20609e+09	3.4299e+09	6.24993e+09	5.99723e+09	4.48436e+09	6.31983e+09	1.18118e+09	1.55361e+09	1.13642e+09	1.22235e+09	2.0127e+09	2.1087e+09	7.54132e+09	7.86215e+09	8.87807e+09	8.15768e+09	9.04225e+09	9.57323e+09	3.18257e+09	3.81128e+09	3.16355e+09	3.1031e+09	4.4773e+09	4.34086e+09	2.82162e+09	4.42662e+09	4.60499e+09	2.79874e+09	1.68427e+09	1.70962e+09	1.22435e+09	1.70037e+09	1.2787e+09	1.75847e+09	4.06539e+09	4.25005e+09	3.81551e+09	4.12948e+09
Isocurcumenol	P	C15H22O2	234.162	217.159	0.108308	[M+H-H2O]+	7.464	Lipids and lipid-like molecules	Prenol lipids	Sesquiterpenoids	"24063-71-6"	1.04108e+09	2.24475e+09	1.06377e+09	1.05697e+09	2.28389e+09	2.2097e+09	1.07692e+09	1.06103e+09	5.47989e+08	1.11472e+09	1.10303e+09	5.63802e+08	5.36592e+08	5.62973e+08	5.50795e+08	5.6982e+08	5.73119e+08	5.55357e+08	1.24482e+09	1.35455e+09	1.81824e+09	1.69323e+09	2.07674e+09	1.9984e+09	2.03372e+09	2.70777e+09	2.03518e+09	2.08625e+09	1.48254e+09	9.6561e+08	1.01791e+09	1.00032e+09	9.92011e+08	9.99168e+08	6.31156e+08	6.33493e+08	5.81293e+08	5.91387e+08
Thermopsine	P	C15H20N2O	244.158	245.165	0.175489	[M+H]+	5.72	Alkaloids and derivatives	Lupin alkaloids	Anagyrine-type alkaloids	"486-90-8"	4.10291e+08	1.60999e+08	2.38088e+08	2.36713e+08	4.28005e+08	2.4347e+08	2.17706e+08	2.06623e+08	2.18946e+08	2.0954e+08	2.32224e+08	2.25965e+08	5.38409e+08	6.07692e+08	4.42023e+08	4.33267e+08	4.54331e+08	6.14198e+08	2.88567e+08	4.76281e+08	4.72593e+08	4.74927e+08	3.2529e+08	2.99633e+08	3.13714e+08	3.01244e+08	3.25133e+08	2.98751e+08	4.31249e+08	6.25685e+08	4.15114e+08	6.17938e+08	4.0963e+08	6.03904e+08	4.53391e+08	4.20958e+08	4.48072e+08	2.69298e+08
Shogaol	P	C17H24O3	276.173	299.162	0.114937	[M+Na]+	6.787	Benzenoids	Phenols	Methoxyphenols	"555-66-8"	4.17029e+07	3.71953e+07	2.91316e+07	1.99086e+07	3.6734e+07	3.54696e+07	5.51843e+07	5.43243e+07	5.02635e+07	5.2483e+07	5.40837e+07	5.44623e+07	6.86323e+07	1.04042e+08	8.59277e+07	9.13114e+07	8.47238e+07	8.30338e+07	3.90224e+07	3.64791e+07	3.71243e+07	3.41059e+07	2.18932e+07	2.56346e+07	2.13819e+07	1.90929e+07	2.09319e+07	2.17484e+07	6.97545e+07	6.27123e+07	6.0726e+07	6.83419e+07	6.73414e+07	6.22768e+07	2.9128e+07	2.1794e+07	2.63755e+07	2.82089e+07
(-)-Syringaresinol	P	C22H26O8	418.163	401.16	0.255193	[M+H-H2O]+	5.822	Lignans, neolignans and related compounds	Furanoid lignans	-	"6216-81-5"	1.69957e+07	2.036e+07	1.75596e+07	1.50654e+07	1.92083e+07	1.40829e+07	7.03079e+07	6.66748e+07	7.53975e+07	7.61761e+07	6.09652e+07	7.60204e+07	7.16564e+06	7.17517e+06	6.88629e+06	8.17636e+06	7.15155e+06	7.54483e+06	4.29834e+07	3.57227e+07	3.78338e+07	4.34087e+07	1.86739e+07	1.83192e+07	2.04946e+07	1.68025e+07	1.60542e+07	1.5621e+07	4.50506e+07	5.55851e+07	4.72203e+07	4.83655e+07	4.26458e+07	4.62872e+07	4.04407e+06	5.01117e+06	5.51221e+06	4.50987e+06
Artemisinin	P	C15H22O5	282.147	305.136	0.807897	[M+Na]+	5.745	Lipids and lipid-like molecules	Prenol lipids	Terpene lactones	"63968-64-9"	1.40046e+08	1.42407e+08	1.37078e+08	1.32413e+08	1.47149e+08	1.36926e+08	6.27415e+07	6.13646e+07	5.65351e+07	5.87718e+07	5.50096e+07	5.45591e+07	1.05189e+08	1.30982e+08	1.17925e+08	1.13945e+08	1.23228e+08	1.28323e+08	5.36282e+07	5.43944e+07	5.88724e+07	5.08579e+07	7.83519e+07	7.07068e+07	7.8027e+07	8.24691e+07	8.32155e+07	8.26464e+07	5.25848e+07	4.71488e+07	4.6685e+07	5.06003e+07	4.29694e+07	4.32074e+07	6.42717e+07	6.76481e+07	6.89251e+07	6.73647e+07
Ganoderiol F	P	C30H46O3	454.345	477.334	0.0111655	[M+Na]+	9.89	Lipids and lipid-like molecules	Prenol lipids	Triterpenoids	"114567-47-4"	6.23307e+07	6.71541e+07	6.33082e+07	6.45219e+07	6.64115e+07	6.52037e+07	5.26365e+07	4.87445e+07	5.42519e+07	5.17237e+07	5.45904e+07	5.78776e+07	4.55547e+07	4.08341e+07	3.43074e+07	3.75079e+07	3.78186e+07	4.33303e+07	5.4135e+07	6.00456e+07	5.74109e+07	6.17382e+07	1.24696e+07	1.59981e+07	1.19478e+07	1.21075e+07	1.17491e+07	1.40731e+07	2.57418e+07	1.76462e+07	2.00552e+07	2.30669e+07	1.84083e+07	2.38199e+07	8.2007e+07	8.60624e+07	7.46754e+07	7.50637e+07
Asperphenamate	P	C32H30N2O4	506.221	529.21	0.545274	[M+Na]+	7.115	Organic acids and derivatives	Carboxylic acids and derivatives	Amino acids, peptides, and analogues	"63631-36-7"	5.98416e+07	5.52485e+07	5.00452e+07	5.08931e+07	5.32653e+07	5.17907e+07	1.27109e+09	1.19114e+09	1.3189e+09	1.17542e+09	1.19334e+09	1.38327e+09	1.89643e+07	1.93105e+07	2.11073e+07	1.66554e+07	1.45366e+07	1.83323e+07	2.10003e+08	2.20834e+08	2.12569e+08	2.16098e+08	4.2145e+07	4.04546e+07	4.04564e+07	4.18336e+07	4.27996e+07	4.05894e+07	2.48998e+09	2.31664e+09	2.28196e+09	2.26449e+09	2.20827e+09	2.13658e+09	555584	775072	2.88062e+07	534969
Dihydrorotenone	P	C23H24O6	396.157	397.164	0.564184	[M+H]+	5.659	Phenylpropanoids and polyketides	Isoflavonoids	Rotenoids	"6659-45-6"	2.04219e+06	2.98509e+06	3.48102e+06	1.77243e+06	2.21498e+06	3.5832e+06	2.35785e+07	2.07134e+07	2.01491e+07	1.5874e+07	2.20754e+07	1.71016e+07	2.6693e+06	562116	3.11071e+06	2.87484e+06	3.1386e+06	2.94183e+06	1.17741e+07	8.06724e+06	5.4268e+06	8.37707e+06	3.26989e+06	2.80876e+06	2.59566e+06	6.87827e+06	4.30859e+06	1.45165e+06	2.31349e+07	2.10292e+07	1.99111e+07	2.08371e+07	2.49293e+07	1.99135e+07	1.99584e+06	406442	2.75285e+06	479335
Ledol	P	C15H26O	222.198	205.195	0.481561	[M+H-H2O]+	8.16	Lipids and lipid-like molecules	Prenol lipids	Sesquiterpenoids	"577-27-5"	9.80545e+08	9.98375e+08	9.93099e+08	9.98904e+08	9.71343e+08	9.8674e+08	2.02676e+08	1.86828e+08	1.93228e+08	1.89979e+08	1.87056e+08	2.023e+08	3.87097e+08	3.37594e+08	3.92352e+08	4.38878e+08	3.96487e+08	4.13915e+08	7.37861e+08	7.7999e+08	7.47392e+08	7.32714e+08	8.60937e+08	8.49854e+08	8.40739e+08	8.98673e+08	8.65429e+08	9.05779e+08	2.16621e+08	2.24166e+08	2.22662e+08	2.20973e+08	2.35779e+08	2.33856e+08	8.05515e+08	7.80557e+08	2.21237e+09	2.46731e+09
Aurantiamide acetate	P	C27H28N2O4	444.205	467.194	0.417137	[M+Na]+	6.772	Organohalogen compounds	Organochlorides	-	"56121-42-7"	6.81333e+07	663685	6.66626e+07	6.67824e+07	6.86912e+07	6.57558e+07	8.58232e+08	7.64527e+08	7.83519e+08	8.28545e+08	7.71675e+08	8.46844e+08	4.05402e+08	4.37604e+08	4.56172e+08	5.4371e+08	4.61954e+08	4.55114e+08	1.99897e+08	1.80299e+08	1.89416e+08	2.00938e+08	9.02212e+07	4.99938e+07	9.53252e+07	9.33087e+07	9.36154e+07	6.65661e+07	1.2133e+09	1.20559e+09	1.24433e+09	1.22193e+09	1.21745e+09	1.2613e+09	1.05871e+08	1.0775e+08	1.14272e+08	1.15548e+08
Pheophorbide A	P	C35H36N4O5	592.269	593.276	0.239607	[M+H]+	10.532	Organoheterocyclic compounds	Tetrapyrroles and derivatives	Chlorins	"15664-29-6"	1.21262e+08	8.41443e+07	8.05897e+07	8.33971e+07	8.17914e+07	7.62275e+07	1.30271e+10	1.22993e+10	1.13832e+10	1.19153e+10	1.22446e+10	1.14455e+10	1.10236e+08	4.79143e+07	3.69745e+07	3.1985e+07	3.21443e+07	3.08567e+07	8.44405e+09	8.10504e+09	7.4087e+09	8.13975e+09	3.07882e+09	3.04878e+09	2.79136e+09	2.91696e+09	2.97941e+09	2.81977e+09	1.34709e+10	1.34948e+10	1.31929e+10	1.35015e+10	1.25886e+10	1.27531e+10	1.94378e+08	1.50213e+08	1.02749e+08	9.27643e+07
9-Hydroxyoctadecanoic acid	P	C18H36O3	300.266	283.263	0.933208	[M+H-H2O]+	9.941	Lipids and lipid-like molecules	Fatty Acyls	Fatty acids and conjugates	"3384-24-5"	5.27327e+07	5.26229e+07	5.05244e+07	4.81237e+07	4.95782e+07	4.99877e+07	9.74491e+07	8.93502e+07	8.80654e+07	9.21601e+07	8.62816e+07	9.54581e+07	6.16179e+07	5.65258e+07	5.6385e+07	4.63146e+07	5.60771e+07	5.55911e+07	5.23506e+07	8.48961e+07	7.44266e+07	4.87734e+07	4.34502e+07	6.10636e+07	6.04457e+07	5.24774e+07	6.14299e+07	5.99591e+07	6.50771e+07	6.37425e+07	5.27266e+07	7.42144e+07	6.63716e+07	6.8847e+07	4.56826e+07	4.51365e+07	4.75405e+07	4.49587e+07
Eicosapentaenoic acid methyl ester	P	C21H32O2	316.24	339.229	1.44875	[M+Na]+	9.221	Organic oxygen compounds	Organooxygen compounds	Carbonyl compounds	"2734-47-6"	6.2515e+07	6.80362e+07	6.89438e+07	7.1544e+07	7.02433e+07	7.28442e+07	6.76657e+07	6.74208e+07	5.91773e+07	5.90829e+07	6.16243e+07	6.03756e+07	6.02866e+07	6.77858e+07	6.69335e+07	7.21183e+07	7.14197e+07	7.16078e+07	1.32729e+08	1.34233e+08	1.25084e+08	1.36419e+08	3.07086e+07	3.47567e+07	2.97946e+07	3.07796e+07	3.61182e+07	3.32065e+07	3.20224e+07	2.70069e+07	2.97341e+07	3.15187e+07	3.04873e+07	3.01281e+07	1.1569e+08	1.20525e+08	1.20452e+08	1.26839e+08
Eudesmin	P	C22H26O6	386.173	409.162	0.251026	[M+Na]+	6.578	Lignans, neolignans and related compounds	Furanoid lignans	-	"526-06-7"	1.49478e+08	1.65806e+08	1.72465e+08	1.62798e+08	1.57087e+08	1.60704e+08	5.14926e+08	4.50755e+08	4.63036e+08	4.61113e+08	4.73919e+08	4.60557e+08	4.68516e+08	5.42696e+08	5.24619e+08	6.19977e+08	6.03783e+08	6.03638e+08	1.98276e+08	1.85963e+08	1.90907e+08	2.13002e+08	1.46727e+08	1.50478e+08	1.45366e+08	1.43047e+08	1.50552e+08	1.48763e+08	4.91388e+08	4.36834e+08	4.74011e+08	4.03415e+08	4.37251e+08	4.64e+08	1.19922e+08	1.26131e+08	1.2076e+08	1.20963e+08
Steviol	P	C20H30O3	318.219	319.227	0.937892	[M+H]+	6.533	Lipids and lipid-like molecules	Prenol lipids	Diterpenoids	"471-80-7"	1.31522e+10	1.45316e+10	1.77537e+10	1.44309e+10	1.32919e+10	1.33896e+10	5.10487e+09	5.00622e+09	4.7966e+09	5.17225e+09	4.7508e+09	4.91665e+09	7.74995e+09	8.98565e+09	1.09506e+10	8.29085e+09	9.03478e+09	9.24994e+09	7.78024e+09	7.88717e+09	9.05125e+09	7.79733e+09	1.67208e+10	1.71351e+10	1.70429e+10	1.68322e+10	1.67931e+10	1.71353e+10	6.04496e+09	5.21802e+09	6.00932e+09	6.21052e+09	5.95111e+09	6.32641e+09	1.21483e+10	1.36179e+10	1.17305e+10	1.34421e+10
Incensole	P	C20H34O2	306.256	329.245	1.04437	[M+Na]+	9.187	Lipids and lipid-like molecules	Prenol lipids	Sesquiterpenoids	"22419-74-5"	4.49836e+10	4.80744e+10	4.2972e+10	4.3033e+10	4.43269e+10	4.22481e+10	1.46093e+10	1.43953e+10	1.31725e+10	1.66229e+10	1.39535e+10	1.61515e+10	1.10139e+10	1.01695e+10	9.76502e+09	1.06428e+10	1.0837e+10	1.04594e+10	2.77878e+10	2.91614e+10	2.74136e+10	2.85824e+10	3.4646e+10	3.15072e+10	3.48909e+10	3.19335e+10	3.38086e+10	3.60695e+10	1.73545e+10	1.72852e+10	1.69755e+10	1.71271e+10	1.87201e+10	1.86879e+10	1.5889e+10	1.53894e+10	1.58602e+10	1.72756e+10
Manool	P	C20H34O	290.261	273.257	1.00487	[M+H-H2O]+	9.806	Lipids and lipid-like molecules	Prenol lipids	Diterpenoids	"596-85-0"	8.42917e+09	8.86526e+09	8.3684e+09	8.59263e+09	8.92108e+09	8.21704e+09	1.35088e+09	1.34973e+09	1.33945e+09	1.34941e+09	1.27473e+09	1.36766e+09	3.32075e+08	4.01433e+08	3.42249e+08	3.59684e+08	3.37663e+08	3.63558e+08	6.12378e+09	6.4115e+09	5.75818e+09	5.93556e+09	5.81383e+09	5.72632e+09	5.67818e+09	5.8757e+09	5.67733e+09	5.96467e+09	1.3131e+09	1.33258e+09	1.27581e+09	1.32014e+09	1.38704e+09	1.28692e+09	1.34021e+09	1.39037e+09	1.29351e+09	1.24255e+09
Lupenone	P	C30H48O	424.371	407.367	0.645246	[M+H-H2O]+	11.328	Lipids and lipid-like molecules	Prenol lipids	Triterpenoids	"1617-70-5"	2.46755e+08	1.6696e+08	1.6514e+08	2.42952e+08	2.43589e+08	1.61892e+08	1.06421e+07	8.4416e+06	9.24099e+06	8.12322e+06	1.14277e+07	7.62417e+06	1.52204e+07	2.01812e+07	1.64414e+07	1.49088e+07	1.43903e+07	1.8933e+07	1.76039e+08	1.65697e+08	1.55091e+08	1.49447e+08	3.03848e+07	2.67164e+07	2.77674e+07	2.41782e+07	2.31437e+07	2.40855e+07	1.36721e+07	1.41043e+07	1.39415e+07	1.31968e+07	1.40311e+07	1.19758e+07	7.47249e+07	9.82124e+07	7.55092e+07	7.32416e+07
Panaxadiol	P	C30H52O3	460.392	483.381	0.227159	[M+Na]+	10.169	Lipids and lipid-like molecules	Prenol lipids	Triterpenoids	"19666-76-3"	5.18482e+09	5.24654e+09	5.59218e+09	5.42796e+09	5.02235e+09	5.0555e+09	3.1148e+08	2.86278e+08	3.35707e+08	2.91364e+08	2.83558e+08	3.22006e+08	2.25495e+09	1.82444e+09	2.49844e+09	1.79447e+09	1.81888e+09	2.67332e+09	3.09808e+09	3.15948e+09	3.02776e+09	3.02449e+09	2.39483e+09	2.33095e+09	2.46592e+09	2.24634e+09	2.52711e+09	2.41664e+09	6.28618e+08	6.93432e+08	6.14393e+08	6.27997e+08	6.41397e+08	9.32133e+08	2.39078e+09	2.3181e+09	2.29531e+09	2.31969e+09
Lycorine	P	C16H17NO4	287.116	270.112	0.667392	[M+H-H2O]+	6.207	Alkaloids and derivatives	Amaryllidaceae alkaloids	Lycorine-type amaryllidaceae alkaloids	"476-28-8"	9.75131e+06	1.38379e+07	1.33546e+07	8.2332e+06	8.04819e+06	1.20547e+07	1.23634e+08	1.26252e+08	1.16749e+08	1.14774e+08	1.28427e+08	1.30222e+08	9.42248e+06	1.07184e+07	1.53608e+07	1.01848e+07	1.40399e+07	1.17723e+07	2.23414e+07	1.8019e+07	2.57687e+07	2.00662e+07	4.21119e+06	3.71889e+06	2.90555e+06	3.49587e+06	4.49203e+06	3.31604e+06	6.22656e+07	3.88307e+07	5.61499e+07	5.24717e+07	4.42731e+07	4.76333e+07	5.76187e+06	5.24123e+06	3.53052e+06	3.22892e+06
Anethole	P	C10H12O	148.089	131.085	0.475754	[M+H-H2O]+	8.158	Benzenoids	Phenol ethers	Anisoles	"104-46-1"	1.06952e+09	1.07968e+09	1.1162e+09	1.07563e+09	1.10763e+09	1.1517e+09	3.67251e+08	3.35668e+08	3.36263e+08	3.44451e+08	3.50446e+08	3.47956e+08	5.56686e+08	3.71409e+08	5.68522e+08	6.54678e+08	4.33399e+08	6.14003e+08	1.00263e+09	1.09103e+09	1.04962e+09	1.05081e+09	9.97422e+08	1.11242e+09	9.79133e+08	1.01127e+09	9.63646e+08	9.93264e+08	3.46407e+08	3.43432e+08	3.87985e+08	6.80614e+08	3.59543e+08	3.67344e+08	1.50536e+09	1.49962e+09	7.9232e+08	8.06718e+08
Eleutheroside C	P	C8H16O6	208.095	231.084	0.659312	[M+Na]+	5.106	Organic oxygen compounds	Organooxygen compounds	Carbohydrates and carbohydrate conjugates	"15486-24-5"	1.03053e+07	1.33678e+07	1.20662e+07	1.40183e+07	1.21083e+07	1.2399e+07	1.5311e+07	1.12177e+07	9.94184e+06	1.17394e+07	1.22912e+07	1.30146e+07	1.39694e+08	1.64543e+08	1.63217e+08	1.67458e+08	1.58378e+08	1.61582e+08	3.29106e+07	3.48517e+07	3.10242e+07	3.60222e+07	6.54435e+06	7.75169e+06	4.25989e+06	7.43478e+06	5.34376e+06	7.40582e+06	1.63336e+08	1.62531e+08	1.62822e+08	1.69883e+08	1.67824e+08	1.54743e+08	2.02093e+07	2.02929e+07	2.21884e+07	2.18761e+07
Menthyl acetate	P	C12H22O2	198.162	181.159	0.68601	[M+H-H2O]+	8.161	Lipids and lipid-like molecules	Prenol lipids	Monoterpenoids	"2623-23-6"	4.64632e+08	4.43319e+08	4.36167e+08	4.31963e+08	4.27027e+08	4.33791e+08	8.0214e+07	1.57671e+08	8.93658e+07	8.6883e+07	8.60893e+07	9.02856e+07	9.50843e+07	8.42528e+07	1.3986e+08	8.94804e+07	8.85077e+07	1.06384e+08	2.85317e+08	3.28188e+08	3.09369e+08	3.10862e+08	4.12538e+08	4.16501e+08	4.02576e+08	4.19817e+08	4.02646e+08	4.23119e+08	9.66678e+07	9.64412e+07	9.06242e+07	1.04689e+08	1.01657e+08	1.06278e+08	4.2369e+08	4.56574e+08	4.47155e+08	4.27416e+08
N-Lactoyl-Phenylalanine	P	C12H15NO4	237.1	238.107	0.0360076	[M+H]+	5.717	Organic acids and derivatives	Carboxylic acids and derivatives	Amino acids, peptides, and analogues	"183241-73-8"	8.47004e+06	1.44446e+07	1.16157e+07	1.07123e+07	1.17956e+07	1.61387e+07	2.6287e+08	2.45431e+08	2.52731e+08	2.43609e+08	2.67141e+08	2.64666e+08	4.18331e+07	3.15479e+07	2.3148e+07	4.08487e+07	3.66981e+07	3.75911e+07	8.27102e+07	8.42682e+07	7.6137e+07	8.2898e+07	5.99055e+07	5.84744e+07	6.0671e+07	5.88215e+07	5.98515e+07	6.14143e+07	2.42747e+08	2.51713e+08	2.44631e+08	2.46805e+08	2.43209e+08	2.37665e+08	3.72595e+07	4.26454e+07	3.57876e+07	3.87915e+07
4-Hydroxyacetophenone	P	C8H8O2	136.052	137.06	0.968062	[M+H]+	5.339	Organic oxygen compounds	Organooxygen compounds	Carbonyl compounds	"99-93-4"	1.4036e+08	1.85615e+08	1.99092e+08	1.44831e+08	1.66073e+08	1.50512e+08	2.45202e+08	2.1299e+08	2.24704e+08	2.58132e+08	2.19859e+08	2.5985e+08	1.50691e+08	1.71722e+08	1.47187e+08	1.41601e+08	1.50684e+08	1.39042e+08	1.36853e+08	1.75414e+08	1.64184e+08	1.21397e+08	1.85464e+08	2.20497e+08	1.74651e+08	1.71517e+08	1.76675e+08	1.80999e+08	1.61863e+08	1.89619e+08	1.63158e+08	1.98207e+08	2.03952e+08	2.00911e+08	1.08454e+08	1.16379e+08	1.05904e+08	1.30044e+08
Diosgenin	P	C27H42O3	414.313	437.303	0.187687	[M+Na]+	9.074	Lipids and lipid-like molecules	Prenol lipids	Triterpenoids	"512-04-9"	9.3233e+07	1.45322e+08	1.46873e+08	1.42592e+08	1.51596e+08	1.06403e+08	1.35291e+08	1.2357e+08	1.25827e+08	1.19136e+08	1.19503e+08	1.19305e+08	3.55929e+08	4.05102e+08	4.25536e+08	3.71041e+08	4.39969e+08	3.63038e+08	2.19515e+08	2.13544e+08	2.06451e+08	2.66391e+08	9.29171e+07	1.26654e+08	9.30852e+07	9.41537e+07	1.15967e+08	1.24539e+08	8.0476e+07	8.45474e+07	5.8515e+07	7.31229e+07	5.59086e+07	5.9825e+07	4.18835e+08	4.66639e+08	4.1934e+08	4.16976e+08
Nigericin	P	C40H68O11	724.476	747.465	0.12813	[M+Na]+	11.334	Organic oxygen compounds	Organooxygen compounds	Ethers	"28380-24-7"	4.02326e+06	4.44097e+06	4.7157e+06	4.75405e+06	4.38136e+06	3.83933e+06	9.93288e+06	1.04405e+07	1.03082e+07	1.00108e+07	9.52328e+06	1.14968e+07	6.99182e+06	7.06416e+06	7.3305e+06	7.19696e+06	7.75603e+06	7.46053e+06	7.77509e+06	6.99521e+06	7.51754e+06	6.52303e+06	3.17148e+06	2.32405e+06	2.4365e+06	2.79666e+06	1.98279e+06	2.98681e+06	6.28178e+06	7.03541e+06	6.19587e+06	6.58384e+06	7.09931e+06	4.24554e+06	5.81692e+06	3.97598e+06	5.78351e+06	5.13951e+06
Senecionine	P	C18H25NO5	335.173	358.163	0.0951023	[M+Na]+	6.174	Phenylpropanoids and polyketides	Macrolides and analogues	-	"130-01-8"	2.65107e+06	2.80472e+06	3.21864e+06	3.5459e+06	2.19376e+06	4.24431e+06	5.5264e+08	5.29693e+08	5.00643e+08	5.26332e+08	5.57238e+08	5.73107e+08	1.8001e+07	1.96565e+07	1.88436e+07	1.30977e+07	2.07653e+07	6.17679e+06	7.37745e+07	7.25832e+07	7.4708e+07	7.63034e+07	1.64602e+07	1.22247e+07	1.519e+07	1.86057e+07	1.56803e+07	1.29456e+07	2.56712e+08	2.55427e+08	2.50207e+08	2.43735e+08	2.69188e+08	2.60488e+08	6.02096e+06	7.27274e+06	3.41234e+06	1.99556e+06
Gitogenin	P	C27H44O4	432.324	455.313	0.147664	[M+Na]+	8.448	Lipids and lipid-like molecules	Prenol lipids	Triterpenoids	"511-96-6"	1.34279e+08	1.31972e+08	1.36048e+08	1.3648e+08	1.30046e+08	1.52092e+08	1.25088e+08	1.23007e+08	1.94292e+08	1.31781e+08	1.24299e+08	1.15447e+08	4.19203e+08	4.84644e+08	5.12901e+08	5.36932e+08	5.04625e+08	4.96429e+08	2.11462e+08	2.16693e+08	2.2488e+08	2.0799e+08	1.42841e+08	1.34387e+08	1.56856e+08	1.28063e+08	1.28148e+08	1.36463e+08	9.72753e+07	8.48588e+07	8.91521e+07	9.05513e+07	7.88997e+07	8.69403e+07	3.73888e+08	3.54555e+08	3.49806e+08	3.45703e+08
Geraniol	P	C10H18O	154.136	137.132	0.109186	[M+H-H2O]+	6.987	Lipids and lipid-like molecules	Prenol lipids	Monoterpenoids	"106-24-1"	4.41336e+08	4.77491e+08	9.58063e+07	4.35644e+08	4.84143e+08	5.54725e+08	3.34434e+08	3.2764e+08	3.01195e+08	3.3105e+08	3.50824e+08	3.32652e+08	3.94509e+08	2.98725e+08	3.48258e+08	4.72792e+08	1.95774e+08	4.66293e+08	6.00941e+08	3.41652e+08	3.42364e+08	6.41302e+08	4.35653e+08	4.19496e+08	4.15461e+08	8.54252e+08	4.47931e+08	4.76126e+08	3.46249e+08	5.87658e+08	4.22391e+08	3.79164e+08	3.72635e+08	3.97407e+08	4.19937e+08	3.37287e+08	3.58705e+08	3.22009e+08
Trigonelline	P	C7H7NO2	137.048	138.055	0.147228	[M+H]+	1.45	Alkaloids and derivatives	-	-	"535-83-1"	9.86711e+08	1.06853e+09	6.84877e+08	6.67822e+08	6.47872e+08	1.09257e+09	2.71516e+09	2.66073e+09	2.40105e+09	2.6642e+09	2.70147e+09	2.71413e+09	2.30222e+09	2.37746e+09	2.53893e+09	2.49922e+09	2.40665e+09	2.30598e+09	1.673e+09	1.79208e+09	1.67345e+09	1.52972e+09	1.11795e+09	1.09641e+09	1.16137e+09	1.15951e+09	1.11857e+09	1.12422e+09	4.09013e+09	4.26861e+09	4.0629e+09	3.60811e+09	4.31923e+09	4.22535e+09	2.86266e+09	2.57017e+09	2.55833e+09	2.55286e+09
2-Amino-5-phenylpyridine	P	C11H10N2	170.084	171.092	0.399165	[M+H]+	5.526	Organoheterocyclic compounds	Pyridines and derivatives	Phenylpyridines	"33421-40-8"	1.6249e+09	1.73073e+09	1.63387e+09	1.63685e+09	1.68927e+09	1.714e+09	5.2817e+08	4.75714e+08	4.52914e+08	5.4028e+08	5.25587e+08	5.44645e+08	1.38183e+09	1.51962e+09	1.36553e+09	1.54814e+09	1.36341e+09	1.36584e+09	9.13153e+08	9.85127e+08	9.43038e+08	9.65853e+08	1.36569e+09	1.24707e+09	1.32432e+09	1.27098e+09	1.3808e+09	1.32276e+09	5.30336e+08	5.23603e+08	5.32879e+08	5.15136e+08	4.93951e+08	5.59036e+08	1.34703e+09	1.3854e+09	1.34107e+09	1.35097e+09
3-(3,4,5-Trimethoxyphenyl)propanoic acid	P	C12H16O5	240.1	223.096	1.72176	[M+H-H2O]+	7.63	Phenylpropanoids and polyketides	Phenylpropanoic acids	-	"25173-72-2"	3.55517e+06	2.58998e+06	3.9607e+06	2.08996e+06	2.45544e+06	2.72113e+06	4.02996e+06	6.4756e+06	7.10993e+06	5.10848e+06	8.90202e+06	6.75823e+06	6.49408e+06	7.52518e+06	7.13142e+06	7.2658e+06	6.65087e+06	5.98868e+06	3.37342e+06	3.73052e+06	3.91121e+06	4.60568e+06	1.14409e+06	1.70284e+06	2.21366e+06	1.63682e+06	669418	675624	1.67821e+06	1.01215e+06	1.22371e+06	1.73159e+06	1.69373e+06	1.50793e+06	689922	1.23115e+06	1.44388e+06	1.68441e+06
all-trans-4-Oxoretinoic acid	P	C20H26O3	314.188	337.177	1.65423	[M+Na]+	7.795	Lipids and lipid-like molecules	Prenol lipids	Retinoids	"38030-57-8"	1.78708e+06	471109	1.06994e+06	2.48411e+06	1.80297e+06	1.22265e+06	9.99925e+06	1.25529e+07	1.1233e+07	1.0195e+07	1.50846e+07	8.25027e+06	3.77822e+07	4.5419e+07	4.00745e+07	4.64015e+07	4.14553e+07	3.56667e+07	3.14038e+06	2.86216e+06	1.84716e+06	1.47991e+06	4.26976e+06	1.97791e+06	473970	4.04199e+06	478804	1.18038e+06	6.17516e+06	1.03072e+07	4.88605e+06	6.34675e+06	4.0908e+06	5.02682e+06	9.0633e+06	1.04506e+07	1.00985e+07	5.71767e+06
Calycanthine	P	C22H26N4	346.216	347.223	0.0431357	[M+H]+	4.968	Organoheterocyclic compounds	Quinolines and derivatives	Aminoquinolines and derivatives	"595-05-1"	5.35851e+07	5.10548e+07	4.92433e+07	5.55494e+07	5.21461e+07	5.47878e+07	5.24991e+07	5.0586e+07	5.30371e+07	5.22096e+07	5.80104e+07	5.72923e+07	3.13635e+08	3.05661e+08	3.15967e+08	3.28057e+08	3.25417e+08	3.2533e+08	8.84843e+07	9.53909e+07	8.95422e+07	9.78278e+07	8.29769e+07	7.92119e+07	7.93623e+07	8.60493e+07	8.38435e+07	8.79308e+07	5.91963e+07	5.92334e+07	5.96849e+07	6.41671e+07	6.15786e+07	5.95089e+07	1.87586e+08	1.67766e+08	1.76567e+08	1.69832e+08
D-Erythro-dihydrosphingosine	P	C18H39NO2	301.298	302.305	1.36071	[M+H]+	8.394	Organic nitrogen compounds	Organonitrogen compounds	Amines	"764-22-7"	1.70879e+07	2.0321e+07	1.90082e+07	1.90002e+07	1.80141e+07	1.8872e+07	4.08223e+07	3.79381e+07	3.7392e+07	4.18701e+07	3.68378e+07	3.14616e+07	6.14935e+06	5.30219e+06	4.46981e+06	5.4282e+06	6.13884e+06	6.0791e+06	2.10262e+07	1.85171e+07	1.60979e+07	1.53693e+07	3.02661e+07	3.55121e+07	3.2953e+07	3.2593e+07	3.26363e+07	3.32678e+07	2.47664e+07	2.436e+07	2.21076e+07	2.36943e+07	2.34389e+07	2.16838e+07	6.5825e+06	8.27145e+06	6.59138e+06	5.11715e+06
Batilol	P	C21H44O3	344.329	367.318	0.443766	[M+Na]+	11.32	Lipids and lipid-like molecules	Glycerolipids	Monoradylglycerols	"544-62-7"	2.47287e+06	3.2321e+06	2.77596e+06	3.7968e+06	3.21056e+06	3.24686e+06	5.86814e+06	4.91717e+06	4.54291e+06	5.63358e+06	4.50148e+06	4.81924e+06	7.03086e+06	8.58686e+06	8.28376e+06	1.01243e+07	1.0094e+07	9.38504e+06	6.80971e+06	7.9428e+06	7.26044e+06	6.29303e+06	3.58814e+07	4.17751e+07	3.96827e+07	4.01901e+07	3.94451e+07	4.29705e+07	2.19257e+06	1.96791e+06	1.91624e+06	1.67101e+06	1.51476e+06	1.57679e+06	6.3417e+06	5.91787e+06	5.60777e+06	5.50279e+06
Tridecanedioic acid	P	C13H24O4	244.167	267.157	0.35871	[M+Na]+	6.27	Lipids and lipid-like molecules	Fatty Acyls	Fatty acids and conjugates	"505-52-2"	6.62753e+08	7.10751e+08	6.93872e+08	6.59374e+08	6.96285e+08	5.95662e+08	4.52819e+08	4.31855e+08	4.04737e+08	4.49561e+08	4.13977e+08	4.50913e+08	1.76848e+09	2.33533e+09	2.14667e+09	2.5214e+09	2.3607e+09	2.00977e+09	6.74572e+08	7.22762e+08	6.35307e+08	6.35275e+08	4.6393e+08	4.37116e+08	4.2996e+08	4.70705e+08	4.66037e+08	4.28087e+08	5.6935e+08	5.57645e+08	7.00021e+08	6.51379e+08	5.28976e+08	7.22835e+08	1.21866e+09	1.80564e+09	1.83691e+09	1.20103e+09
Prostaglandin E1	P	C20H34O5	354.241	377.23	0.538175	[M+Na]+	5.964	Lipids and lipid-like molecules	Fatty Acyls	Eicosanoids	"745-65-3"	2.46348e+09	2.61802e+09	2.53225e+09	2.53942e+09	2.50699e+09	2.56229e+09	8.11716e+08	7.58414e+08	7.18474e+08	7.76063e+08	7.49548e+08	7.41176e+08	1.12239e+09	9.08681e+08	8.77158e+08	1.40289e+09	9.0489e+08	1.31504e+09	1.70853e+09	1.71464e+09	1.59503e+09	8.71634e+08	4.2106e+09	3.92438e+09	4.08159e+09	4.1711e+09	4.02284e+09	3.83402e+09	1.52155e+09	1.36629e+09	1.4621e+09	1.43796e+09	1.39302e+09	1.34382e+09	1.84012e+09	1.795e+09	1.90771e+09	1.86904e+09
11beta-Hydroxyandrosterone	P	C19H30O3	306.219	329.209	0.499381	[M+Na]+	7.073	Lipids and lipid-like molecules	Steroids and steroid derivatives	Androstane steroids	"57-61-4"	5.29448e+08	3.70917e+08	5.79682e+08	9.49783e+08	4.14825e+08	3.97482e+08	6.1054e+08	4.07573e+08	4.06931e+08	6.00173e+08	4.10455e+08	4.43687e+08	3.43255e+08	4.05663e+08	4.157e+08	3.72033e+08	4.00666e+08	4.26059e+08	3.91076e+08	4.9e+08	3.79003e+08	4.93947e+08	4.30942e+08	4.38184e+08	4.17006e+08	4.1809e+08	4.20868e+08	8.18946e+08	4.87928e+08	1.00127e+09	4.56535e+08	5.17415e+08	4.60118e+08	4.64706e+08	4.01383e+08	3.7185e+08	4.20052e+08	3.6567e+08
3-(3-Methoxyphenyl)propionic acid	P	C10H12O3	180.079	181.086	0.986618	[M+H]+	5.549	Phenylpropanoids and polyketides	Phenylpropanoic acids	-	"10516-71-9"	1.75764e+08	1.85012e+08	1.77062e+08	1.84022e+08	1.86332e+08	1.67113e+08	2.32942e+08	2.13189e+08	2.97955e+08	2.27089e+08	2.76076e+08	2.20259e+08	2.34324e+08	2.17183e+08	1.86007e+08	2.53574e+08	2.22819e+08	1.82743e+08	3.2378e+08	2.10528e+08	2.06733e+08	2.19503e+08	5.80923e+08	5.81468e+08	5.84419e+08	5.971e+08	6.59684e+08	6.25602e+08	3.52101e+08	2.90584e+08	2.7074e+08	3.30059e+08	2.80933e+08	3.59389e+08	3.02059e+08	2.0041e+08	1.92975e+08	2.94548e+08
2-Methylcyclohexanone	P	C7H12O	112.089	130.123	0.583029	[M+NH4]+	5.977	Organic oxygen compounds	Organooxygen compounds	Carbonyl compounds	"583-60-8"	7.81932e+06	1.28555e+07	8.56659e+06	6.48855e+06	1.09614e+07	9.02749e+06	1.71187e+07	2.27786e+07	1.62569e+07	1.83554e+07	1.64776e+07	1.58483e+07	3.14319e+07	2.72749e+07	3.36855e+07	3.44781e+07	3.08169e+07	2.51185e+07	3.05056e+07	3.61597e+07	3.36147e+07	3.54893e+07	9.88896e+06	1.00812e+07	1.15519e+07	1.22959e+07	1.14244e+07	9.5491e+06	4.32153e+07	2.1001e+07	2.44357e+07	2.57008e+07	2.42556e+07	2.27085e+07	1.03025e+08	9.69809e+07	1.03837e+08	1.02469e+08
11beta-Hydroxyprogesterone	P	C21H30O3	330.219	313.216	1.01146	[M+H-H2O]+	7.27	Lipids and lipid-like molecules	Steroids and steroid derivatives	Pregnane steroids	"600-57-7"	1.8018e+08	2.11238e+08	1.92102e+08	1.80338e+08	1.96571e+08	1.64566e+08	1.35233e+08	1.37238e+08	1.27902e+08	1.05914e+08	1.03909e+08	1.36924e+08	1.31624e+08	1.53063e+08	1.40515e+08	1.47519e+08	1.40302e+08	1.45174e+08	1.06472e+08	1.18577e+08	1.23353e+08	1.11334e+08	1.29145e+08	1.54777e+08	1.18362e+08	1.26129e+08	1.29869e+08	1.28817e+08	8.90257e+07	1.10308e+08	1.15741e+08	8.57965e+07	8.90241e+07	9.66914e+07	6.08107e+07	7.20278e+07	4.2916e+07	4.82958e+07
Phytosphingosine	P	C18H39NO3	317.293	340.282	0.568517	[M+Na]+	8.083	Organic nitrogen compounds	Organonitrogen compounds	Amines	"554-62-1"	7.17864e+07	7.23267e+07	6.8324e+07	6.35816e+07	6.83914e+07	7.32277e+07	4.96866e+08	4.6454e+08	4.88748e+08	4.50119e+08	6.6153e+08	6.31945e+08	1.15467e+08	1.24402e+08	1.15045e+08	1.26079e+08	1.15395e+08	1.21205e+08	1.267e+08	1.16726e+08	9.97812e+07	9.62684e+07	1.02043e+08	1.00696e+08	1.0867e+08	9.48791e+07	9.71361e+07	1.312e+08	1.5946e+08	2.53638e+08	1.51692e+08	1.57457e+08	1.4837e+08	1.42889e+08	7.7772e+07	7.03529e+07	6.62831e+07	8.79044e+07
Caryophyllene oxide	P	C15H24O	220.183	203.179	0.0945302	[M+H-H2O]+	7.544	Lipids and lipid-like molecules	Prenol lipids	Sesquiterpenoids	"1139-30-6"	5.94582e+08	5.61217e+08	6.18942e+08	6.0728e+08	6.09891e+08	5.8538e+08	4.65798e+08	4.66392e+08	4.22695e+08	5.83487e+08	4.64541e+08	5.05034e+08	2.92599e+09	2.72063e+09	1.37025e+09	1.41272e+09	1.40393e+09	1.39304e+09	7.12122e+08	7.12717e+08	9.80674e+08	1.07896e+09	6.87064e+08	7.02795e+08	6.86546e+08	6.96308e+08	7.33747e+08	6.69738e+08	7.69388e+08	7.84843e+08	9.48792e+08	8.29425e+08	8.24154e+08	8.02389e+08	1.0397e+09	1.24695e+09	1.1166e+09	9.37916e+08
Isoalantolactone	P	C15H20O2	232.146	215.143	0.129213	[M+H-H2O]+	6.246	Lipids and lipid-like molecules	Prenol lipids	Terpene lactones	"470-17-7"	4.45376e+08	4.92407e+08	4.58682e+08	4.40773e+08	4.38347e+08	4.56605e+08	2.87047e+08	2.9156e+08	4.20981e+08	2.8614e+08	2.80551e+08	3.1352e+08	5.72573e+08	5.58446e+08	5.65379e+08	1.04307e+09	5.79703e+08	5.64966e+08	4.55102e+08	4.56806e+08	4.28407e+08	4.33299e+08	1.6134e+09	1.56775e+09	1.02546e+09	9.31448e+08	1.6481e+09	1.62542e+09	6.44549e+08	4.91816e+08	4.54621e+08	4.68168e+08	5.1709e+08	4.81844e+08	3.33065e+08	3.28993e+08	3.38395e+08	3.28185e+08
Guaiazulene	P	C15H18	198.141	199.148	0.714175	[M+H]+	7.956	Lipids and lipid-like molecules	Prenol lipids	Sesquiterpenoids	"489-84-9"	3.93322e+08	4.13169e+08	2.65159e+08	4.05613e+08	1.84328e+08	1.00684e+08	2.25938e+08	2.54372e+08	2.42309e+08	2.35751e+08	2.47436e+08	2.54149e+08	2.73195e+08	2.73141e+08	1.79689e+08	2.51834e+08	2.42061e+08	2.89218e+08	2.07081e+08	3.29706e+08	2.22903e+08	3.29263e+08	4.1116e+08	3.87449e+08	3.89025e+08	4.08799e+08	3.97594e+08	4.06903e+08	2.41701e+08	2.41387e+08	2.51074e+08	2.56145e+08	2.61661e+08	2.57343e+08	5.09868e+08	4.82171e+08	4.63537e+08	3.78254e+08
Nudifloramide	P	C7H8N2O2	152.059	135.055	0.0643718	[M+H-H2O]+	4.784	Organoheterocyclic compounds	Pyridines and derivatives	Pyridinecarboxylic acids and derivatives	"701-44-0"	1.00036e+08	7.68357e+07	7.05341e+07	1.07452e+08	7.49201e+07	8.1322e+07	7.50561e+07	8.21574e+07	8.26464e+07	8.20203e+07	8.99255e+07	8.51057e+07	1.0523e+08	9.60654e+07	1.26488e+08	1.18107e+08	1.05515e+08	1.04198e+08	5.50055e+07	8.43499e+07	6.16992e+07	6.31536e+07	7.6816e+07	7.42701e+07	7.9157e+07	7.97724e+07	8.74023e+07	7.97244e+07	9.63919e+07	9.22394e+07	9.1433e+07	1.02737e+08	9.98845e+07	8.26784e+07	9.39151e+07	8.57805e+07	8.25892e+07	1.01235e+08
Riboflavin	P	C17H20N4O6	376.138	377.146	0.107938	[M+H]+	5.471	Organoheterocyclic compounds	Pteridines and derivatives	Alloxazines and isoalloxazines	"83-88-5"	9.64943e+06	8.13404e+06	9.21094e+06	8.23113e+06	7.0913e+06	8.73952e+06	8.91982e+07	7.69212e+07	8.01547e+07	8.36005e+07	8.03272e+07	7.96565e+07	4.33807e+07	5.68195e+07	4.74126e+07	6.07439e+07	4.37872e+07	4.60517e+07	2.85836e+07	2.5217e+07	3.89289e+07	5.21697e+07	3.97286e+07	3.07479e+07	2.89481e+07	3.54055e+07	3.64132e+07	2.72333e+07	5.66958e+07	5.69592e+07	9.98532e+07	8.21458e+07	1.27707e+08	1.25356e+08	8.60563e+06	2.07237e+07	1.87183e+07	1.87571e+07
gamma-Tocotrienol	P	C28H42O2	410.318	433.308	0.342682	[M+Na]+	10.445	Lipids and lipid-like molecules	Prenol lipids	Quinone and hydroquinone lipids	"14101-61-2"	1.04626e+08	9.89322e+07	9.77058e+07	1.07312e+08	1.31119e+08	2.17276e+07	6.77705e+07	6.98452e+07	6.65045e+07	6.45015e+07	8.39242e+07	7.14442e+07	6.75978e+07	6.65727e+07	6.63679e+07	6.82534e+07	6.94579e+07	7.23233e+07	8.99551e+07	8.4791e+07	8.53206e+07	7.9294e+07	6.10548e+07	6.57353e+07	6.66347e+07	6.46412e+07	7.05039e+07	6.95261e+07	3.876e+07	3.63611e+07	3.62947e+07	3.96193e+07	3.48905e+07	4.68743e+07	6.38068e+07	6.54652e+07	6.46788e+07	6.61293e+07
H-Val-Tyr-OH	P	C14H20N2O4	280.142	281.149	1.15956	[M+H]+	5.076	Organic acids and derivatives	Carboxylic acids and derivatives	Amino acids, peptides, and analogues	"3061-91-4"	8.11521e+07	8.47166e+07	7.86654e+07	7.73927e+07	8.61588e+07	7.50403e+07	2.25429e+08	2.31206e+08	2.47745e+08	2.45861e+08	2.24674e+08	2.38774e+08	1.10188e+08	1.28067e+08	1.16139e+08	1.29835e+08	1.22784e+08	1.29354e+08	8.06495e+07	1.1774e+08	1.1129e+08	1.25806e+08	1.04222e+08	1.10928e+08	5.46196e+07	1.00198e+08	5.65786e+07	1.05508e+08	8.97955e+07	8.51771e+07	1.07027e+08	1.70968e+08	1.62356e+08	9.72906e+07	7.69165e+07	5.96323e+07	1.19371e+08	1.10783e+08
2'-O-Methyladenosine	P	C11H15N5O4	281.112	282.12	0.074233	[M+H]+	4.803	Nucleosides, nucleotides, and analogues	Purine nucleosides	-	"2140-79-6"	9.71575e+06	6.90273e+06	9.28261e+06	8.95588e+06	8.35606e+06	8.08988e+06	2.34479e+08	2.3049e+08	2.13596e+08	2.24724e+08	2.29208e+08	2.19846e+08	1.95897e+07	1.90305e+07	2.48131e+07	2.50627e+07	2.69185e+07	2.61413e+07	1.08927e+08	1.04908e+08	1.03396e+08	1.0169e+08	2.47363e+08	2.45038e+08	2.48224e+08	2.44928e+08	2.68494e+08	2.58e+08	4.26818e+08	3.94695e+08	4.15627e+08	4.1549e+08	4.22953e+08	3.8424e+08	280138	527581	4.89489e+07	4.56383e+07
m-Tolualdehyde	P	C8H8O	120.058	121.065	1.31664	[M+H]+	5.09	Benzenoids	Benzene and substituted derivatives	Benzoyl derivatives	"620-23-5"	8.72189e+07	8.89571e+07	8.73834e+07	7.77996e+07	9.33505e+07	8.57423e+07	3.72178e+08	3.6606e+08	3.38132e+08	3.59059e+08	3.53749e+08	3.69466e+08	7.14232e+07	7.7369e+07	6.56171e+07	6.36936e+07	6.58523e+07	6.968e+07	1.14145e+08	1.27178e+08	1.12436e+08	1.21397e+08	9.43716e+07	1.07098e+08	9.21314e+07	9.88325e+07	1.06898e+08	9.50769e+07	2.18815e+08	2.15274e+08	2.17024e+08	2.22224e+08	2.19755e+08	2.15616e+08	4.60124e+07	4.87816e+07	5.03627e+07	5.21821e+07
Methyl p-tert-butylphenylacetate	P	C13H18O2	206.131	229.12	0.182716	[M+Na]+	6.254	Benzenoids	Benzene and substituted derivatives	Phenylpropanes	"3549-23-3"	3.05252e+08	3.25148e+08	2.93035e+08	2.90688e+08	2.84604e+08	3.00593e+08	1.67855e+08	1.55179e+08	1.36453e+08	1.55134e+08	1.42391e+08	1.45331e+08	3.11027e+08	3.50548e+08	3.515e+08	3.49546e+08	3.63242e+08	3.63085e+08	2.59029e+08	2.73133e+08	2.43419e+08	2.78349e+08	2.09601e+08	2.21082e+08	2.20113e+08	2.35093e+08	1.9273e+08	2.03792e+08	2.79305e+08	2.58578e+08	2.73573e+08	2.73647e+08	2.82393e+08	2.60068e+08	2.84374e+08	2.66344e+08	2.75083e+08	2.79363e+08
Prostaglandin E2	P	C20H32O5	352.225	375.214	0.20153	[M+Na]+	6.397	Lipids and lipid-like molecules	Fatty Acyls	Eicosanoids	"363-24-6"	5.38533e+09	5.58903e+09	2.41392e+09	5.4699e+09	5.5805e+09	5.4905e+09	9.65524e+08	8.98862e+08	9.04481e+08	8.58627e+08	8.55657e+08	9.67272e+08	4.12e+09	2.10857e+09	2.30668e+09	5.5907e+09	2.74775e+09	2.19993e+09	2.28786e+09	2.28288e+09	2.19493e+09	2.32305e+09	3.84223e+09	3.62727e+09	3.70002e+09	3.75118e+09	2.46565e+09	3.69919e+09	1.98451e+09	1.81541e+09	2.42989e+09	2.64043e+09	1.94032e+09	2.42318e+09	2.08752e+09	2.69262e+09	2.04366e+09	2.53857e+09
H-D-Trp-OH	P	C11H12N2O2	204.09	205.097	0.930707	[M+H]+	5.243	Organoheterocyclic compounds	Indoles and derivatives	Indolyl carboxylic acids and derivatives	"153-94-6"	4.72084e+09	4.99035e+09	4.69765e+09	4.77982e+09	4.94702e+09	5.07933e+09	9.25558e+09	8.78853e+09	8.87217e+09	9.22348e+09	9.4448e+09	9.60189e+09	3.4499e+09	4.08379e+09	3.73009e+09	3.76692e+09	3.87839e+09	3.93531e+09	4.71969e+09	4.74943e+09	4.37029e+09	4.9268e+09	5.15348e+09	4.97919e+09	5.01313e+09	5.18145e+09	5.21508e+09	5.23073e+09	8.13798e+09	7.7653e+09	7.71249e+09	8.02439e+09	7.85093e+09	8.10561e+09	5.33164e+09	5.32351e+09	5.45138e+09	5.46623e+09
Oleanolic Acid	P	C30H48O3	456.36	439.357	0.926189	[M+H-H2O]+	9.693	Lipids and lipid-like molecules	Prenol lipids	Triterpenoids	"508-02-1"	1.32386e+08	2.00285e+08	1.28067e+08	1.3207e+08	1.97112e+08	1.93062e+08	7.23692e+07	7.22408e+07	6.93199e+07	7.27264e+07	8.4885e+07	7.19315e+07	1.28224e+08	1.40053e+08	1.39478e+08	1.29574e+08	1.34587e+08	1.32127e+08	1.22899e+08	1.14092e+08	1.23935e+08	1.14963e+08	7.32533e+07	7.25827e+07	7.12011e+07	7.24608e+07	7.16303e+07	6.78589e+07	7.47619e+07	7.36539e+07	7.19796e+07	7.26465e+07	7.38308e+07	7.85652e+07	2.16794e+08	2.23378e+08	2.03475e+08	2.85036e+08
DEHP	P	C24H38O4	390.277	413.266	0.775463	[M+Na]+	10.641	Benzenoids	Benzene and substituted derivatives	Benzoic acids and derivatives	"117-81-7"	3.11055e+08	3.09985e+08	2.8399e+08	2.93717e+08	2.90621e+08	2.81816e+08	1.22144e+09	1.14204e+09	1.11124e+09	1.14418e+09	1.07833e+09	1.21113e+09	4.55789e+08	4.21845e+08	4.11289e+08	4.76266e+08	4.40551e+08	4.7074e+08	2.08028e+09	1.8291e+09	1.70224e+09	1.87984e+09	2.23438e+08	2.11027e+08	2.07868e+08	2.20775e+08	2.70617e+08	2.33218e+08	4.65555e+09	4.44191e+09	4.21068e+09	4.27609e+09	4.2112e+09	4.22328e+09	2.47706e+08	3.23585e+08	2.45213e+08	2.40639e+08
Phosphonoacetic acid	P	C2H5O5P	139.987	122.985	6.35143	[M+H-H2O]+	1.229	Organic acids and derivatives	Organic phosphonic acids and derivatives	Organic phosphonic acids	"4408-78-0"	5.05051e+06	5.98794e+06	5.20885e+06	4.86404e+06	4.51367e+06	4.68778e+06	5.59352e+06	6.4343e+06	1.19412e+06	277254	5.67796e+06	5.06198e+06	1.38049e+07	1.63247e+07	1.56586e+07	1.45182e+07	1.64204e+07	1.58814e+07	7.51944e+06	7.25525e+06	7.50374e+06	6.90746e+06	2.95756e+06	5.3521e+06	2.59659e+06	2.85274e+06	4.07622e+06	3.47775e+06	2.60324e+06	1.63775e+06	1.97259e+06	1.86997e+06	1.18241e+06	2.69676e+06	4.21679e+06	5.249e+06	3.24749e+06	6.214e+06
L-Alanyl-L-leucine	P	C9H18N2O3	202.132	203.139	0.190839	[M+H]+	5.287	Organic acids and derivatives	Carboxylic acids and derivatives	Amino acids, peptides, and analogues	"3303-34-2"	3.45122e+06	5.91813e+06	5.43343e+06	6.04269e+06	6.26888e+06	6.8957e+06	5.91833e+08	5.87596e+08	5.78715e+08	5.40523e+08	5.54784e+08	5.99742e+08	1.74433e+07	1.77934e+07	1.68002e+07	2.04086e+07	2.59066e+07	2.17191e+07	1.01826e+08	1.03643e+08	9.8317e+07	1.12599e+08	9.60228e+07	9.28845e+07	9.64283e+07	9.22191e+07	8.98355e+07	1.01577e+08	1.24344e+08	1.35778e+08	1.14239e+08	1.24257e+08	1.16461e+08	1.17536e+08	1.40623e+07	1.20636e+07	1.22705e+07	1.25122e+07
8-Gingerol	P	C19H30O4	322.214	345.204	0.114986	[M+Na]+	6.426	Benzenoids	Phenols	Methoxyphenols	"23513-08-8"	1.33615e+09	1.36264e+09	1.35114e+09	1.28149e+09	1.37421e+09	1.34332e+09	6.90384e+08	6.15501e+08	6.53077e+08	6.00865e+08	6.2199e+08	6.92893e+08	6.28987e+08	7.35542e+08	7.20284e+08	7.48188e+08	7.66518e+08	7.54355e+08	9.1294e+08	9.04917e+08	8.53635e+08	9.42678e+08	1.2511e+09	1.21636e+09	1.26841e+09	1.30631e+09	1.35613e+09	1.32298e+09	9.82453e+08	8.98387e+08	1.50408e+09	9.23418e+08	9.40845e+08	9.66551e+08	1.06203e+09	1.0089e+09	1.013e+09	1.01338e+09
Demethoxycurcumin	P	C20H18O5	338.115	339.123	0.182116	[M+H]+	5.781	Phenylpropanoids and polyketides	Diarylheptanoids	Linear diarylheptanoids	"22608-11-3"	8.90024e+06	9.53377e+06	9.97803e+06	5.18214e+06	5.64824e+06	8.18454e+06	1.50125e+07	1.90183e+07	2.14722e+07	2.15761e+07	2.28196e+07	2.04987e+07	3.15981e+06	582922	1.85886e+06	2.76186e+06	2.89645e+06	2.84628e+06	1.07194e+07	1.21539e+07	1.13684e+07	9.33951e+06	5.80617e+06	3.1335e+06	4.89715e+06	3.89987e+06	7.36121e+06	9.39673e+06	2.26625e+07	2.9713e+07	2.59567e+07	2.39586e+07	2.32155e+07	2.14557e+07	1.0858e+06	1.16945e+06	1.30771e+06	2.52322e+06
Nootkatone	P	C15H22O	218.167	219.174	0.489624	[M+H]+	7.523	Lipids and lipid-like molecules	Prenol lipids	Sesquiterpenoids	"4674-50-4"	2.14365e+09	1.20785e+09	1.22809e+09	1.18355e+09	2.2034e+09	2.11882e+09	1.26217e+09	6.95451e+08	6.75337e+08	6.93055e+08	6.84944e+08	7.10582e+08	6.02088e+08	6.35432e+08	6.20806e+08	6.50645e+08	6.37994e+08	6.75366e+08	1.13475e+09	1.19541e+09	1.1392e+09	1.17118e+09	9.33725e+08	9.23185e+08	9.09424e+08	9.2288e+08	9.45438e+08	9.80022e+08	9.0982e+08	9.29905e+08	9.20438e+08	9.47134e+08	9.35079e+08	9.30104e+08	8.67907e+08	7.71289e+08	7.24527e+08	8.11356e+08
Cinchonidine	P	C19H22N2O	294.173	277.17	0.559448	[M+H-H2O]+	5.81	Alkaloids and derivatives	Cinchona alkaloids	-	"485-71-2"	1.49439e+07	1.94139e+07	2.28196e+08	1.93541e+07	2.0723e+07	2.12353e+08	3.74144e+07	3.84536e+07	3.98384e+07	4.07989e+07	3.54233e+07	4.14314e+07	5.17377e+06	6.43267e+06	5.99879e+06	2.11866e+08	7.35307e+06	4.63602e+06	1.67637e+07	1.68e+07	1.75224e+07	1.99053e+07	6.62016e+07	6.9711e+07	6.3763e+07	7.31367e+07	6.29966e+07	6.97421e+07	3.87028e+07	3.99056e+07	3.57601e+07	3.78554e+07	3.47389e+07	3.99126e+07	1.64494e+07	1.47717e+07	1.45031e+07	1.51188e+07
alpha-Asarone	P	C12H16O3	208.11	209.117	0.514413	[M+H]+	5.962	Benzenoids	Phenol ethers	Anisoles	"2883-98-9"	2.29349e+08	2.47324e+08	2.30731e+08	2.3557e+08	2.2793e+08	2.36377e+08	4.33061e+08	4.19809e+08	4.05323e+08	4.44854e+08	4.23218e+08	4.34154e+08	4.38811e+08	3.00883e+08	3.10553e+08	2.95201e+08	4.57113e+08	3.14749e+08	2.6626e+08	2.88724e+08	2.75283e+08	2.82249e+08	3.25741e+08	3.27245e+08	3.46135e+08	3.25414e+08	3.33568e+08	3.29816e+08	4.40571e+08	3.88505e+08	4.05156e+08	4.1909e+08	4.21663e+08	4.37787e+08	3.82221e+08	3.61053e+08	3.76086e+08	3.36774e+08
N-trans-Feruloyltyramine	P	C18H19NO4	313.131	314.139	0.439555	[M+H]+	5.8	Benzenoids	Phenols	Methoxyphenols	"66648-43-9"	8.35101e+07	9.35259e+07	8.29621e+07	8.58027e+07	8.6644e+07	8.41606e+07	1.80622e+08	1.71785e+08	1.89103e+08	2.37855e+08	2.00114e+08	2.03355e+08	6.51042e+07	7.05395e+07	7.65174e+07	7.09299e+07	7.63386e+07	7.45666e+07	1.33998e+08	1.32824e+08	1.25097e+08	1.1551e+08	2.5119e+07	2.89167e+07	2.98434e+07	2.66212e+07	3.08526e+07	2.4943e+07	3.57939e+08	3.53032e+08	3.55158e+08	3.3716e+08	3.16918e+08	3.27276e+08	8.20654e+07	8.57867e+07	8.7105e+07	9.08042e+07
cis-Isolimonenol	P	C10H16O	152.12	135.117	0.393505	[M+H-H2O]+	5.765	Lipids and lipid-like molecules	Prenol lipids	Monoterpenoids	"22972-51-6"	1.03222e+09	1.08487e+09	1.03041e+09	1.04624e+09	1.00182e+09	1.02403e+09	1.06371e+09	1.04227e+09	1.03602e+09	1.04111e+09	1.0628e+09	1.07275e+09	9.73444e+08	9.75493e+08	9.70674e+08	9.78041e+08	1.01199e+09	9.93293e+08	9.40546e+08	9.88403e+08	9.66839e+08	9.51571e+08	1.63523e+09	1.63136e+09	1.61917e+09	1.6259e+09	1.66975e+09	1.63391e+09	1.32847e+09	1.31126e+09	1.3339e+09	1.32151e+09	1.31377e+09	1.32779e+09	9.14269e+08	8.80257e+08	9.63205e+08	9.65011e+08
Demethylsuberosin	P	C14H14O3	230.094	231.102	0.0899872	[M+H]+	7.261	Phenylpropanoids and polyketides	Coumarins and derivatives	Hydroxycoumarins	"21422-04-8"	4.86863e+07	5.21183e+07	4.59761e+07	4.12879e+07	4.76411e+07	4.54075e+07	8.59037e+06	5.00852e+06	4.09026e+06	4.10153e+06	4.43406e+06	3.29383e+06	941774	1.07549e+06	512725	501664	416307	355520	2.71068e+07	2.80419e+07	2.56609e+07	2.03898e+07	1.0299e+08	1.0166e+08	1.00065e+08	9.67747e+07	1.0584e+08	1.01199e+08	6.41213e+06	3.1787e+06	4.49815e+06	4.27885e+06	3.53748e+06	6.2979e+06	1.40539e+07	1.55588e+07	1.43418e+07	1.32546e+07
Mequinol	P	C7H8O2	124.052	125.06	0.521971	[M+H]+	6.506	Benzenoids	Phenols	Methoxyphenols	"150-76-5"	2.31741e+08	1.97962e+08	3.07214e+08	1.80849e+08	1.9214e+08	2.24124e+08	1.52205e+08	1.8436e+08	1.64586e+08	1.56019e+08	1.5196e+08	1.60865e+08	1.90103e+08	4.85087e+08	2.66217e+08	1.68467e+08	2.30589e+08	1.78135e+08	1.38937e+08	1.59462e+08	2.58868e+08	1.49587e+08	3.01069e+08	4.14568e+08	2.40614e+08	2.44826e+08	2.41073e+08	2.4445e+08	1.47054e+08	1.45704e+08	1.42585e+08	1.33818e+08	1.43041e+08	1.43698e+08	3.55618e+08	5.7422e+08	2.20889e+08	3.35228e+08
Sclareolide	P	C16H26O2	250.193	251.2	0.887178	[M+H]+	7.907	Organoheterocyclic compounds	Naphthofurans	-	"564-20-5"	1.55207e+09	1.65606e+09	1.60276e+09	1.54085e+09	1.55518e+09	1.53413e+09	1.21097e+09	1.22098e+09	1.23753e+09	1.17825e+09	1.19944e+09	1.19392e+09	8.3913e+08	8.92009e+08	9.32245e+08	9.30665e+08	8.87676e+08	9.13733e+08	1.25976e+09	1.32541e+09	1.24657e+09	1.5635e+09	1.51868e+09	1.45996e+09	1.49264e+09	1.45215e+09	1.45841e+09	1.53481e+09	1.44219e+09	1.43843e+09	1.47368e+09	1.49254e+09	1.47449e+09	1.42712e+09	4.96656e+08	4.82957e+08	5.55798e+08	4.86989e+08
7-Ethoxy-4-methylcoumarin	P	C12H12O3	204.079	205.086	0.661903	[M+H]+	5.805	Phenylpropanoids and polyketides	Coumarins and derivatives	-	"87-05-8"	4.97815e+07	5.17238e+07	5.66836e+07	5.55423e+07	4.91042e+07	4.96989e+07	6.09852e+07	6.13329e+07	6.44596e+07	5.74567e+07	6.66899e+07	6.56942e+07	2.12347e+07	3.12766e+07	3.57041e+07	3.15743e+07	3.15204e+07	3.19273e+07	5.03306e+07	4.61755e+07	5.35703e+07	4.91482e+07	5.09973e+07	5.55136e+07	5.63709e+07	5.44344e+07	5.58935e+07	5.98224e+07	5.76819e+07	6.74229e+07	6.1243e+07	6.94886e+07	6.82943e+07	7.05824e+07	2.58438e+07	3.17897e+07	2.89997e+07	2.53749e+07
Allocholic acid	P	C24H40O5	408.288	431.277	0.497388	[M+Na]+	6.858	Lipids and lipid-like molecules	Steroids and steroid derivatives	Bile acids, alcohols and derivatives	"2464-18-8"	3.478e+07	4.30556e+07	2.03031e+07	4.9763e+07	4.6522e+07	6.35755e+06	2.2466e+07	2.11166e+07	1.99505e+07	1.44891e+07	2.12892e+07	1.68444e+07	3.2474e+07	4.67913e+07	3.68964e+07	3.55718e+07	5.07299e+07	3.05598e+07	3.1944e+07	2.58955e+07	3.67089e+07	5.14419e+07	2.29264e+07	1.26445e+07	1.29412e+07	3.02579e+07	1.98216e+07	2.00279e+07	2.47338e+07	2.37852e+07	2.42348e+07	2.72514e+07	2.67804e+07	1.57332e+07	1.81836e+07	1.33413e+07	1.63551e+07	2.24088e+07
Dihydrocapsaicin	P	C18H29NO3	307.215	330.203	1.9952	[M+Na]+	7.73	Benzenoids	Phenols	Methoxyphenols	"19408-84-5"	3.04896e+07	3.28897e+07	3.71718e+07	3.58136e+07	3.4274e+07	3.45354e+07	1.98285e+07	2.38142e+07	2.10798e+07	2.32213e+07	2.13254e+07	1.70294e+07	5.34293e+07	5.70387e+07	6.28904e+07	6.39393e+07	6.50053e+07	5.5011e+07	2.90367e+07	2.86744e+07	2.74467e+07	2.82037e+07	2.25419e+07	2.43212e+07	2.43889e+07	2.28283e+07	2.20042e+07	2.29962e+07	7.26594e+06	1.04221e+07	9.74865e+06	1.1706e+07	1.59465e+07	8.60154e+06	1.30375e+08	1.21727e+08	1.19807e+08	1.35892e+08
Arnidiol	P	C30H50O2	442.381	425.377	0.773843	[M+H-H2O]+	11.324	Lipids and lipid-like molecules	Prenol lipids	Triterpenoids	"6750-30-7"	8.24791e+08	8.56864e+08	1.10081e+09	8.25761e+08	8.0647e+08	7.94203e+08	2.48593e+07	2.72668e+07	2.48067e+07	3.15694e+07	2.51903e+07	3.19813e+07	5.68119e+07	5.18276e+07	5.07271e+07	5.2757e+07	6.46638e+07	5.17645e+07	1.03357e+09	9.89539e+08	9.50304e+08	8.78904e+08	1.2527e+08	1.13523e+08	1.58411e+08	1.54413e+08	9.69475e+07	1.18828e+08	4.8646e+07	5.13152e+07	4.95808e+07	4.43662e+07	4.20177e+07	4.52613e+07	4.69177e+08	4.39298e+08	4.54924e+08	4.51106e+08
Harmol	P	C12H10N2O	198.079	199.087	0.405261	[M+H]+	5.943	Alkaloids and derivatives	Harmala alkaloids	-	"487-03-6"	1.80191e+07	7.15825e+07	6.71381e+07	1.8943e+07	6.45334e+07	6.89319e+07	2.05861e+09	1.98027e+09	1.93785e+09	2.03203e+09	1.9764e+09	2.06399e+09	1.56649e+08	1.56922e+08	1.64296e+08	8.81147e+07	1.6693e+08	1.62376e+08	3.55189e+08	3.66456e+08	3.6835e+08	3.87662e+08	2.66127e+07	1.13561e+08	1.17612e+08	1.25308e+08	1.12711e+08	2.39297e+07	9.07456e+08	8.4221e+08	8.85183e+08	9.10543e+08	9.07403e+08	8.74004e+08	1.1209e+08	2.0091e+07	1.10223e+08	1.11941e+08
Zingerone	P	C11H14O3	194.094	217.084	1.52234	[M+Na]+	5.738	Benzenoids	Phenols	Methoxyphenols	"122-48-5"	3.19283e+07	3.46295e+07	2.91639e+07	3.58746e+07	3.09538e+07	3.17585e+07	3.50611e+07	2.18385e+07	1.83315e+07	2.16863e+07	2.43366e+07	1.95404e+07	5.62539e+07	5.83997e+07	6.30552e+07	6.69427e+07	7.21128e+07	7.28474e+07	2.71575e+07	1.20696e+07	2.98135e+07	2.89454e+07	2.60511e+07	2.41189e+07	3.20974e+07	3.03297e+07	3.18876e+07	3.26605e+07	3.84173e+07	3.91501e+07	5.10237e+07	4.84887e+07	3.25909e+07	5.60772e+07	3.60844e+07	2.9649e+07	3.05082e+07	3.47099e+07
Crocetin	P	C20H24O4	328.167	311.164	1.30107	[M+H-H2O]+	6.952	Lipids and lipid-like molecules	Prenol lipids	Diterpenoids	"591230-99-8"	7.04947e+07	7.13487e+07	6.50588e+07	7.12813e+07	6.96587e+07	7.04196e+07	1.31649e+08	1.29268e+08	1.2031e+08	1.23926e+08	1.31418e+08	1.22156e+08	8.84776e+06	1.3394e+07	1.19556e+07	1.65251e+07	8.13947e+06	1.3525e+07	5.09539e+07	5.19906e+07	4.83126e+07	5.23295e+07	1.19928e+08	1.26746e+08	1.24433e+08	1.26829e+08	1.3303e+08	1.29252e+08	4.4474e+07	4.54427e+07	4.61644e+07	3.8413e+07	4.28302e+07	5.063e+07	8.44181e+06	7.80149e+06	8.91131e+06	1.3409e+07
Genipin	P	C11H14O5	226.084	249.074	0.909749	[M+Na]+	5.669	Lipids and lipid-like molecules	Prenol lipids	Monoterpenoids	"6902-77-8"	3.24724e+07	3.53792e+07	3.47171e+07	3.79462e+07	3.69131e+07	3.20951e+07	3.14783e+06	1.43176e+06	2.06278e+07	2.07876e+06	2.09752e+07	1.46555e+06	2.25514e+07	2.54573e+07	2.922e+07	2.53676e+07	2.70486e+07	2.70024e+07	1.83113e+07	1.7162e+07	1.57396e+07	1.7733e+07	3.25251e+07	3.10735e+07	2.77413e+07	2.78693e+07	3.04229e+07	2.92856e+07	7.91786e+06	7.88939e+06	5.87659e+06	6.78979e+06	6.57013e+06	8.14053e+06	1.64297e+07	1.65647e+07	1.48421e+07	1.37906e+07
Curdione	P	C15H24O2	236.178	237.185	0.691138	[M+H]+	6.366	Lipids and lipid-like molecules	Prenol lipids	Sesquiterpenoids	"13657-68-6"	2.53092e+09	1.95913e+09	2.57052e+09	2.57534e+09	2.49332e+09	2.54085e+09	1.08636e+09	1.06416e+09	1.0897e+09	1.09565e+09	1.06347e+09	1.08862e+09	9.76527e+08	1.666e+09	1.03331e+09	1.01768e+09	9.91845e+08	1.65853e+09	1.45065e+09	1.45822e+09	1.41615e+09	1.54422e+09	2.23882e+09	2.17301e+09	2.19509e+09	2.17495e+09	2.20854e+09	2.21328e+09	1.73012e+09	4.84956e+08	4.859e+08	4.89974e+08	1.71388e+09	1.27066e+09	7.97662e+08	6.87023e+08	2.10994e+09	6.62629e+08
Curcumenone	P	C15H22O2	234.162	235.169	0.287595	[M+H]+	6.342	Lipids and lipid-like molecules	Prenol lipids	Sesquiterpenoids	"100347-96-4"	4.53131e+09	3.47244e+09	4.47397e+09	4.39073e+09	3.4087e+09	3.80218e+09	2.706e+09	2.80602e+09	2.74345e+09	2.81942e+09	2.6728e+09	2.81298e+09	2.08997e+09	2.23116e+09	2.30965e+09	2.23356e+09	2.31415e+09	2.28245e+09	2.94724e+09	3.12067e+09	2.90473e+09	1.34669e+09	6.4107e+09	6.93963e+09	6.95289e+09	6.47845e+09	6.57874e+09	6.32521e+09	4.13757e+09	3.41628e+09	3.47981e+09	2.58171e+09	2.62706e+09	2.66656e+09	2.14135e+09	2.0889e+09	2.10604e+09	2.04931e+09
Xanthoxylin	P	C10H12O4	196.074	197.081	1.2571	[M+H]+	5.645	Organic oxygen compounds	Organooxygen compounds	Carbonyl compounds	"90-24-4"	1.07894e+08	9.76078e+07	9.53226e+07	1.00397e+08	1.02461e+08	9.59589e+07	6.93223e+07	7.21717e+07	7.22216e+07	6.9002e+07	6.72532e+07	7.18146e+07	1.03402e+08	1.06743e+08	9.75237e+07	1.02272e+08	1.0803e+08	9.54983e+07	8.77396e+07	8.86558e+07	8.20024e+07	8.87481e+07	1.33469e+08	1.29576e+08	1.15858e+08	1.14499e+08	1.17132e+08	1.1626e+08	6.94904e+07	6.5514e+07	6.50454e+07	6.53379e+07	6.76686e+07	6.78993e+07	1.63988e+08	1.6239e+08	1.57519e+08	2.10058e+08
Ligustrazine	P	C8H12N2	136.1	137.107	0.266759	[M+H]+	4.853	Organoheterocyclic compounds	Diazines	Pyrazines	"1124-11-4"	6.11456e+07	6.32906e+07	5.97613e+07	6.00519e+07	2.65721e+07	6.45441e+07	1.27747e+08	1.35755e+08	1.2927e+08	1.43137e+08	1.44985e+08	1.32327e+08	6.51795e+06	8.06051e+06	8.04929e+06	1.06407e+07	9.83288e+06	9.14171e+06	3.47762e+07	4.07173e+07	3.82879e+07	3.70203e+07	5.71954e+07	5.39309e+07	5.57803e+07	5.53259e+07	5.52243e+07	6.44873e+07	1.45025e+07	1.49525e+07	1.17385e+07	1.56648e+07	1.55585e+07	9.30005e+06	2.34454e+07	1.35708e+07	2.65835e+07	2.25261e+07
Methyl linoleate	P	C19H34O2	294.256	317.245	0.391037	[M+Na]+	9.196	Lipids and lipid-like molecules	Fatty Acyls	Lineolic acids and derivatives	"112-63-0"	1.50451e+09	1.592e+09	1.58318e+09	1.58851e+09	1.62717e+09	1.62194e+09	1.3654e+09	1.36195e+09	1.23853e+09	1.27223e+09	1.27587e+09	1.2743e+09	6.01332e+08	6.53507e+08	5.95685e+08	6.60417e+08	6.36702e+08	6.42729e+08	1.06682e+09	1.10282e+09	1.02294e+09	1.08714e+09	1.69176e+09	1.70994e+09	1.7616e+09	1.72661e+09	1.75859e+09	1.79838e+09	8.43621e+08	8.23026e+08	8.19318e+08	8.34378e+08	8.2088e+08	8.10001e+08	2.66669e+08	2.72168e+08	2.80132e+08	2.66421e+08
Morin	P	C15H10O7	302.043	303.05	0.192383	[M+H]+	5.614	Phenylpropanoids and polyketides	Flavonoids	Flavones	"480-16-0"	1.0467e+07	1.2176e+07	9.28156e+06	9.79497e+06	1.19454e+07	1.07548e+07	8.51015e+06	1.14932e+07	1.42407e+07	1.36509e+07	1.3837e+07	1.2453e+07	1.37366e+07	1.57244e+07	1.51081e+07	1.56506e+07	1.75915e+07	1.72697e+07	3.40881e+07	3.09087e+07	3.04251e+07	3.24242e+07	1.04621e+08	1.11448e+08	1.03078e+08	1.07895e+08	1.08899e+08	9.99345e+07	5.51709e+07	5.33899e+07	5.4194e+07	4.74302e+07	5.47218e+07	5.17146e+07	2.62346e+07	2.62798e+07	2.47428e+07	2.45181e+07
Paradol	P	C17H26O3	278.188	301.177	0.193711	[M+Na]+	7.39	Benzenoids	Phenols	Methoxyphenols	"27113-22-0"	3.3134e+07	2.7286e+07	2.39364e+07	2.05981e+07	2.46056e+07	2.23643e+07	9.73813e+07	1.21775e+08	8.83438e+07	9.28978e+07	9.12653e+07	8.68749e+07	5.27966e+07	6.95499e+07	6.54268e+07	7.80709e+07	7.6755e+07	5.52833e+07	3.97782e+07	2.89468e+07	3.84411e+07	4.40756e+07	2.97223e+07	2.30267e+07	1.73087e+07	1.93681e+07	2.35309e+07	1.99546e+07	1.19664e+08	1.08943e+08	1.02596e+08	1.13936e+08	1.15044e+08	1.05731e+08	1.96172e+07	2.34527e+07	2.47226e+07	2.2047e+07
Pterosin B	P	C14H18O2	218.131	201.127	0.253159	[M+H-H2O]+	6.881	Benzenoids	Indanes	Indanones	"34175-96-7"	6.21306e+08	6.29385e+08	6.0565e+08	6.00807e+08	6.12883e+08	6.25974e+08	4.77632e+08	4.55074e+08	4.57528e+08	4.43361e+08	4.50977e+08	4.63061e+08	5.95084e+08	9.15699e+08	6.24233e+08	6.02633e+08	6.16596e+08	6.00003e+08	6.35545e+08	1.00921e+09	6.03554e+08	6.46896e+08	7.11994e+08	7.1201e+08	7.01132e+08	7.09618e+08	7.15742e+08	7.15072e+08	9.85383e+08	9.22118e+08	8.76522e+08	9.5133e+08	9.52787e+08	9.57491e+08	3.52319e+08	3.43121e+08	3.24429e+08	3.21281e+08
DL-Leucyl-DL-phenylalanine	P	C15H22N2O3	278.163	279.17	0.18107	[M+H]+	5.679	Organic acids and derivatives	Carboxylic acids and derivatives	Amino acids, peptides, and analogues	"56217-82-4"	2.05899e+08	2.03771e+08	2.06279e+08	2.05065e+08	1.9894e+08	1.90935e+08	9.65528e+08	8.91455e+08	9.47193e+08	8.86116e+08	9.42508e+08	9.32933e+08	2.31651e+08	2.70774e+08	2.56508e+08	2.60348e+08	2.68635e+08	2.84608e+08	3.48137e+08	3.25325e+08	3.10569e+08	3.3324e+08	3.34794e+08	3.13332e+08	3.25274e+08	3.2861e+08	3.73663e+08	3.58629e+08	2.48833e+08	2.42475e+08	2.37157e+08	2.36626e+08	2.42815e+08	2.39085e+08	4.10131e+08	4.26451e+08	4.03749e+08	3.98388e+08
Stearamide	P	C18H37NO	283.288	284.294	1.36084	[M+H]+	10.543	Organic acids and derivatives	Carboximidic acids and derivatives	Carboximidic acids	"124-26-5"	2.56276e+09	2.71265e+09	2.6581e+09	2.61012e+09	2.6763e+09	2.49283e+09	4.98858e+09	5.2276e+09	4.48671e+09	4.84562e+09	4.77743e+09	4.52915e+09	2.21997e+09	2.42875e+09	2.30816e+09	2.36883e+09	2.27588e+09	2.43164e+09	5.84346e+09	5.43729e+09	5.10484e+09	5.30453e+09	4.18202e+09	4.05818e+09	3.87948e+09	4.01907e+09	4.0782e+09	3.93999e+09	3.54208e+09	3.74976e+09	3.46912e+09	3.49467e+09	3.29073e+09	3.38225e+09	2.65088e+09	2.39917e+09	2.53493e+09	2.4183e+09
Nordihydrocapsaicin	P	C17H27NO3	293.199	316.188	0.963712	[M+Na]+	7.202	Benzenoids	Phenols	Methoxyphenols	"28789-35-7"	1.45898e+07	1.60914e+07	1.6886e+07	8.85953e+06	1.31949e+07	1.50419e+07	9.34874e+07	9.41019e+07	8.88608e+07	8.81546e+07	9.71016e+07	9.0642e+07	8.8692e+06	1.12181e+07	7.82466e+06	1.15953e+07	1.15247e+07	1.48329e+07	4.41155e+07	4.73452e+07	4.60914e+07	4.43131e+07	3.96476e+07	4.15688e+07	4.47455e+07	4.50005e+07	4.0594e+07	4.54263e+07	5.11294e+07	5.01009e+07	5.02424e+07	4.69273e+07	5.2709e+07	4.67713e+07	2.91405e+07	2.93965e+07	2.72105e+07	3.12459e+07
Methyl Eugenol	P	C11H14O2	178.099	179.107	0.543485	[M+H]+	5.744	Benzenoids	Benzene and substituted derivatives	Methoxybenzenes	"93-15-2"	1.19642e+09	1.23929e+09	1.17985e+09	1.17161e+09	1.17475e+09	1.17967e+09	2.60601e+09	2.57261e+09	2.57034e+09	2.10342e+09	2.68854e+09	2.21812e+09	2.23798e+09	1.80633e+09	2.33915e+09	2.36042e+09	2.35673e+09	2.32095e+09	1.32246e+09	1.36896e+09	1.32349e+09	1.33491e+09	1.6481e+09	1.62115e+09	1.63474e+09	1.65386e+09	1.66524e+09	1.65921e+09	2.40527e+09	2.96788e+09	2.93379e+09	2.98023e+09	2.94455e+09	2.96124e+09	1.27496e+09	1.27384e+09	1.72594e+09	1.21594e+09
Ajmaline	P	C20H26N2O2	326.199	309.196	1.09228	[M+H-H2O]+	5.475	Alkaloids and derivatives	Ajmaline-sarpagine alkaloids	-	"4360-12-7"	1.48767e+07	1.28948e+07	1.40608e+07	1.46832e+07	1.39419e+07	1.55582e+07	561528	659178	5.18003e+06	782229	6.97937e+06	6.7453e+06	2.38147e+07	2.81444e+07	2.33122e+07	2.85487e+07	2.68018e+07	2.79955e+07	1.0301e+07	1.32465e+07	1.58556e+07	1.41179e+07	1.59994e+07	1.426e+07	9.88532e+06	1.75297e+07	1.5061e+07	1.20061e+07	1.35947e+06	415560	1.01349e+06	3.22991e+06	5.79981e+06	685699	6.69629e+07	6.48337e+07	6.4378e+07	6.09124e+07
Hexahydrofarnesyl acetone	P	C18H36O	268.277	291.266	0.344498	[M+Na]+	10.791	Lipids and lipid-like molecules	Prenol lipids	Sesquiterpenoids	"502-69-2"	3.7666e+06	3.39291e+06	3.89219e+06	5.57821e+06	4.87308e+06	4.0252e+06	1.77374e+07	1.79431e+07	2.18397e+07	1.45959e+07	1.73166e+07	1.74602e+07	1.30358e+06	1.30953e+06	1.75262e+06	1.66749e+06	1.8363e+06	1.87929e+06	1.12089e+07	1.14137e+07	1.13201e+07	1.17403e+07	463922	1.38724e+06	1.46093e+06	247399	1.42155e+06	1.76275e+06	5.4096e+06	5.05067e+06	4.90996e+06	4.27396e+06	5.80895e+06	6.27348e+06	6.84036e+06	7.70768e+06	8.47661e+06	5.69338e+06
Pentadecanolide	P	C15H28O2	240.209	263.198	0.023576	[M+Na]+	7.719	Phenylpropanoids and polyketides	Macrolides and analogues	-	"106-02-5"	6.83693e+08	7.51929e+08	1.73573e+09	7.58599e+08	7.75076e+08	7.51335e+08	2.53542e+08	2.50097e+08	2.12995e+08	1.73357e+08	2.38118e+08	1.61539e+08	8.31606e+08	5.12317e+08	7.09453e+08	9.13222e+08	5.87787e+08	2.87694e+09	5.81262e+08	5.41505e+08	5.23342e+08	4.90874e+08	7.27624e+08	1.07586e+09	7.58123e+08	7.10747e+08	8.31022e+08	7.94875e+08	1.28136e+08	5.40408e+08	5.31884e+08	7.4923e+08	5.14601e+08	5.83733e+08	1.63738e+08	1.74488e+08	1.8336e+08	1.96573e+08
Soyasapogenol A	P	C30H50O4	474.371	497.36	0.102363	[M+Na]+	9.674	Lipids and lipid-like molecules	Prenol lipids	Triterpenoids	"508-01-0"	2.22994e+08	2.18266e+08	2.28131e+08	2.31929e+08	2.28231e+08	2.26559e+08	1.05939e+08	9.90524e+07	9.97383e+07	1.17534e+08	8.39852e+07	8.75013e+07	1.52792e+08	2.04131e+08	1.12704e+08	1.76768e+08	1.23823e+08	1.87125e+08	3.84005e+08	3.65468e+08	3.4749e+08	3.43827e+08	2.86927e+08	2.74723e+08	2.89836e+08	2.6084e+08	2.88529e+08	2.66459e+08	2.69175e+08	2.60743e+08	2.65246e+08	2.5272e+08	2.65222e+08	2.62382e+08	3.35537e+08	3.25898e+08	3.13942e+08	3.28477e+08
Pomolic acid	P	C30H48O4	472.355	495.344	0.351202	[M+Na]+	8.655	Lipids and lipid-like molecules	Prenol lipids	Triterpenoids	"13849-91-7"	5.06271e+07	5.23832e+07	5.76457e+07	4.66843e+07	5.02573e+07	6.30332e+07	2.52346e+08	1.37584e+08	1.41025e+08	1.69371e+08	1.46944e+08	1.43541e+08	1.81244e+08	1.94385e+08	1.8629e+08	1.94807e+08	1.96137e+08	1.83208e+08	8.41505e+07	8.03166e+07	8.3058e+07	8.77938e+07	4.76005e+07	5.19683e+07	4.41054e+07	4.37616e+07	4.31709e+07	4.34261e+07	1.56201e+08	1.38677e+08	1.28104e+08	1.96295e+08	1.27114e+08	1.29938e+08	1.4332e+08	1.99073e+08	1.21944e+08	1.19035e+08
Spathulenol	P	C15H24O	220.183	203.179	0.354435	[M+H-H2O]+	8.54	Lipids and lipid-like molecules	Prenol lipids	Sesquiterpenoids	"6750-60-3"	7.97739e+08	1.98552e+09	7.83946e+08	7.46378e+08	1.8029e+09	7.58834e+08	2.321e+08	2.144e+08	2.37783e+08	2.12914e+08	2.18309e+08	4.87874e+08	5.36368e+08	5.64241e+08	5.51696e+08	5.48861e+08	5.52812e+08	5.55002e+08	1.2897e+09	1.43282e+09	1.38345e+09	1.3891e+09	5.47379e+08	5.49788e+08	6.45022e+08	5.59536e+08	5.50283e+08	5.73188e+08	2.68666e+08	2.3232e+08	2.29772e+08	2.45551e+08	2.39155e+08	5.59953e+08	2.62751e+09	2.41921e+09	2.46953e+09	2.57891e+09
Methyl pentadecanoate	P	C16H32O2	256.24	279.229	0.0267177	[M+Na]+	9.18	Lipids and lipid-like molecules	Fatty Acyls	Fatty acid esters	"7132-64-1"	3.90033e+07	3.77633e+07	3.74581e+07	3.89427e+07	3.97078e+07	2.9152e+07	3.94134e+07	4.4199e+07	4.04691e+07	3.91691e+07	4.34045e+07	4.06427e+07	1.08159e+08	1.18729e+08	1.09936e+08	1.22574e+08	1.26111e+08	1.17002e+08	4.58022e+07	5.28742e+07	5.01306e+07	5.48596e+07	5.37981e+07	4.92243e+07	5.29019e+07	5.15129e+07	5.17397e+07	5.44762e+07	4.59096e+07	4.43369e+07	4.30431e+07	4.81663e+07	4.73836e+07	4.41275e+07	4.66022e+07	4.21669e+07	4.96801e+07	4.45047e+07
5-Pentadecylresorcinol	P	C21H36O2	320.272	338.305	2.08632	[M+NH4]+	9.881	Benzenoids	Phenols	Benzenediols	"3158-56-3"	1.45174e+07	1.62533e+07	1.53709e+07	1.10664e+07	1.35958e+07	1.22801e+07	3.71401e+07	3.30197e+07	3.91298e+07	2.72164e+07	3.81506e+07	3.43998e+07	1.28389e+08	1.37037e+08	1.27366e+08	1.36897e+08	1.79417e+08	1.37575e+08	6.19106e+07	6.91576e+07	7.95371e+07	5.5603e+07	1.14607e+07	1.1293e+07	1.21804e+07	1.35259e+07	1.22833e+07	1.10228e+07	2.46532e+07	2.31255e+07	2.07452e+07	1.95954e+07	2.15377e+07	2.70866e+07	1.88109e+08	1.99137e+08	1.83896e+08	1.79426e+08
Solasodine	P	C27H43NO2	413.329	396.326	0.889542	[M+H-H2O]+	7.353	Lipids and lipid-like molecules	Steroids and steroid derivatives	Steroidal alkaloids	"126-17-0"	1.60027e+07	1.75455e+07	1.586e+07	1.58449e+07	1.70775e+07	1.4176e+07	9.39716e+06	1.18382e+07	9.34252e+06	1.59297e+07	1.14289e+07	1.43128e+07	1.08804e+07	1.51219e+07	2.20672e+07	1.48408e+07	1.27666e+07	1.18599e+07	2.4491e+07	2.38849e+07	2.08472e+07	2.47351e+07	8.48663e+06	7.02597e+06	8.9017e+06	8.29465e+06	8.91181e+06	8.31007e+06	7.808e+06	8.04341e+06	9.10296e+06	8.10906e+06	6.95309e+06	7.20754e+06	3.64858e+07	3.61647e+07	5.44254e+07	3.62489e+07
Soyasapogenol B	P	C30H50O3	458.376	481.365	0.507362	[M+Na]+	9.632	Lipids and lipid-like molecules	Prenol lipids	Triterpenoids	"595-15-3"	1.32172e+09	3.11949e+09	1.34082e+09	1.35117e+09	3.49791e+09	1.41153e+09	1.2827e+08	1.1725e+08	1.20428e+08	1.3201e+08	1.11312e+08	1.41247e+08	2.73126e+08	2.22614e+08	2.89265e+08	2.97525e+08	2.07714e+08	2.91053e+08	8.89784e+08	8.55673e+08	7.70291e+08	7.94006e+08	1.31517e+09	1.17864e+09	1.31543e+09	1.1468e+09	1.23552e+09	1.13367e+09	1.45699e+08	1.58985e+08	1.24983e+08	1.30302e+08	1.34623e+08	1.39351e+08	1.16303e+09	7.88928e+08	7.31381e+08	7.63012e+08
trans-3,5-Dimethoxystilbene	P	C16H16O2	240.115	241.122	0.187948	[M+H]+	6.093	Phenylpropanoids and polyketides	Stilbenes	-	"21956-56-9"	2.96359e+07	3.31412e+07	3.16739e+07	3.52631e+07	3.60152e+07	3.16585e+07	1.93834e+06	4.10052e+06	5.8389e+06	6.6146e+06	3.26514e+06	3.18455e+06	1.06613e+07	9.22918e+06	1.06845e+07	1.19646e+07	8.58648e+06	8.81165e+06	2.9312e+07	2.5473e+07	2.37594e+07	2.66033e+07	3.78502e+07	4.11726e+07	4.04231e+07	4.35555e+07	4.44987e+07	3.90502e+07	6.33693e+06	8.58078e+06	1.20226e+07	1.11182e+07	8.77313e+06	6.9734e+06	3.15142e+07	3.02361e+07	2.95411e+07	2.76592e+07
N-Benzylpalmitamide	P	C23H39NO	345.303	368.292	0.732583	[M+Na]+	10.515	Lipids and lipid-like molecules	Fatty Acyls	Fatty amides	"74058-71-2"	1.48865e+07	1.61606e+07	1.76187e+07	1.70802e+07	1.74162e+07	1.46489e+07	3.82144e+06	1.8565e+06	1.87668e+06	524648	1.84368e+06	2.29151e+06	276278	494134	2.0761e+06	573026	669349	2.47903e+06	9.39966e+06	9.42712e+06	6.52177e+06	1.00962e+07	365578	256918	286333	322718	1.42471e+06	1.38677e+06	1.99441e+06	2.12548e+06	473086	2.11722e+06	503454	370645	5.55845e+06	5.29402e+06	5.46901e+06	5.71252e+06
Methyl oleanonate	P	C31H48O3	468.36	451.356	1.5989	[M+H-H2O]+	9.939	Lipids and lipid-like molecules	Prenol lipids	Triterpenoids	"1721-58-0"	3.84232e+07	2.69094e+07	3.22603e+07	3.45929e+07	2.09492e+07	3.57249e+07	2.19272e+07	4.72227e+07	4.94478e+07	4.48667e+07	4.65344e+07	4.41295e+07	4.41511e+07	3.60729e+07	3.37922e+07	4.34954e+07	3.05557e+07	4.36304e+07	5.5801e+07	2.61787e+07	3.12641e+07	3.71609e+07	2.78308e+07	1.36427e+07	9.08199e+06	1.2665e+07	8.46177e+06	1.07235e+07	7.19434e+06	3.11866e+07	3.13589e+07	3.46095e+07	3.06705e+07	3.49635e+07	5.26742e+07	5.3776e+07	5.62925e+07	4.35968e+07
Alpha-N-Phenylacetyl-L-glutamine	P	C13H16N2O4	264.111	265.118	0.409071	[M+H]+	5.11	Organic acids and derivatives	Carboxylic acids and derivatives	Amino acids, peptides, and analogues	"28047-15-6"	1.50482e+08	1.61216e+08	1.46981e+08	1.51543e+08	1.60367e+08	1.59205e+08	2.78265e+08	2.7416e+08	2.45219e+08	2.62135e+08	2.49006e+08	2.72566e+08	3.41914e+08	3.9136e+08	3.64041e+08	3.8563e+08	3.96567e+08	3.91294e+08	3.00162e+08	3.12537e+08	2.4392e+08	3.03986e+08	5.57443e+08	5.30254e+08	5.30883e+08	5.51316e+08	5.74701e+08	5.71922e+08	4.54208e+08	1.94971e+08	2.57298e+08	3.68305e+08	4.56598e+08	2.09097e+08	3.29389e+08	3.08516e+08	3.09637e+08	3.1016e+08
cis-11-Eicosenoic acid	P	C20H38O2	310.287	293.283	1.49145	[M+H-H2O]+	10.73	Lipids and lipid-like molecules	Fatty Acyls	Fatty acids and conjugates	"5561-99-9"	1.40849e+08	1.45697e+08	1.40619e+08	1.39057e+08	1.43742e+08	1.42711e+08	3.23974e+08	3.15041e+08	3.16277e+08	3.22125e+08	3.15832e+08	3.36701e+08	1.24134e+08	1.37793e+08	1.24974e+08	1.35211e+08	1.31356e+08	1.27073e+08	3.29092e+08	3.1925e+08	2.99754e+08	2.79267e+08	1.33637e+08	1.35772e+08	1.23423e+08	1.26121e+08	1.33973e+08	1.31704e+08	1.90125e+08	1.9217e+08	1.95184e+08	1.92065e+08	1.99001e+08	1.85632e+08	1.31114e+08	1.23569e+08	1.23623e+08	1.20193e+08
alpha-Linolenic acid	P	C18H30O2	278.225	279.232	1.01289	[M+H]+	8.018	Lipids and lipid-like molecules	Fatty Acyls	Lineolic acids and derivatives	"463-40-1"	1.69394e+09	1.77074e+09	1.78225e+09	1.70987e+09	1.6479e+09	1.59599e+09	2.55558e+09	2.25493e+09	2.59212e+09	2.13097e+09	2.28382e+09	2.52051e+09	2.4342e+09	2.36133e+09	2.3658e+09	2.64331e+09	2.25872e+09	2.33415e+09	9.10995e+08	1.02549e+09	8.68049e+08	8.85535e+08	7.04647e+08	6.82747e+08	1.07512e+09	7.20082e+08	6.86465e+08	6.87288e+08	1.55488e+09	1.82109e+09	1.62529e+09	1.57425e+09	1.60682e+09	1.53839e+09	6.35084e+08	6.25024e+08	6.64283e+08	2.3407e+09
cis-13,16-Docosadienoic acid	P	C22H40O2	336.303	319.299	1.01091	[M+H-H2O]+	10.965	Lipids and lipid-like molecules	Fatty Acyls	Fatty acids and conjugates	"7370-49-2"	6.31225e+06	7.04187e+06	7.38994e+06	6.29742e+06	6.87984e+06	6.13157e+06	9.85172e+06	9.4721e+06	9.92762e+06	9.47501e+06	1.03797e+07	9.34269e+06	8.88171e+06	1.01361e+07	9.52102e+06	9.9096e+06	1.05348e+07	1.00142e+07	2.31058e+07	2.39476e+07	2.03313e+07	2.28322e+07	1.5606e+06	996634	1.74291e+06	1.18673e+06	830554	2.36686e+06	6.96232e+06	5.65974e+06	5.41681e+06	5.91949e+06	6.14477e+06	5.33149e+06	1.0032e+07	9.5273e+06	8.56508e+06	8.72092e+06
cis-5,8,11,14,17-Eicosapentaenoic acid	P	C20H30O2	302.225	303.232	1.21266	[M+H]+	7.776	Lipids and lipid-like molecules	Fatty Acyls	Fatty acids and conjugates	"10417-94-4"	2.71481e+09	2.97929e+09	2.84599e+09	2.84803e+09	2.95211e+09	2.8152e+09	6.3034e+08	5.84652e+08	5.45218e+08	5.13297e+08	5.55736e+08	6.09244e+08	2.05009e+09	2.13069e+09	2.11092e+09	2.13147e+09	2.08763e+09	2.02733e+09	1.93499e+09	2.03439e+09	1.93723e+09	1.90849e+09	1.95604e+09	1.88334e+09	1.89107e+09	1.87086e+09	1.85775e+09	1.96665e+09	1.02768e+09	1.98713e+09	2.03225e+09	1.07978e+09	1.00878e+09	1.04578e+09	4.37083e+09	4.26158e+09	4.20191e+09	4.37984e+09
cis-7,10,13,16-Docosic acidtraenoic acid	P	C22H36O2	332.272	355.261	0.51095	[M+Na]+	10.522	Lipids and lipid-like molecules	Fatty Acyls	Fatty acids and conjugates	"28874-58-0"	4.55829e+07	6.27151e+07	6.55607e+07	5.98174e+07	6.13718e+07	5.51388e+07	2.91318e+07	3.14065e+07	3.235e+07	3.05496e+07	2.94475e+07	2.70412e+07	3.33669e+07	3.77627e+07	2.91177e+07	3.37631e+07	3.27612e+07	3.51757e+07	5.97378e+07	6.13606e+07	5.70121e+07	5.22504e+07	1.80241e+07	3.48568e+07	3.7468e+07	3.7637e+07	3.86317e+07	3.51136e+07	2.11482e+07	2.5464e+07	1.94157e+07	2.50598e+07	2.02139e+07	2.05534e+07	2.76339e+07	3.09403e+07	2.74844e+07	2.62347e+07
Methylglutaric acid	P	C6H10O4	146.058	169.047	1.50601	[M+Na]+	5.321	Lipids and lipid-like molecules	Fatty Acyls	Fatty acids and conjugates	"626-51-7"	2.35984e+07	2.57288e+07	2.45498e+07	2.73407e+07	2.49533e+07	2.68267e+07	1.56807e+07	1.36e+07	1.13289e+07	1.3822e+07	1.69216e+07	1.5943e+07	2.17061e+07	2.73125e+07	2.66639e+07	2.48625e+07	2.33443e+07	2.28634e+07	2.02587e+07	2.01476e+07	1.82681e+07	1.80049e+07	3.6467e+07	3.8658e+07	3.8428e+07	3.88664e+07	3.47599e+07	3.13775e+07	2.98498e+07	2.35419e+07	2.56145e+07	2.11208e+07	2.53788e+07	1.88626e+07	1.68359e+07	1.63031e+07	1.60993e+07	1.55502e+07
Indoleacetic acid	P	C10H9NO2	175.063	176.071	0.625806	[M+H]+	5.146	Organoheterocyclic compounds	Indoles and derivatives	Indolyl carboxylic acids and derivatives	"87-51-4"	4.08083e+08	4.27651e+08	5.97451e+08	4.26052e+08	6.13175e+08	4.21104e+08	1.26331e+08	1.30352e+08	1.03441e+08	1.27126e+08	1.26955e+08	1.18761e+08	2.17404e+08	2.74439e+08	2.35368e+08	2.51859e+08	2.46957e+08	2.80091e+08	2.38641e+08	2.63769e+08	2.74827e+08	2.60956e+08	9.56507e+08	6.26815e+08	6.27408e+08	9.22986e+08	9.39184e+08	6.4734e+08	1.19569e+08	1.29027e+08	1.18585e+08	1.37038e+08	1.36004e+08	1.30545e+08	1.3028e+08	1.38547e+08	1.54803e+08	1.30724e+08
Indoleacrylic acid	P	C11H9NO2	187.063	170.06	0.881197	[M+H-H2O]+	5.353	Organoheterocyclic compounds	Indoles and derivatives	Indoles	"29953-71-7"	1.61477e+07	1.7319e+07	1.66011e+07	1.80426e+07	1.71244e+07	1.747e+07	9.99532e+08	9.41208e+08	9.43732e+08	1.22894e+09	1.2188e+09	1.27047e+09	1.32138e+07	1.54225e+07	7.46567e+06	1.1943e+07	8.95032e+06	9.03686e+06	2.85257e+08	3.44711e+08	2.24533e+08	2.84995e+08	1.58324e+08	1.09622e+08	1.00145e+08	1.14821e+08	1.04383e+08	1.06528e+08	7.23282e+08	6.93514e+08	6.59324e+08	6.58538e+08	6.70098e+08	7.40795e+08	5.83542e+06	5.90252e+06	5.64514e+06	3.40081e+06
Indolelactic acid	P	C11H11NO3	205.074	188.071	1.00062	[M+H-H2O]+	5.355	Organoheterocyclic compounds	Indoles and derivatives	Indolyl carboxylic acids and derivatives	"1821-52-9"	3.82028e+08	4.07694e+08	3.9173e+08	3.87952e+08	4.05357e+08	3.84811e+08	2.03924e+10	1.98289e+10	1.96558e+10	1.9906e+10	1.94714e+10	2.03092e+10	1.20281e+08	1.22296e+08	1.27071e+08	1.29887e+08	1.31245e+08	1.26141e+08	4.97827e+09	5.17173e+09	4.71076e+09	5.02988e+09	1.99183e+09	1.98844e+09	2.01321e+09	2.03609e+09	2.05137e+09	1.99012e+09	1.49358e+10	1.41531e+10	1.41121e+10	1.46993e+10	1.4203e+10	1.45752e+10	7.61888e+07	7.65909e+07	6.67232e+07	7.55304e+07
2-Hydroxycinnamic acid	P	C9H8O3	164.047	182.081	1.01964	[M+NH4]+	4.892	Phenylpropanoids and polyketides	Cinnamic acids and derivatives	Hydroxycinnamic acids and derivatives	"614-60-8"	1.45037e+08	1.36451e+08	1.03421e+08	9.72284e+07	9.18958e+07	7.50002e+07	1.01326e+09	9.66748e+08	9.4588e+08	9.54627e+08	9.72546e+08	9.85811e+08	1.7327e+08	2.0596e+08	2.0973e+08	1.72199e+08	2.20239e+08	1.90602e+08	5.70975e+08	5.65769e+08	5.79648e+08	5.24065e+08	1.49027e+08	2.23218e+08	2.08617e+08	2.56847e+08	2.45822e+08	2.53749e+08	1.13699e+09	1.13529e+09	1.07709e+09	1.14039e+09	1.15083e+09	1.09274e+09	2.90704e+07	2.42573e+07	2.8368e+07	1.36918e+07
4-Hydroxycinnamic acid	P	C9H8O3	164.047	147.044	0.92931	[M+H-H2O]+	5.701	Phenylpropanoids and polyketides	Cinnamic acids and derivatives	Hydroxycinnamic acids and derivatives	"501-98-4"	7.55209e+07	7.96732e+07	8.87014e+07	8.76174e+07	6.91204e+07	8.14824e+07	7.95257e+07	6.88153e+07	8.18297e+07	7.6916e+07	5.94938e+07	8.90412e+07	9.10076e+07	8.43487e+07	7.99432e+07	1.08293e+08	1.13809e+08	1.09254e+08	8.78223e+07	5.83488e+07	5.93184e+07	5.76863e+07	7.15342e+07	7.52429e+07	7.25859e+07	7.56644e+07	7.27859e+07	1.04471e+08	8.79781e+07	1.05036e+08	9.38403e+07	9.66047e+07	9.28044e+07	1.01673e+08	5.90009e+07	5.23059e+07	5.11395e+07	4.51783e+07
2-Phenylpropionate	P	C9H10O2	150.068	151.075	0.677953	[M+H]+	4.676	Phenylpropanoids and polyketides	Phenylpropanoic acids	-	"492-37-5"	4.0123e+07	4.2388e+07	5.17313e+07	4.8e+07	5.11092e+07	5.51108e+07	1.21576e+09	1.15737e+09	1.02594e+09	1.11467e+09	1.12919e+09	1.12228e+09	2.64561e+07	2.09392e+07	1.66424e+07	5.28166e+07	2.46748e+07	4.36527e+07	1.94713e+08	1.92399e+08	2.03416e+08	1.66579e+08	7.12715e+07	7.06822e+07	7.87745e+07	7.3396e+07	7.85041e+07	7.85776e+07	3.42107e+08	3.48136e+08	3.4442e+08	3.57581e+08	3.66237e+08	3.63755e+08	3.42081e+07	3.23064e+07	3.45339e+07	2.93558e+07
3-Phenylbutyric acid	P	C10H12O2	164.084	165.091	0.205649	[M+H]+	5.752	Phenylpropanoids and polyketides	Phenylpropanoic acids	-	"4593-90-2"	8.71049e+08	9.10198e+08	8.72564e+08	8.70458e+08	4.83276e+08	8.60505e+08	4.08272e+08	3.86282e+08	3.88127e+08	2.51956e+08	4.05126e+08	3.21307e+08	1.06548e+09	8.57058e+08	6.48644e+08	6.48353e+08	6.40278e+08	6.17768e+08	2.93619e+08	3.04367e+08	3.05798e+08	2.88716e+08	3.77071e+08	3.77138e+08	4.25624e+08	5.00522e+08	4.12661e+08	4.79247e+08	2.92742e+08	3.20685e+08	2.99387e+08	2.94972e+08	2.87333e+08	3.09573e+08	1.05623e+09	1.04076e+09	3.51797e+08	3.29399e+08
Salicyluric acid	P	C9H9NO4	195.053	196.061	0.575589	[M+H]+	5.126	Benzenoids	Benzene and substituted derivatives	Benzoic acids and derivatives	"487-54-7"	2.46804e+08	2.64928e+08	2.488e+08	2.65522e+08	2.98219e+08	2.96394e+08	1.10714e+08	9.6474e+07	8.36571e+07	9.12979e+07	9.05307e+07	9.97248e+07	6.9493e+07	7.92181e+07	8.83388e+07	5.24894e+07	5.13149e+07	5.16527e+07	2.64121e+08	2.86277e+08	2.64155e+08	2.69328e+08	1.64922e+09	1.49303e+09	1.50423e+09	1.63542e+09	1.55456e+09	1.63922e+09	2.05774e+08	1.95973e+08	1.9768e+08	2.06828e+08	1.97539e+08	2.28153e+08	4.08002e+08	3.93512e+08	3.89659e+08	3.92697e+08
3-(4-Hydroxyphenyl)propionic acid	P	C9H10O3	166.063	149.06	1.02934	[M+H-H2O]+	5.813	Phenylpropanoids and polyketides	Phenylpropanoic acids	-	"501-97-3"	1.39702e+08	1.99943e+08	1.56827e+08	1.5237e+08	1.56715e+08	1.96931e+08	1.60327e+08	1.56071e+07	1.73573e+08	1.66039e+08	1.71394e+08	2.17266e+07	1.64238e+08	1.58826e+08	1.73773e+08	1.75529e+08	3.24398e+08	1.64678e+08	1.1805e+08	1.50055e+08	1.40671e+08	1.19443e+08	1.65991e+08	2.94662e+08	2.78132e+08	1.61584e+08	1.78108e+08	1.84513e+08	1.55856e+08	1.59112e+08	1.72367e+08	1.97691e+08	1.68514e+08	1.66656e+08	1.27267e+08	1.20738e+08	1.19758e+08	1.24252e+08
cis-11,14-Eicosadienoic acid	P	C20H36O2	308.272	309.278	2.14378	[M+H]+	10.023	Lipids and lipid-like molecules	Fatty Acyls	Fatty acids and conjugates	"2091-39-6"	3.38898e+08	3.33707e+08	3.42338e+08	3.3155e+08	3.4241e+08	3.3749e+08	1.26206e+09	1.26414e+09	1.19181e+09	1.18783e+09	1.24677e+09	1.19649e+09	2.51195e+08	2.75277e+08	2.5449e+08	2.92783e+08	2.63203e+08	2.64997e+08	7.96811e+08	7.97276e+08	8.64605e+08	7.54262e+08	1.61855e+08	1.61591e+08	1.56012e+08	1.50838e+08	1.48257e+08	1.51042e+08	3.31309e+08	3.22144e+08	3.41982e+08	4.01921e+08	3.939e+08	3.42405e+08	6.9748e+08	6.00084e+08	6.07715e+08	6.40023e+08
2,6-Diaminoheptanedioic acid	P	C7H14N2O4	190.095	173.092	0.445453	[M+H-H2O]+	1.424	Organic acids and derivatives	Carboxylic acids and derivatives	Amino acids, peptides, and analogues	"583-93-7"	6.22867e+06	4.41098e+06	5.44628e+06	6.4542e+06	6.90346e+06	6.8907e+06	1.06441e+07	1.08598e+07	1.21142e+07	6.72767e+06	1.13621e+07	1.43792e+07	2.28518e+07	2.32456e+07	2.32547e+07	2.23768e+07	2.03944e+07	2.33924e+07	4.13121e+06	3.78833e+06	3.56074e+06	3.80374e+06	2.63009e+07	2.27582e+07	2.56184e+07	2.52009e+07	2.36688e+07	2.40613e+07	2.20853e+07	1.59478e+07	1.56551e+07	1.88217e+07	1.641e+07	2.7031e+07	9.67477e+06	9.17605e+06	4.68561e+06	7.47512e+06
deoxycarnitine	P	C7H15NO2	145.11	146.117	1.24405	[M+H]+	1.477	Lipids and lipid-like molecules	Fatty Acyls	Fatty acids and conjugates	"407-64-7"	5.1636e+07	5.88489e+07	7.00818e+07	5.26165e+07	5.44983e+07	6.749e+07	1.45402e+08	1.54651e+08	1.96759e+08	1.53747e+08	1.60231e+08	1.95082e+08	1.03492e+08	1.08223e+08	1.12251e+08	1.03615e+08	1.04762e+08	1.14066e+08	4.51223e+07	5.50297e+07	5.3747e+07	5.1991e+07	5.85784e+07	6.2881e+07	5.56703e+07	6.28159e+07	6.10473e+07	4.71027e+07	1.101e+08	1.36069e+08	1.19023e+08	9.34923e+07	1.12017e+08	1.11615e+08	4.8299e+07	4.54656e+07	4.65314e+07	4.1368e+07
4-guanidinobutanoate	P	C5H11N3O2	145.085	146.092	0.15494	[M+H]+	1.832	Organic acids and derivatives	Carboxylic acids and derivatives	Amino acids, peptides, and analogues	"463-00-3"	8.61503e+07	6.60144e+07	9.72406e+07	8.41103e+07	9.9817e+07	9.17285e+07	2.0366e+08	2.02924e+08	1.03793e+08	1.97285e+08	1.96565e+08	2.09472e+08	4.35702e+07	5.54608e+07	5.22868e+07	8.73994e+07	5.03485e+07	5.86252e+07	9.01426e+07	1.003e+08	9.93669e+07	9.91116e+07	9.56957e+07	1.20689e+08	6.79449e+06	1.3534e+08	1.1669e+08	1.34061e+08	2.01851e+08	1.68038e+08	1.79186e+08	1.62826e+08	1.88023e+08	9.4434e+07	1.23094e+08	1.27392e+08	1.22074e+08	1.27237e+08
gamma-Glutamylphenylalanine	P	C14H18N2O5	294.122	295.129	0.183312	[M+H]+	5.499	Organic acids and derivatives	Carboxylic acids and derivatives	Amino acids, peptides, and analogues	"7432-24-8"	1.74048e+07	1.79253e+07	2.06646e+07	3.21733e+07	2.81998e+07	1.69894e+07	4.24347e+09	4.06544e+09	3.89108e+09	4.17219e+09	4.101e+09	4.3298e+09	4.77671e+07	4.791e+07	3.93623e+07	5.10001e+07	5.80725e+07	4.1016e+07	7.87879e+08	8.44638e+08	7.45302e+08	8.40765e+08	9.44668e+07	7.7059e+07	8.52461e+07	7.27948e+07	7.54242e+07	1.62426e+08	3.38002e+09	3.31278e+09	3.33848e+09	3.31469e+09	3.17063e+09	3.20184e+09	5.24001e+07	4.49296e+07	4.82605e+07	5.78132e+07
2-Amino-2-deoxy-D-gluconate	P	C6H13NO6	195.074	178.071	0.003283	[M+H-H2O]+	1.401	Organic acids and derivatives	Carboxylic acids and derivatives	Amino acids, peptides, and analogues	"3646-68-2"	5.43146e+06	5.00206e+06	4.71067e+06	5.54688e+06	6.01296e+06	5.1952e+06	1.94061e+08	1.8968e+08	1.83278e+08	1.97417e+08	1.96152e+08	1.77524e+08	804853	2.19753e+06	952332	1.05059e+06	1.13794e+06	778353	5.13825e+07	5.44598e+07	5.47211e+07	4.83031e+07	5.08087e+07	4.83468e+07	5.20133e+07	5.06826e+07	4.02946e+07	4.35352e+07	1.91317e+08	1.8597e+08	1.86067e+08	1.69307e+08	1.76774e+08	1.72961e+08	1.71675e+06	1.80661e+06	1.12169e+06	1.39479e+06
Dethiobiotin	P	C10H18N2O3	214.132	197.128	1.5732	[M+H-H2O]+	5.681	Lipids and lipid-like molecules	Fatty Acyls	Fatty acids and conjugates	"533-48-2"	1.34161e+08	1.43405e+08	8.96309e+07	1.36776e+08	1.40449e+08	1.30776e+08	3.75078e+08	3.94387e+08	4.31563e+08	1.38759e+07	4.37792e+08	4.48765e+08	1.24646e+08	1.31031e+08	1.30067e+08	1.41632e+08	1.26921e+08	1.20863e+08	1.53785e+08	1.56502e+08	1.61613e+08	1.58985e+08	1.1506e+08	1.17728e+08	1.74934e+08	1.84551e+08	1.61307e+08	1.6596e+08	1.91982e+08	1.84219e+08	1.83882e+08	1.91177e+08	1.28137e+08	1.95273e+08	1.43263e+08	1.37849e+08	1.50251e+08	1.39932e+08
Petroselaidic acid(C18-1T)	P	C18H34O2	282.256	265.252	1.08577	[M+H-H2O]+	9.932	Lipids and lipid-like molecules	Fatty Acyls	Fatty acids and conjugates	"593-40-8"	1.56246e+09	1.63382e+09	1.57641e+09	1.54874e+09	1.57931e+09	1.63799e+09	2.84314e+09	2.78821e+09	2.79655e+09	2.79682e+09	2.91858e+09	2.90878e+09	1.65835e+09	1.79196e+09	1.70616e+09	1.8044e+09	1.75736e+09	1.82734e+09	2.41708e+09	2.50859e+09	2.40166e+09	2.47793e+09	1.65698e+09	1.6535e+09	1.67822e+09	1.6275e+09	1.64435e+09	1.69517e+09	2.12779e+09	2.10379e+09	2.10489e+09	2.10166e+09	2.06747e+09	2.10587e+09	1.37193e+09	1.42285e+09	1.38148e+09	1.35224e+09
Phenylethylamine	P	C8H11N	121.089	122.096	0.268226	[M+H]+	5.252	Benzenoids	Benzene and substituted derivatives	Phenethylamines	"64-04-0"	2.35221e+07	2.30311e+07	2.12111e+07	2.2829e+07	2.43258e+07	2.53271e+07	8.16453e+08	7.86503e+08	7.52806e+08	7.68986e+08	7.74439e+08	7.93825e+08	2.97718e+07	2.73727e+07	2.274e+07	2.73401e+07	1.86039e+07	2.45224e+07	1.2101e+08	1.2007e+08	1.14186e+08	1.25412e+08	2.74046e+07	3.26899e+07	3.15992e+07	3.05049e+07	3.15145e+07	3.52758e+07	3.90981e+08	3.76516e+08	3.70085e+08	3.86151e+08	3.87647e+08	3.76925e+08	2.7312e+07	1.9734e+07	2.37919e+07	2.41602e+07
p-Cresol	P	C7H8O	108.058	109.065	0.222115	[M+H]+	5.089	Benzenoids	Phenols	Cresols	"106-44-5"	2.12193e+08	2.18469e+08	2.12169e+08	2.17715e+08	2.1769e+08	2.21941e+08	1.5595e+09	1.55278e+09	1.51604e+09	1.51201e+09	1.51488e+09	1.55334e+09	1.68622e+08	1.62709e+08	1.10957e+08	1.95349e+08	1.27387e+08	1.65686e+08	4.3947e+08	4.61446e+08	4.35411e+08	4.29657e+08	2.23956e+08	2.84562e+08	2.91232e+08	3.00494e+08	2.96292e+08	3.02987e+08	8.57188e+08	8.7623e+08	8.58109e+08	9.20312e+08	9.04477e+08	8.83542e+08	1.40367e+08	1.34877e+08	1.30468e+08	1.29173e+08
gamma-glutamylglutamate	P	C10H16N2O7	276.096	277.103	0.677738	[M+H]+	1.228	Organic acids and derivatives	Carboxylic acids and derivatives	Amino acids, peptides, and analogues	"1116-22-9"	8.87909e+06	9.37695e+06	8.11718e+06	8.80594e+06	9.05816e+06	8.40243e+06	2.47524e+07	1.80354e+07	2.89399e+07	2.72187e+07	2.39588e+07	2.67752e+07	3.44483e+07	3.12478e+07	3.07628e+07	2.75359e+07	2.3872e+07	2.45619e+07	9.41786e+06	1.92838e+07	1.50177e+07	1.25132e+07	7.79016e+06	6.52028e+06	7.70086e+06	7.59787e+06	9.0079e+06	7.79802e+06	2.64712e+06	5.53931e+06	7.00133e+06	8.78912e+06	8.5273e+06	8.2855e+06	1.55072e+07	1.72318e+07	1.68818e+07	1.80731e+07
N-Acetylmuramate	P	C11H19NO8	293.111	276.108	0.64435	[M+H-H2O]+	4.954	Organic oxygen compounds	Organooxygen compounds	Carbohydrates and carbohydrate conjugates	"10597-89-4"	7.5433e+06	1.00241e+07	9.83248e+06	7.14216e+06	6.49677e+06	6.63643e+06	1.41526e+07	1.25531e+07	1.03536e+07	1.43284e+07	1.32861e+07	1.12647e+07	7.50622e+07	1.73456e+07	6.27356e+07	1.04746e+08	6.4383e+07	6.04759e+07	4.56894e+07	5.62896e+07	4.70047e+07	5.53399e+07	6.45263e+07	6.2224e+07	6.65382e+07	6.1957e+07	6.45488e+07	6.29318e+07	1.04573e+07	1.28617e+07	1.25189e+07	1.55125e+07	1.43596e+07	1.39487e+07	4.39202e+08	4.27343e+08	4.29231e+08	4.16112e+08
Indole-3-acetaldoxime	P	C10H10N2O	174.079	175.087	0.652958	[M+H]+	5.243	Organoheterocyclic compounds	Indoles and derivatives	Indoles	"2776-06-9"	7.25183e+08	7.6211e+08	7.29687e+08	7.54988e+08	4.45738e+08	7.59694e+08	1.37161e+09	1.24466e+09	1.28779e+09	1.15763e+09	1.2198e+09	1.26385e+09	8.55302e+08	8.39207e+08	8.1133e+08	1.10905e+09	9.30421e+08	1.08445e+09	4.84113e+08	4.6691e+08	7.73079e+08	4.57743e+08	1.15251e+09	1.18006e+09	1.20676e+09	1.21181e+09	1.26657e+09	1.25828e+09	9.02317e+08	7.85149e+08	7.89263e+08	8.38349e+08	8.03649e+08	2.02666e+09	1.75053e+09	1.70524e+09	1.71988e+09	1.75531e+09
Ectoine	P	C6H10N2O2	142.074	143.082	0.241578	[M+H]+	1.473	Organic acids and derivatives	Carboxylic acids and derivatives	Amino acids, peptides, and analogues	"96702-03-3"	1.51471e+08	1.5248e+08	1.65348e+08	1.49613e+08	1.5498e+08	1.58956e+08	2.79467e+07	3.03062e+07	3.80995e+07	3.3518e+07	2.6799e+07	2.53096e+07	5.7973e+08	6.40373e+08	6.11225e+08	6.36139e+08	6.23809e+08	6.61406e+08	1.9942e+08	2.12065e+08	2.09119e+08	1.97956e+08	1.09777e+06	2.68903e+06	3.93999e+06	4.18497e+06	4.18756e+06	5.19024e+06	2.20804e+07	2.84213e+07	3.23436e+07	2.51802e+07	2.71466e+07	2.55245e+07	2.83422e+08	2.90448e+08	2.78381e+08	2.90428e+08
6-Hydroxymelatonin	P	C13H16N2O3	248.116	271.106	0.876653	[M+Na]+	4.808	Organoheterocyclic compounds	Indoles and derivatives	Hydroxyindoles	"2208-41-5"	5.26445e+07	5.57406e+07	5.58754e+07	5.65976e+07	5.39428e+07	5.52971e+07	4.137e+06	3.00988e+06	5.51563e+06	4.77817e+06	3.38793e+06	3.7119e+06	2.44453e+07	2.78322e+07	2.83957e+07	3.42688e+07	4.23651e+07	3.27816e+07	2.3241e+07	2.1098e+07	2.48184e+07	2.12895e+07	2.22339e+07	1.85735e+07	1.88253e+07	1.81412e+07	1.5507e+07	2.20456e+07	1.16406e+07	9.82874e+06	1.36765e+07	7.39847e+06	1.01326e+07	9.13398e+06	2.71921e+07	2.36122e+07	2.33428e+07	1.95708e+07
5-(2-Hydroxyethyl)-4-methylthiazole	P	C6H9NOS	143.04	144.048	0.0358836	[M+H]+	4.238	Organoheterocyclic compounds	Azoles	Thiazoles	"137-00-8"	1.74331e+07	1.84387e+07	1.82606e+07	1.8056e+07	1.82611e+07	1.72657e+07	6.64773e+07	6.78809e+07	6.84885e+07	7.04539e+07	7.05827e+07	6.35905e+07	7.33928e+06	1.10332e+07	1.22115e+07	1.26758e+07	1.322e+07	1.27788e+07	3.48559e+07	2.7157e+07	2.29315e+07	3.40455e+07	5.63309e+07	5.24183e+07	4.45473e+07	5.43175e+07	4.88358e+07	5.30456e+07	4.75418e+07	4.24079e+07	4.46536e+07	4.42173e+07	4.03765e+07	4.37547e+07	1.50947e+07	1.60468e+07	1.52052e+07	1.48897e+07
Hydroxyectoine	P	C6H10N2O3	158.069	159.077	2.7034	[M+H]+	1.393	Organic acids and derivatives	Carboxylic acids and derivatives	Amino acids, peptides, and analogues	"165542-15-4"	1.30539e+07	1.40805e+07	1.39198e+07	1.34202e+07	1.35161e+07	1.43438e+07	1.81425e+07	1.77017e+07	1.75723e+07	1.66916e+07	1.78671e+07	1.9868e+07	2.66258e+07	2.73912e+07	2.88313e+07	2.79387e+07	2.33777e+07	2.38923e+07	2.84944e+07	2.91318e+07	2.91668e+07	3.05545e+07	8.22897e+06	1.16807e+07	9.71621e+06	9.23401e+06	9.22321e+06	8.59104e+06	1.20569e+07	1.21409e+07	1.14551e+07	1.35741e+07	1.27341e+07	1.0744e+07	9.72474e+07	9.48435e+07	9.30833e+07	1.01629e+08
N6-Methyl-2'-deoxyadenosine	P	C11H15N5O3	265.117	288.106	2.28516	[M+Na]+	5.739	Nucleosides, nucleotides, and analogues	Purine nucleosides	Purine 2'-deoxyribonucleosides	"2002-35-9"	2.02631e+06	1.83775e+06	2.19274e+06	371688	2.66666e+06	339129	7.20407e+07	6.43293e+07	6.82147e+07	6.1129e+07	6.40634e+07	6.69787e+07	3.35937e+06	4.05509e+06	664711	3.40297e+06	3.40798e+06	3.05024e+06	1.49864e+07	8.87827e+06	8.70656e+06	1.23876e+07	2.5878e+06	1.95085e+06	571866	1.2762e+06	1.84405e+06	747168	4.75394e+07	4.45313e+07	3.53543e+07	3.54175e+07	4.75077e+07	4.83261e+07	4.06071e+06	561890	445157	4.30866e+06
6-Dimethylaminopurine	P	C7H9N5	163.086	164.093	0.367746	[M+H]+	4.73	Organoheterocyclic compounds	Imidazopyrimidines	Purines and purine derivatives	"938-55-6"	6.87965e+07	6.74821e+07	6.92732e+07	6.70908e+07	7.10311e+07	7.0583e+07	3.54751e+07	3.24836e+07	3.27487e+07	3.3563e+07	3.13447e+07	3.35738e+07	8.85526e+07	9.15741e+07	1.00869e+08	9.52502e+07	1.04693e+08	1.06618e+08	4.45958e+07	4.25285e+07	4.07187e+07	4.38998e+07	4.43679e+07	4.30689e+07	4.09375e+07	4.32801e+07	1.05445e+07	4.43382e+07	5.13426e+07	4.9912e+07	4.93424e+07	5.32971e+07	5.10985e+07	3.38596e+07	3.71742e+07	3.37855e+07	3.63882e+07	3.39024e+07
Aspartylphenylalanine	P	C13H16N2O5	280.106	281.113	0.302677	[M+H]+	5.418	Organic acids and derivatives	Carboxylic acids and derivatives	Amino acids, peptides, and analogues	"13433-09-5"	2.81346e+07	2.72061e+07	2.27162e+07	2.20269e+07	2.72948e+07	2.36927e+07	5.06668e+08	5.26062e+08	3.32819e+08	5.39814e+08	5.33617e+08	5.39269e+08	6.70052e+07	1.3294e+08	1.28613e+08	1.38869e+08	1.49288e+08	1.20577e+08	1.38838e+08	9.22267e+07	1.01636e+08	1.09337e+08	1.09427e+08	1.10622e+08	1.10306e+08	1.14123e+08	1.16752e+08	1.10279e+08	1.74665e+08	2.14676e+08	1.65479e+08	2.12378e+08	2.24093e+08	1.70726e+08	1.31428e+08	1.31531e+08	7.27094e+07	1.31256e+08
S-(-)-Cotinine	P	C10H12N2O	176.095	177.102	0.800175	[M+H]+	2.348	Organoheterocyclic compounds	Pyridines and derivatives	Pyrrolidinylpyridines	"486-56-6"	5.96957e+10	6.66053e+10	6.18192e+10	6.306e+10	6.58923e+10	6.43525e+10	4.1931e+10	4.14249e+10	3.98515e+10	4.00227e+10	4.0936e+10	3.96344e+10	9.39234e+10	4.65336e+10	5.80939e+10	1.63514e+10	3.15612e+10	3.13246e+10	5.20064e+10	5.30162e+10	5.17187e+10	5.26659e+10	6.16376e+10	6.106e+10	6.01022e+10	6.0616e+10	4.88722e+10	6.21795e+10	4.29273e+10	4.26651e+10	3.47483e+10	4.44653e+10	4.46416e+10	4.29966e+10	2.35936e+10	2.46076e+10	5.63866e+10	7.44355e+10
Oleamide	P	C18H35NO	281.272	282.279	1.38457	[M+H]+	9.933	Lipids and lipid-like molecules	Fatty Acyls	Fatty amides	"301-02-0"	3.71986e+10	3.9162e+10	3.77499e+10	3.72678e+10	3.78547e+10	3.86031e+10	6.73885e+10	6.53637e+10	6.5668e+10	6.48619e+10	6.79059e+10	6.76222e+10	4.00575e+10	4.2652e+10	4.14153e+10	4.29942e+10	4.28108e+10	4.32562e+10	5.5443e+10	5.83526e+10	5.57119e+10	5.59557e+10	4.02846e+10	4.0109e+10	4.02762e+10	3.96386e+10	3.90685e+10	4.07667e+10	5.09945e+10	5.00851e+10	4.98419e+10	5.02857e+10	4.91864e+10	5.04352e+10	3.29379e+10	3.41219e+10	3.32317e+10	3.25435e+10
Linoleic acid amide	P	C18H33NO	279.256	280.263	1.06341	[M+H]+	9.408	Lipids and lipid-like molecules	Fatty Acyls	Fatty amides	"3999-01-7"	6.44676e+09	6.62854e+09	6.56736e+09	6.21176e+09	6.55136e+09	6.60616e+09	1.25005e+10	1.23718e+10	1.24038e+10	1.29844e+10	1.29632e+10	1.27448e+10	7.93892e+09	8.75175e+09	8.67476e+09	8.59139e+09	8.61089e+09	8.53686e+09	1.086e+10	1.1358e+10	1.06395e+10	1.02593e+10	7.68663e+09	8.0212e+09	7.94095e+09	7.71581e+09	7.87269e+09	8.02823e+09	1.02672e+10	9.76033e+09	9.84341e+09	1.03005e+10	1.00332e+10	9.75929e+09	6.41258e+09	6.17756e+09	6.18632e+09	6.33221e+09
N6,N6-Dimethyladenosine	P	C12H17N5O4	295.128	296.136	0.862355	[M+H]+	5.262	Nucleosides, nucleotides, and analogues	Purine nucleosides	-	"2620-62-4"	2.65778e+07	494139	2.59755e+07	431204	2.65779e+07	2.77798e+07	1.01998e+08	9.84753e+07	9.38736e+07	9.07332e+07	9.38876e+07	1.11114e+08	6.52252e+07	8.32173e+07	7.86914e+07	8.73363e+07	6.73433e+07	6.93989e+07	2.77328e+07	3.49586e+07	2.52664e+07	3.02147e+07	8.58729e+07	8.41909e+07	7.8628e+07	8.30387e+07	8.77969e+07	8.77507e+07	1.2016e+08	1.10166e+08	1.09919e+08	1.70559e+08	1.1911e+08	1.17364e+08	8.25279e+07	7.47455e+07	8.1791e+07	7.91057e+07
L-Leucyl-L-Valine	P	C11H22N2O3	230.163	231.17	0.0873379	[M+H]+	5.382	Organic acids and derivatives	Carboxylic acids and derivatives	Amino acids, peptides, and analogues	"13588-95-9"	5.01959e+07	5.44561e+07	4.97109e+07	5.33694e+07	5.06702e+07	5.35348e+07	1.56133e+09	1.50905e+09	1.52253e+09	1.49017e+09	1.48625e+09	1.53996e+09	2.56679e+07	1.887e+07	1.32931e+07	2.94066e+07	2.88392e+07	2.99672e+07	3.19296e+08	3.38735e+08	3.09692e+08	3.34941e+08	2.5956e+08	2.426e+08	2.44929e+08	2.47991e+08	2.44672e+08	2.48315e+08	3.48553e+08	3.19951e+08	3.22196e+08	3.33996e+08	3.2363e+08	3.21478e+08	2.24174e+07	2.29323e+07	2.04295e+07	2.23296e+07
Phenylpropiolic acid	P	C9H6O2	146.037	164.07	0.813612	[M+NH4]+	4.966	Benzenoids	Benzene and substituted derivatives	-	"637-44-5"	9.11411e+08	9.57606e+08	8.98725e+08	8.8488e+08	8.92009e+08	8.77507e+08	2.87768e+09	2.02246e+09	2.83737e+09	2.92381e+09	3.15433e+09	3.10687e+09	1.00339e+09	1.05505e+09	1.04685e+09	1.09036e+09	1.73576e+08	1.05033e+09	7.92038e+08	9.04048e+08	9.83944e+08	1.41409e+09	8.81078e+08	8.77814e+08	9.03398e+08	9.18981e+08	9.4736e+08	9.34856e+08	2.98686e+09	4.08376e+09	4.25261e+09	4.28531e+09	4.30039e+09	4.17914e+09	1.16864e+09	4.89373e+08	1.22978e+09	1.27478e+09
Kynurenic acid	P	C10H7NO3	189.043	190.05	0.651026	[M+H]+	5.466	Organoheterocyclic compounds	Quinolines and derivatives	Quinoline carboxylic acids	"492-27-3"	1.03268e+09	1.13504e+09	1.02119e+09	1.07419e+09	1.07885e+09	1.09311e+09	6.93473e+08	7.16008e+08	6.49579e+08	6.77257e+08	7.12726e+08	6.816e+08	6.96551e+08	7.33902e+08	7.02797e+08	7.31035e+08	7.28162e+08	7.18015e+08	7.12061e+08	8.07221e+08	6.78223e+08	8.19236e+08	1.71267e+09	1.68568e+09	1.63744e+09	1.6812e+09	1.89084e+09	1.63389e+09	6.25855e+08	5.67962e+08	5.83937e+08	5.84674e+08	5.91031e+08	5.98835e+08	4.52824e+08	4.5782e+08	4.32705e+08	4.10854e+08
Methyl Nicotinate	P	C7H7NO2	137.048	138.055	0.739463	[M+H]+	5.526	Organoheterocyclic compounds	Pyridines and derivatives	Pyridinecarboxylic acids and derivatives	"93-60-7"	6.6731e+08	6.68154e+08	1.03793e+09	6.45333e+08	1.07443e+09	6.55865e+08	8.79986e+08	1.07205e+09	8.38203e+08	8.5074e+08	8.80075e+08	8.89794e+08	2.05093e+09	2.23556e+09	2.2154e+09	2.23826e+09	2.20241e+09	2.28019e+09	9.71453e+08	1.10407e+09	1.0742e+09	1.1257e+09	1.31256e+09	1.32778e+09	1.3372e+09	1.36799e+09	1.41797e+09	1.33865e+09	1.05371e+09	1.03271e+09	1.06209e+09	1.04775e+09	1.06427e+09	1.07687e+09	2.63272e+09	2.62194e+09	2.53488e+09	2.56828e+09
Indole-3-carboxaldehyde	P	C9H7NO	145.053	146.06	0.495743	[M+H]+	5.841	Organoheterocyclic compounds	Indoles and derivatives	Indoles	"487-89-8"	8.12528e+08	8.72532e+08	8.02558e+08	7.83049e+08	8.4306e+08	5.73561e+08	1.71544e+09	1.69594e+09	1.67149e+09	1.66987e+09	1.71501e+09	1.76623e+09	9.52177e+08	9.53333e+08	7.15723e+08	1.02464e+09	1.04364e+09	1.00479e+09	9.10441e+08	9.25437e+08	9.04051e+08	9.16513e+08	1.17072e+09	1.18976e+09	1.17943e+09	1.16699e+09	1.13526e+09	1.22727e+09	1.63918e+09	1.62413e+09	1.60819e+09	1.66638e+09	1.61829e+09	1.65973e+09	6.01712e+08	5.05023e+08	6.19897e+08	5.33726e+08
5-Hydroxytryptophol	P	C10H11NO2	177.079	160.076	1.25665	[M+H-H2O]+	5.345	Organoheterocyclic compounds	Indoles and derivatives	Hydroxyindoles	"154-02-9"	2.43818e+08	2.51408e+08	2.40626e+08	2.45276e+08	2.41647e+08	2.53672e+08	4.12409e+08	3.08137e+08	3.00617e+08	3.60842e+08	3.53154e+08	3.59289e+08	3.29208e+08	3.36809e+08	3.34098e+08	3.57016e+08	3.19106e+08	3.10661e+08	3.56241e+08	3.8504e+08	2.42643e+08	3.67734e+08	4.74098e+08	4.6221e+08	4.51586e+08	4.69023e+08	4.67359e+08	4.71963e+08	3.28692e+08	2.57715e+08	2.7491e+08	2.84978e+08	2.82355e+08	2.41466e+08	2.81475e+08	2.76425e+08	2.64727e+08	2.58253e+08
L-Homoserine	P	C4H9NO3	119.058	120.066	0.155925	[M+H]+	1.399	Organic acids and derivatives	Carboxylic acids and derivatives	Amino acids, peptides, and analogues	"672-15-1"	2.15452e+07	1.93165e+07	2.11938e+07	2.15477e+07	2.04052e+07	2.18858e+07	4.12761e+08	4.25671e+08	4.35942e+08	4.38386e+08	4.45087e+08	4.31623e+08	3.27031e+07	2.78943e+07	4.38167e+07	3.3285e+07	4.60734e+07	4.22998e+07	8.99646e+07	8.77205e+07	1.01903e+08	7.5801e+07	1.20936e+08	1.02286e+08	1.12596e+08	1.1008e+08	1.09948e+08	1.00634e+08	2.17652e+08	2.62134e+08	2.59971e+08	2.80197e+08	2.51916e+08	2.67187e+08	1.31492e+07	8.08443e+06	8.51944e+06	7.97412e+06
gamma-Linolenic acid	P	C18H30O2	278.225	261.221	0.708647	[M+H-H2O]+	7.806	Lipids and lipid-like molecules	Fatty Acyls	Lineolic acids and derivatives	"506-26-3"	2.81479e+09	2.91274e+09	2.89196e+09	2.80337e+09	3.51294e+09	3.36204e+09	1.37005e+09	9.121e+08	8.79112e+08	1.35914e+09	9.31735e+08	9.37424e+08	2.03379e+09	1.49285e+09	2.09705e+09	1.44379e+09	1.4178e+09	2.11833e+09	1.37777e+09	2.03375e+09	1.94298e+09	1.44268e+09	2.14814e+09	2.09089e+09	2.15961e+09	2.09626e+09	2.11473e+09	2.26936e+09	1.38307e+09	2.21518e+09	1.76807e+09	1.39275e+09	1.37016e+09	1.75932e+09	7.16638e+08	7.06039e+08	7.12081e+08	9.35518e+08
Betaine	P	C5H12NO2	118.087	118.086	1.46434	[M+H]+	1.411	Organic acids and derivatives	Carboxylic acids and derivatives	Amino acids, peptides, and analogues	"107-43-7"	1.27502e+10	1.26923e+10	1.24814e+10	1.26975e+10	1.3911e+10	1.21135e+10	8.6978e+09	7.45453e+09	7.2129e+09	8.81189e+09	7.60876e+09	7.16829e+09	1.61161e+10	1.7184e+10	1.81262e+10	1.68502e+10	1.60405e+10	1.60361e+10	8.9482e+09	9.07881e+09	8.95057e+09	8.18357e+09	7.7563e+09	6.75251e+09	6.94418e+09	7.35432e+09	7.39175e+09	7.24598e+09	1.12976e+10	1.18566e+10	1.10868e+10	1.14725e+10	1.25498e+10	1.0404e+10	9.08005e+09	8.44497e+09	8.1389e+09	8.61953e+09
Nicotinamide	P	C6H6N2O	122.048	123.055	0.705466	[M+H]+	1.814	Organoheterocyclic compounds	Pyridines and derivatives	Pyridinecarboxylic acids and derivatives	"98-92-0"	9.12941e+06	1.00768e+07	1.83876e+06	5.47824e+06	6.71433e+06	8.50317e+06	2.32015e+07	2.48806e+07	2.08637e+07	878139	2.62748e+07	1.09626e+06	2.38095e+09	2.6832e+09	2.55146e+09	2.66897e+09	2.6508e+09	2.52538e+09	1.98998e+08	2.05562e+08	1.61775e+08	1.842e+08	1.75653e+06	1.08761e+07	1.69831e+07	1.73585e+07	2.20854e+06	1.19815e+07	6.5986e+06	2.44343e+07	7.27349e+06	2.14983e+07	5.56299e+06	1.66152e+07	9.81212e+08	1.12529e+09	1.0936e+09	1.08404e+09
oleoyl ethanolamide	P	C20H39NO2	325.298	348.287	0.784649	[M+Na]+	9.837	Organic nitrogen compounds	Organonitrogen compounds	Amines	"111-58-0"	8.34734e+07	9.55525e+07	8.36936e+07	8.53804e+07	8.86107e+07	8.66653e+07	3.55877e+08	3.67424e+08	3.65056e+08	3.64026e+08	3.67774e+08	3.60998e+08	2.19114e+08	2.39089e+08	2.31147e+08	2.44615e+08	2.44494e+08	2.45308e+08	2.045e+08	2.0021e+08	1.81655e+08	1.81084e+08	4.12739e+07	4.5495e+07	4.96924e+07	4.44018e+07	4.9072e+07	4.85248e+07	3.03875e+08	2.78547e+08	2.84832e+08	2.72441e+08	2.75815e+08	2.69675e+08	8.56672e+07	8.03374e+07	7.10224e+07	7.21965e+07
Palmitoylethanolamide	P	C18H37NO2	299.282	300.289	0.943964	[M+H]+	9.592	Organic acids and derivatives	Carboximidic acids and derivatives	Carboximidic acids	"544-31-0"	5.55097e+07	5.82802e+07	5.28546e+07	5.74358e+07	5.62091e+07	5.69413e+07	2.83892e+08	2.90713e+08	2.89406e+08	2.92311e+08	2.93685e+08	2.88238e+08	1.27947e+08	1.37264e+08	1.2885e+08	1.28014e+08	1.25306e+08	1.20794e+08	1.33083e+08	1.17429e+08	1.09533e+08	1.09784e+08	3.94124e+07	3.71648e+07	3.69779e+07	3.67453e+07	3.9811e+07	3.91574e+07	2.28524e+08	2.17517e+08	2.27019e+08	2.2732e+08	2.26488e+08	2.35593e+08	4.71105e+07	4.43776e+07	4.54549e+07	4.66852e+07
N-Methylnicotinamide	P	C7H8N2O	136.064	137.071	0.448181	[M+H]+	2.47	Organoheterocyclic compounds	Pyridines and derivatives	Pyridinecarboxylic acids and derivatives	"114-33-0"	4.76067e+09	3.20437e+09	4.68741e+09	4.68022e+09	4.96351e+09	4.69917e+09	2.22621e+09	2.25235e+09	2.24112e+09	2.22926e+09	2.17362e+09	2.13256e+09	2.03805e+10	1.70345e+10	2.33585e+10	2.42638e+10	2.38768e+10	2.42637e+10	7.55453e+09	7.22168e+09	7.2921e+09	7.52149e+09	4.05775e+09	3.95039e+09	3.99712e+09	3.94165e+09	4.0664e+09	4.01357e+09	3.00041e+09	3.04158e+09	3.03326e+09	3.09663e+09	3.04401e+09	2.97706e+09	2.80847e+10	2.75768e+10	2.67548e+10	2.7406e+10
L-Leucine	P	C6H13NO2	131.095	132.101	4.12415	[M+H]+	3.607	Organic acids and derivatives	Carboxylic acids and derivatives	Amino acids, peptides, and analogues	"61-90-5"	4.271e+09	4.49414e+09	2.82147e+09	2.66598e+09	3.79596e+09	2.77193e+09	4.71054e+10	3.89316e+10	3.75231e+10	3.58385e+10	2.01044e+10	1.92235e+10	7.0256e+08	7.79795e+08	7.44726e+08	2.60085e+08	2.95178e+08	2.89276e+08	9.77013e+09	5.36196e+09	7.62181e+09	9.56413e+09	2.35117e+09	5.37071e+09	4.07094e+09	7.16294e+09	7.21498e+09	4.39137e+09	6.07765e+09	7.67311e+09	5.61672e+09	5.11115e+09	1.12045e+10	8.84145e+09	6.60288e+08	9.56613e+08	4.20947e+08	6.63037e+08
L-Phenylalanine	P	C9H11NO2	165.079	166.086	0.337167	[M+H]+	5.089	Organic acids and derivatives	Carboxylic acids and derivatives	Amino acids, peptides, and analogues	"63-91-2"	1.44148e+09	1.41467e+09	1.36407e+09	1.45431e+09	1.41633e+09	1.42747e+09	9.01616e+10	8.67042e+10	8.25487e+10	8.46537e+10	8.85707e+10	8.58522e+10	3.78135e+08	3.11913e+08	2.89784e+08	2.82887e+08	2.83405e+08	2.62844e+08	1.93586e+10	2.00101e+10	1.86935e+10	1.93985e+10	5.39081e+09	5.21909e+09	5.1477e+09	5.52382e+09	5.4239e+09	5.30687e+09	4.62271e+10	4.78943e+10	4.64776e+10	4.79091e+10	4.76621e+10	4.56796e+10	5.09303e+08	4.84672e+08	5.02091e+08	3.9935e+08
L-Arginine	P	C6H14N4O2	174.112	175.12	3.69177	[M+H]+	1.312	Organic acids and derivatives	Carboxylic acids and derivatives	Amino acids, peptides, and analogues	"74-79-3"	1.85289e+08	1.98283e+08	1.87853e+08	1.81797e+08	1.95235e+08	1.92962e+08	4.03111e+09	3.9357e+09	3.50545e+09	3.9113e+09	4.13608e+09	3.79189e+09	1.09049e+08	1.65006e+08	1.57638e+08	1.65549e+07	1.55221e+08	1.4619e+08	8.73965e+08	9.71614e+08	9.65759e+08	1.05211e+09	6.91447e+08	7.17646e+08	7.1403e+08	7.07449e+08	7.23955e+08	7.36772e+08	3.42514e+09	2.93241e+09	3.16829e+09	3.2751e+09	3.06419e+09	3.06159e+09	8.24863e+07	7.67532e+07	8.04183e+07	7.3469e+07
Glycyl-L-leucine	P	C8H16N2O3	188.116	189.123	0.667739	[M+H]+	5.294	Organic acids and derivatives	Carboxylic acids and derivatives	Amino acids, peptides, and analogues	"688-13-1"	1.22202e+07	2.06152e+07	1.67896e+07	1.16106e+07	2.21342e+07	1.50731e+07	4.58157e+08	4.48426e+08	4.35512e+08	4.533e+08	4.86797e+08	5.22764e+08	1.16588e+07	1.14617e+07	1.18439e+07	1.47271e+07	8.35076e+06	1.1786e+07	8.17856e+07	9.03796e+07	9.908e+07	8.80447e+07	6.33577e+07	8.60683e+07	6.35556e+07	8.30383e+07	6.71701e+07	6.33673e+07	9.69548e+07	9.98892e+07	8.91997e+07	9.72346e+07	9.47831e+07	1.18654e+08	5.09003e+06	6.639e+06	6.73753e+06	7.02554e+06
L-Asparagine	P	C4H8N2O3	132.053	133.061	0.286896	[M+H]+	1.373	Organic acids and derivatives	Carboxylic acids and derivatives	Amino acids, peptides, and analogues	"70-47-3"	2.27191e+06	2.16474e+06	2.45213e+06	2.30231e+06	2.36788e+06	2.5829e+06	2.86595e+07	2.77047e+07	2.84945e+07	2.7463e+07	2.48888e+07	2.93336e+07	6.21834e+06	259769	6.78539e+06	8.44616e+06	224057	7.41053e+06	5.95682e+06	5.60176e+06	5.87069e+06	4.72013e+06	1.34559e+06	2.11514e+06	590494	243029	710362	172722	3.50131e+07	3.59614e+07	3.76168e+07	3.50031e+07	3.63313e+07	3.60721e+07	1.51721e+07	1.54651e+07	5.61961e+06	1.28281e+07
6-Hydroxynicotinic acid	P	C6H5NO3	139.027	140.034	0.605858	[M+H]+	3.43	Organoheterocyclic compounds	Pyridines and derivatives	Pyridinecarboxylic acids and derivatives	"5006-66-6"	6.6035e+08	4.04052e+08	3.98879e+08	6.85864e+08	6.87879e+08	6.84409e+08	3.35559e+08	3.05464e+08	3.35539e+08	3.4117e+08	3.8617e+08	3.54256e+08	4.0116e+08	3.3602e+08	4.84505e+08	4.20997e+08	6.0038e+08	6.07313e+08	9.20515e+08	9.01533e+08	5.44802e+08	8.98889e+08	3.00614e+09	2.99078e+09	1.73788e+09	3.07688e+09	2.99185e+09	3.06724e+09	4.65477e+08	4.5918e+08	4.465e+08	4.62618e+08	4.47625e+08	4.37802e+08	1.40161e+09	8.27048e+08	1.30213e+09	1.33776e+09
L-Kynurenine	P	C10H12N2O3	208.085	209.092	0.575063	[M+H]+	4.69	Organic oxygen compounds	Organooxygen compounds	Carbonyl compounds	"2922-83-0"	3.72555e+09	3.66709e+09	3.66301e+09	3.65605e+09	3.83998e+09	3.83833e+09	3.2725e+09	3.22784e+09	2.28717e+09	1.65302e+09	1.61921e+09	3.34056e+09	1.03217e+10	1.17481e+10	1.17665e+10	1.19375e+10	1.17988e+10	1.20016e+10	4.75444e+09	4.73671e+09	4.6499e+09	4.81415e+09	3.95146e+09	3.52833e+09	3.8835e+09	4.06734e+09	3.82631e+09	3.59789e+09	2.15171e+09	2.1437e+09	2.04671e+09	2.53927e+09	2.48324e+09	2.18995e+09	1.4618e+10	1.43752e+10	1.44818e+10	1.4172e+10
Tryptophol	P	C10H11NO	161.084	144.081	1.11972	[M+H-H2O]+	5.519	Organoheterocyclic compounds	Indoles and derivatives	Indoles	"526-55-6"	8.95478e+08	1.16302e+09	1.1156e+09	9.28954e+07	1.1313e+09	1.1344e+09	1.13813e+10	1.09945e+10	1.08276e+10	1.10914e+10	1.09411e+10	1.13623e+10	8.53672e+08	7.06546e+08	1.48879e+09	6.99449e+08	1.3379e+09	6.78826e+08	2.88589e+09	3.18934e+09	2.96239e+09	3.12031e+09	1.35086e+09	1.73976e+09	1.6947e+09	1.5172e+09	1.76256e+09	1.67034e+09	7.32394e+09	7.388e+09	7.5222e+09	7.52379e+09	7.54378e+09	7.518e+09	5.92686e+08	5.62179e+08	5.63409e+08	5.11413e+08
2-Methoxybenzoic acid	P	C8H8O3	152.047	135.044	0.267691	[M+H-H2O]+	5.783	Benzenoids	Benzene and substituted derivatives	Benzoic acids and derivatives	"579-75-9"	2.48563e+08	2.39368e+08	2.3362e+08	2.34272e+08	2.24115e+08	2.36434e+08	1.52292e+08	1.46106e+08	1.44149e+08	1.40551e+08	1.48901e+08	1.4969e+08	4.18278e+08	4.2352e+08	4.37511e+08	4.21726e+08	4.22814e+08	4.20151e+08	1.88671e+08	1.92734e+08	1.8837e+08	1.90086e+08	2.93708e+08	2.91934e+08	2.74998e+08	3.0474e+08	2.88114e+08	2.90036e+08	2.10266e+08	2.24252e+08	2.1595e+08	2.23454e+08	2.23584e+08	2.39418e+08	3.47619e+08	3.38231e+08	3.44635e+08	3.2801e+08
L-Glutamine	P	C5H10N2O3	146.069	147.077	0.538516	[M+H]+	1.384	Organic acids and derivatives	Carboxylic acids and derivatives	Amino acids, peptides, and analogues	"56-85-9"	302828	349775	553112	147268	224294	270421	1.65851e+08	1.60821e+08	1.54909e+08	1.59547e+08	1.60737e+08	1.52783e+08	258732	540846	289108	403569	227354	164247	2.3448e+07	2.64939e+07	2.57906e+07	2.40953e+07	5.85625e+06	2.06203e+07	5.26422e+06	4.77847e+06	5.18879e+06	4.86105e+06	1.0192e+08	9.21905e+07	1.14241e+08	9.7865e+07	9.12488e+07	9.53974e+07	513886	499495	487381	591968
Indole	P	C8H7N	117.058	118.065	0.154385	[M+H]+	5.345	Organoheterocyclic compounds	Indoles and derivatives	Indoles	"120-72-9"	6.5636e+08	6.43506e+08	6.28037e+08	6.54203e+08	6.11678e+08	6.83754e+08	4.4318e+09	4.72911e+09	4.74299e+09	3.95059e+09	3.8822e+09	5.14794e+09	6.15487e+08	2.88212e+08	7.33035e+07	7.1055e+08	4.06633e+08	5.2327e+08	1.13627e+09	1.29531e+09	1.29733e+09	1.20764e+09	1.01969e+09	1.07514e+09	1.05601e+09	1.10902e+09	1.13457e+09	9.94345e+08	2.67292e+09	2.64093e+09	5.18409e+09	2.70506e+09	5.47033e+09	2.74932e+09	5.95026e+08	5.88863e+08	5.65948e+08	5.45952e+08
gamma-Glutamylleucine	P	C11H20N2O5	260.137	261.145	0.195851	[M+H]+	5.459	Organic acids and derivatives	Carboxylic acids and derivatives	Amino acids, peptides, and analogues	"2566-39-4"	1.13149e+06	2.29816e+06	2.70511e+06	2.65822e+06	940397	1.85837e+06	1.79769e+09	1.68536e+09	1.73072e+09	1.73266e+09	1.67881e+09	1.78834e+09	4.79847e+06	7.69183e+06	7.9635e+06	9.15518e+06	9.67636e+06	3.47643e+06	2.64222e+08	3.02018e+08	2.53936e+08	2.88203e+08	4.52751e+07	4.81994e+07	3.83054e+07	4.45474e+07	3.81026e+07	3.81731e+07	6.59922e+08	5.83501e+08	6.06511e+08	6.27686e+08	6.12055e+08	5.7689e+08	6.51997e+07	4.32227e+07	474015	6.61413e+07
Delta-Tridecalactone	P	C13H24O2	212.178	195.174	0.12553	[M+H-H2O]+	6.507	Organoheterocyclic compounds	Lactones	Delta valerolactones	"7370-92-5"	1.32142e+09	7.05204e+08	1.28783e+09	1.26583e+09	5.5618e+08	5.58184e+08	6.63196e+08	6.18537e+08	6.41503e+08	6.66917e+08	6.69519e+08	6.90122e+08	2.68442e+08	2.93118e+08	4.67174e+08	2.83346e+08	3.00058e+08	2.62328e+08	3.4003e+08	5.58426e+08	5.44634e+08	3.65653e+08	8.39824e+08	1.9341e+09	7.90117e+08	7.8503e+08	1.04122e+09	8.0725e+08	3.11048e+08	8.37128e+08	8.69457e+08	4.64451e+08	5.61782e+08	3.39187e+08	4.97138e+08	4.8799e+08	4.68559e+08	4.57676e+08
L-ALANYL-L-TYROSINE	P	C12H16N2O4	252.111	253.118	0.306041	[M+H]+	4.871	Organic acids and derivatives	Carboxylic acids and derivatives	Amino acids, peptides, and analogues	"3061-88-9"	1.64673e+08	1.70801e+08	1.70081e+08	1.69694e+08	1.64312e+08	1.73908e+08	7.95812e+08	4.61411e+08	4.41604e+08	6.00802e+08	2.35497e+08	4.61799e+08	1.37585e+08	1.59751e+08	1.53607e+08	1.66514e+08	1.73614e+08	1.66183e+08	1.92388e+08	1.33147e+08	1.36727e+08	1.32295e+08	1.96779e+08	1.97685e+08	2.01326e+08	2.003e+08	1.92018e+08	1.83965e+08	2.61315e+08	2.77323e+08	2.76619e+08	2.93537e+08	2.7272e+08	2.99767e+08	1.94368e+08	1.94918e+08	1.97901e+08	1.99979e+08
N-Methyldioctylamine	P	C17H37N	255.293	256.3	1.05589	[M+H]+	7.6	Organic nitrogen compounds	Organonitrogen compounds	Amines	"4455-26-9"	3.73904e+06	3.30779e+06	5.87944e+06	4.13254e+06	4.25599e+06	4.78455e+06	1.13114e+07	1.02224e+07	1.01037e+07	1.20938e+07	1.12324e+07	1.11766e+07	1.05547e+07	1.36258e+07	1.01522e+07	1.04778e+07	1.10619e+07	1.08187e+07	9.93109e+06	1.08188e+07	1.12537e+07	9.75725e+06	1.48349e+07	1.49602e+07	1.54023e+07	1.21015e+07	1.30615e+07	1.45231e+07	1.46541e+07	1.46369e+07	1.29889e+07	1.51079e+07	1.31704e+07	1.34376e+07	1.14112e+07	1.13983e+07	9.96233e+06	1.10009e+07
cyclo(leu-pro)	P	C11H18N2O2	210.137	211.144	1.09399	[M+H]+	5.743	Organic acids and derivatives	Carboxylic acids and derivatives	Amino acids, peptides, and analogues	"2873-36-1"	6.08738e+07	6.14456e+07	5.2135e+07	5.45097e+07	5.14318e+07	5.1923e+07	6.32096e+08	6.38711e+08	6.38977e+08	6.11148e+08	6.59739e+08	6.52238e+08	8.47651e+07	8.62825e+07	6.51056e+07	1.07485e+08	1.01357e+08	6.32899e+07	1.38616e+08	1.46112e+08	1.42673e+08	1.45236e+08	4.31463e+07	4.34424e+07	4.58776e+07	4.41781e+07	4.47725e+07	7.20172e+07	1.74089e+08	2.59826e+08	1.74652e+08	2.50092e+08	1.69525e+08	2.5505e+08	1.01293e+08	1.30711e+08	8.7879e+07	8.78653e+07
Isophorone	P	C9H14O	138.104	139.112	0.53439	[M+H]+	7.025	Organic oxygen compounds	Organooxygen compounds	Carbonyl compounds	"78-59-1"	3.12946e+08	3.46486e+08	3.40042e+08	2.91374e+08	2.93552e+08	3.27627e+08	2.1871e+08	2.00854e+08	2.13877e+08	2.20141e+08	2.16667e+08	2.03262e+08	2.63498e+08	2.50176e+08	2.32858e+08	3.14198e+08	4.05137e+08	3.09836e+08	2.92848e+08	3.02814e+08	2.66479e+08	2.6999e+08	4.34367e+08	4.04562e+08	4.15279e+08	3.98225e+08	3.90371e+08	4.24751e+08	2.73155e+08	2.71653e+08	2.64035e+08	2.87939e+08	2.83563e+08	1.33789e+08	4.04375e+08	5.82784e+08	3.70904e+08	3.51545e+08
C2 CERAMIDE	P	C20H39NO3	341.293	364.282	0.131485	[M+Na]+	9.58	Lipids and lipid-like molecules	Sphingolipids	Ceramides	"3102-57-6"	3.04675e+07	3.0248e+07	2.35989e+07	3.07394e+07	3.09318e+07	2.96682e+07	2.2969e+08	2.06461e+08	2.10052e+08	2.20464e+08	2.21355e+08	2.11804e+08	2.78778e+07	3.99709e+07	2.61517e+07	3.04402e+07	3.26552e+07	3.58926e+07	6.77842e+07	6.75438e+07	6.08254e+07	6.15486e+07	1.69986e+07	1.96041e+07	2.01436e+07	2.18454e+07	1.94768e+07	1.80697e+07	1.54859e+08	1.66997e+08	1.52079e+08	1.5532e+08	1.44713e+08	1.53769e+08	3.52202e+07	4.28303e+07	3.71451e+07	4.39926e+07
oleoyl glycine	P	C20H37NO3	339.277	340.284	1.73259	[M+H]+	8.637	Organic acids and derivatives	Carboxylic acids and derivatives	Amino acids, peptides, and analogues	"2601-90-3"	1.20099e+08	1.25262e+08	1.28632e+08	1.19202e+08	1.23895e+08	1.35991e+08	1.93537e+08	1.87461e+08	1.81976e+08	1.85018e+08	1.90604e+08	1.96769e+08	1.55495e+08	1.09942e+08	1.05654e+08	1.07258e+08	1.28676e+08	9.58765e+07	1.4084e+08	1.50498e+08	1.38735e+08	1.40745e+08	1.61188e+08	1.72626e+08	1.64302e+08	1.76512e+08	1.73236e+08	1.6752e+08	8.93115e+07	9.73936e+07	9.10722e+07	1.10005e+08	9.38887e+07	9.77179e+07	1.7397e+08	1.68726e+08	1.39091e+08	1.46645e+08
LINOLEOYLETHANOLAMIDE	P	C20H37NO2	323.282	324.29	0.423832	[M+H]+	9.262	Organic nitrogen compounds	Organonitrogen compounds	Amines	"68171-52-8"	1.41427e+08	7.0498e+07	7.39916e+07	7.5384e+07	7.82272e+07	7.06849e+07	4.36597e+08	4.32042e+08	4.14881e+08	4.37834e+08	4.3438e+08	4.65435e+08	9.80865e+07	1.15515e+08	9.9224e+07	1.04353e+08	1.09227e+08	1.06354e+08	1.25139e+08	1.38804e+08	1.33969e+08	1.29532e+08	5.82893e+07	5.25622e+07	1.38993e+08	5.77944e+07	5.31059e+07	6.29543e+07	2.55472e+08	2.52656e+08	2.54645e+08	2.62197e+08	2.8222e+08	2.59272e+08	4.69968e+07	4.9516e+07	4.67801e+07	4.36359e+07
threonylphenylalanine	P	C13H18N2O4	266.127	267.134	0.0385133	[M+H]+	5.398	Organic acids and derivatives	Carboxylic acids and derivatives	Amino acids, peptides, and analogues	"16875-27-7"	1.74807e+07	2.04338e+07	1.86045e+07	1.96514e+07	1.74032e+07	1.81934e+07	2.8997e+08	2.93228e+08	2.92352e+08	2.81025e+08	2.79209e+08	2.88194e+08	2.89629e+07	2.17278e+07	2.02939e+07	3.06469e+07	2.22129e+07	3.07071e+07	6.40669e+07	6.65553e+07	6.50891e+07	7.04201e+07	5.44099e+07	4.88862e+07	5.16118e+07	5.43141e+07	5.00852e+07	4.78676e+07	1.08715e+08	9.08926e+07	9.7147e+07	8.94418e+07	1.03791e+08	9.67992e+07	2.06177e+07	2.71513e+07	2.41289e+07	3.06562e+07
3-Methoxycinnamic acid	P	C10H10O3	178.063	161.06	1.45606	[M+H-H2O]+	5.875	Phenylpropanoids and polyketides	Cinnamic acids and derivatives	Hydroxycinnamic acids and derivatives	"17570-26-2"	1.32602e+08	1.62751e+08	9.08342e+07	9.28721e+07	9.34846e+07	8.76302e+07	1.25621e+08	1.56008e+08	1.73523e+08	1.23533e+08	1.80368e+08	1.17737e+08	9.14998e+07	9.67147e+07	1.69929e+08	1.61595e+08	9.82168e+07	8.68947e+07	1.44483e+08	1.52644e+08	1.01417e+08	1.42481e+08	1.82316e+08	1.77978e+08	9.63787e+07	1.8141e+08	1.80632e+08	1.75893e+08	1.7617e+08	1.45101e+08	9.4202e+07	9.69351e+07	1.47812e+08	1.4213e+08	1.13029e+08	1.0232e+08	1.07058e+08	9.51435e+07
glutamate, gamma-methyl ester	P	C6H11NO4	161.069	144.066	0.98608	[M+H-H2O]+	2.93	Organic acids and derivatives	Carboxylic acids and derivatives	Amino acids, peptides, and analogues	"1499-55-4"	9.01806e+08	7.95374e+08	8.79946e+08	8.13851e+08	8.79882e+08	8.29899e+08	3.69488e+08	3.96286e+08	3.74345e+08	4.73023e+08	4.49977e+08	5.22435e+08	1.06339e+10	1.23955e+10	1.16327e+10	1.13546e+10	1.17698e+10	1.22789e+10	1.69653e+09	1.63732e+09	1.82348e+09	1.69204e+09	2.78965e+08	2.63389e+08	2.57312e+08	2.6542e+08	2.46788e+08	2.68673e+08	5.3566e+08	5.5428e+08	5.73933e+08	6.07144e+08	6.1723e+08	5.90831e+08	4.23239e+09	4.09685e+09	4.93492e+09	4.83592e+09
2,6-Di-tert-butyl-p-benzoquinone	P	C14H20O2	220.146	221.153	0.775483	[M+H]+	7.002	Lipids and lipid-like molecules	Prenol lipids	Monoterpenoids	"719-22-2"	9.30749e+08	9.35729e+08	9.37861e+08	9.05606e+08	9.01686e+08	9.00658e+08	9.76434e+08	5.37645e+08	6.53556e+08	9.79535e+08	1.00047e+09	1.02528e+09	9.2844e+08	4.96139e+08	4.40342e+08	4.75932e+08	4.7457e+08	4.69615e+08	7.02153e+08	7.10428e+08	7.02438e+08	7.05907e+08	7.69916e+08	7.82229e+08	7.85834e+08	8.24419e+08	7.3527e+08	7.3544e+08	7.7267e+08	4.81431e+08	8.93414e+08	8.80774e+08	8.73946e+08	8.16371e+08	3.43003e+08	3.53756e+08	3.60246e+08	7.41906e+08
4-Diethylaminosalicylaldehyde	P	C11H15NO2	193.11	194.118	0.577309	[M+H]+	5.086	Organic oxygen compounds	Organooxygen compounds	Carbonyl compounds	"17754-90-4"	1.51443e+08	1.55864e+08	1.66467e+08	1.50494e+08	1.34437e+08	1.53984e+08	1.48121e+08	2.32782e+08	1.46235e+08	1.49813e+08	2.35448e+08	1.61738e+08	1.622e+08	1.83571e+08	1.7308e+08	1.76159e+08	2.00104e+08	1.70167e+08	1.40541e+08	1.13641e+08	1.04073e+08	1.6222e+08	1.31726e+08	1.30171e+08	1.3092e+08	1.21182e+08	1.34125e+08	1.36816e+08	1.17738e+08	1.23587e+08	1.23701e+08	1.29715e+08	1.28047e+08	3.29901e+08	1.81285e+08	1.69109e+08	2.22159e+08	1.78091e+08
4-Amino-5-methyl-2(1H)-pyrimidinone	P	C5H7N3O	125.059	126.066	0.612405	[M+H]+	2.353	Organoheterocyclic compounds	Diazines	Pyrimidines and pyrimidine derivatives	"554-01-8"	1.01832e+07	8.01259e+06	9.83948e+06	7.91794e+06	6.14173e+06	8.56061e+06	2.17536e+08	2.43149e+08	1.99318e+08	2.33694e+08	2.40215e+08	2.17311e+08	1.10756e+06	1.21803e+06	1.30032e+06	1.30262e+06	2.25911e+06	1.4337e+06	5.87317e+07	4.84396e+07	4.95633e+07	5.35467e+07	1.12817e+07	1.00944e+07	7.30887e+06	1.16594e+07	1.27176e+07	1.00617e+07	1.42303e+08	1.42034e+08	1.15049e+08	1.4425e+08	1.43693e+08	1.37849e+08	1.69277e+07	1.8639e+07	806454	1.37893e+07
Scopoletin	P	C10H8O4	192.042	193.05	1.67865	[M+H]+	5.663	Phenylpropanoids and polyketides	Coumarins and derivatives	Hydroxycoumarins	"92-61-5"	3.45219e+08	3.59454e+08	3.52785e+08	3.48181e+08	3.69151e+08	3.59446e+08	8.55975e+07	7.61711e+07	8.27449e+07	7.34816e+07	8.05403e+07	7.94926e+07	2.79249e+07	3.2171e+07	3.11161e+07	3.01719e+07	3.32433e+07	3.05111e+07	7.39043e+07	7.32032e+07	6.91825e+07	7.0794e+07	4.77008e+07	4.7633e+07	4.543e+07	4.66362e+07	4.89338e+07	5.18671e+07	5.53998e+07	5.59743e+07	5.3306e+07	5.24512e+07	5.92851e+07	5.56973e+07	4.76777e+07	4.53095e+07	4.48222e+07	4.45786e+07
(+/-)-Jasmonic acid	P	C12H18O3	210.126	193.122	0.290614	[M+H-H2O]+	6.551	Lipids and lipid-like molecules	Fatty Acyls	Lineolic acids and derivatives	"77026-92-7"	1.47639e+09	1.54208e+09	1.48727e+09	1.45782e+09	1.47354e+09	1.47422e+09	8.79794e+08	6.48072e+08	9.32639e+08	9.31811e+08	9.24397e+08	6.92069e+08	8.50214e+08	8.98082e+08	8.98187e+08	8.89593e+08	8.88889e+08	8.61239e+08	9.41705e+08	9.76424e+08	1.37097e+09	9.70458e+08	2.46767e+09	2.79581e+09	2.44217e+09	2.74356e+09	2.55142e+09	2.57603e+09	7.88399e+08	7.64916e+08	7.7109e+08	7.92052e+08	7.89691e+08	1.0844e+09	1.70307e+09	1.70713e+09	1.3677e+09	1.41187e+09
Gibberellin A1	P	C19H24O6	348.157	331.154	0.0491797	[M+H-H2O]+	5.778	Lipids and lipid-like molecules	Prenol lipids	Diterpenoids	"545-97-1"	1.65728e+07	7.02346e+06	1.80233e+07	1.81703e+07	2.15946e+07	1.70582e+07	8.08927e+07	7.19149e+07	7.61419e+07	8.42255e+07	8.41804e+07	7.36452e+07	2.96692e+07	3.38457e+07	3.70172e+07	3.12878e+07	3.51849e+07	3.01472e+07	3.37818e+07	4.11597e+07	4.03574e+07	4.20851e+07	2.66265e+07	2.08047e+07	1.93722e+07	2.61642e+07	2.57685e+07	2.30515e+07	8.74524e+07	9.37012e+07	9.5194e+07	8.85868e+07	9.21054e+07	8.86564e+07	3.45076e+07	3.0926e+07	3.38331e+07	3.64237e+07
Rutaecarpine	P	C18H13N3O	287.106	288.113	0.447956	[M+H]+	6.01	Organoheterocyclic compounds	Indoles and derivatives	Pyridoindoles	"84-26-4"	2.35576e+07	2.66615e+07	2.41412e+07	2.70237e+07	2.45192e+07	2.63779e+07	6.38301e+06	5.1796e+06	6.87852e+06	6.47124e+06	7.71852e+06	8.05703e+06	4.44608e+07	4.51681e+07	4.71745e+07	5.20365e+07	5.05941e+07	4.85036e+07	5.94981e+07	6.21421e+07	5.39438e+07	5.91706e+07	1.12195e+08	9.75617e+07	9.79796e+07	1.02181e+08	1.0753e+08	9.39939e+07	5.94145e+06	4.73984e+06	5.44966e+06	5.09844e+06	7.06012e+06	4.99387e+06	2.42846e+08	2.31858e+08	2.39215e+08	2.25998e+08
Lathyrol	P	C20H30O4	334.214	357.203	0.639044	[M+Na]+	6.889	Lipids and lipid-like molecules	Prenol lipids	Diterpenoids	"34420-19-4"	2.5361e+09	2.77637e+09	2.28553e+09	2.74786e+09	2.76478e+09	2.28063e+09	7.55342e+08	6.56553e+08	6.89284e+08	6.58995e+08	6.72913e+08	6.91295e+08	3.63494e+09	4.15584e+09	4.16786e+09	4.22764e+09	4.08665e+09	4.28851e+09	2.16874e+09	2.07026e+09	2.05852e+09	2.15532e+09	1.73192e+09	1.24352e+09	1.15899e+09	1.1559e+09	1.2466e+09	1.17918e+09	1.76279e+09	1.65551e+09	1.70866e+09	1.73658e+09	1.68794e+09	1.6784e+09	2.12723e+09	3.45159e+09	3.33907e+09	3.16499e+09
Prohydrojasmon	P	C15H26O3	254.188	277.177	0.160417	[M+Na]+	6.673	Lipids and lipid-like molecules	Fatty Acyls	Lineolic acids and derivatives	"158474-72-7"	7.66439e+08	7.72229e+08	8.29889e+08	8.2979e+08	8.46135e+08	7.75213e+08	1.5023e+09	1.43724e+09	1.49649e+09	1.92091e+09	1.55245e+09	1.51552e+09	1.18818e+09	1.34517e+09	1.30102e+09	1.40299e+09	1.30455e+09	1.30046e+09	7.57212e+08	7.90166e+08	7.90372e+08	1.28439e+09	1.51473e+09	1.85324e+08	1.4855e+09	1.53044e+09	1.54657e+09	1.53182e+09	1.90017e+09	1.47208e+09	1.86521e+09	1.45879e+09	1.46583e+09	1.89675e+09	1.48569e+09	1.47795e+09	7.53961e+08	7.24251e+08
beta-Alanine methyl ester	P	C4H9NO2	103.063	104.071	0.0542001	[M+H]+	1.4	Organic acids and derivatives	Carboxylic acids and derivatives	Amino acids, peptides, and analogues	"3196-73-4"	3.5921e+07	3.5794e+07	3.70296e+07	3.71738e+07	4.39715e+07	3.72082e+07	2.91193e+08	2.95249e+08	3.43078e+08	2.75068e+08	2.88603e+08	2.76567e+08	2.56211e+07	2.92167e+07	2.24402e+07	5.15937e+07	2.97148e+07	3.80536e+07	8.51543e+07	8.78367e+07	8.22787e+07	8.36398e+07	5.46329e+07	4.48664e+07	4.47945e+07	5.44768e+07	5.41883e+07	4.53188e+07	2.26288e+08	6.24749e+08	2.25203e+08	3.46291e+08	6.73728e+08	5.25359e+08	3.01366e+07	2.74583e+07	2.68185e+07	3.46239e+07
Dictamnine	P	C12H9NO2	199.063	200.071	0.0680279	[M+H]+	6.236	Organoheterocyclic compounds	Quinolines and derivatives	Furanoquinolines	"484-29-7"	2.17415e+07	2.30155e+07	2.15891e+07	2.32903e+07	1.81335e+07	2.35814e+07	6.66967e+08	7.19713e+08	6.80759e+08	6.40415e+08	6.42557e+08	7.24157e+08	7.4879e+07	7.95979e+07	8.28268e+07	7.91468e+07	8.23527e+07	7.98432e+07	1.21224e+08	1.25251e+08	1.33957e+08	1.27759e+08	3.40273e+07	2.91364e+07	3.47402e+07	3.3638e+07	2.96491e+07	2.45951e+07	2.64754e+08	2.9842e+08	2.77764e+08	3.03277e+08	2.81145e+08	2.9331e+08	3.78963e+07	3.94049e+07	3.1285e+07	3.20378e+07
Waltonitone	P	C30H48O2	440.365	441.373	0.200058	[M+H]+	9.627	-	-	-	"1252676-55-3"	1.63968e+08	1.68004e+08	1.7072e+08	1.71494e+08	1.79288e+08	1.76888e+08	3.70679e+07	4.31845e+07	4.66935e+07	4.74833e+07	5.22238e+07	5.05413e+07	3.96451e+07	3.86813e+07	3.60722e+07	3.77794e+07	3.58311e+07	3.87303e+07	1.12005e+08	9.87537e+07	9.60416e+07	9.28086e+07	1.61191e+08	1.39119e+08	1.50665e+08	1.46009e+08	1.59636e+08	1.46683e+08	4.20714e+07	3.70554e+07	3.8314e+07	3.68547e+07	4.1288e+07	3.44407e+07	2.5241e+08	1.12122e+08	1.00216e+08	1.01442e+08
Darutigenol	P	C20H34O3	322.251	345.24	0.88585	[M+Na]+	6.995	Lipids and lipid-like molecules	Prenol lipids	Diterpenoids	"5940-00-1"	6.67097e+10	6.65575e+10	6.77621e+10	6.66236e+10	6.76381e+10	6.63474e+10	1.75349e+10	1.63281e+10	1.62145e+10	1.57957e+10	1.66123e+10	1.69478e+10	1.83985e+10	2.07495e+10	1.94497e+10	2.10487e+10	2.22278e+10	2.38655e+10	3.97372e+10	4.33911e+10	4.90674e+10	4.311e+10	5.92441e+10	6.03301e+10	5.857e+10	6.04918e+10	6.00221e+10	5.90937e+10	3.39695e+10	3.93754e+10	3.86292e+10	3.50993e+10	3.67723e+10	4.49064e+10	3.41533e+10	3.34412e+10	3.42352e+10	2.37765e+10
Tabanone	P	C13H18O	190.136	173.133	0.746493	[M+H-H2O]+	5.822	Organic oxygen compounds	Organooxygen compounds	Carbonyl compounds	"13215-88-8"	2.44176e+09	2.50781e+09	2.47412e+09	2.4592e+09	2.42555e+09	2.48897e+09	7.56371e+08	6.9785e+08	7.17098e+08	6.8309e+08	7.29537e+08	7.72733e+08	2.08544e+09	1.75651e+09	1.5206e+09	2.50804e+09	1.74107e+09	2.43938e+09	1.2584e+09	2.08437e+09	1.39849e+09	1.93889e+09	3.19031e+09	3.029e+09	3.04883e+09	3.05902e+09	1.66996e+09	3.2051e+09	3.31868e+09	3.1619e+09	3.25555e+09	1.61028e+09	1.63083e+09	2.04842e+09	1.79607e+09	1.76455e+09	1.79383e+09	1.76564e+09
Dihydroactinidiolide	P	C11H16O2	180.115	203.104	0.411698	[M+Na]+	6.318	Organoheterocyclic compounds	Benzofurans	-	"17092-92-1"	9.13888e+08	9.38973e+08	9.09036e+08	9.21519e+08	9.03443e+08	9.05836e+08	1.60863e+09	1.59116e+09	1.48039e+09	1.50211e+09	1.45984e+09	1.53463e+09	1.44536e+09	1.28968e+09	1.33585e+09	1.40824e+09	1.3348e+09	1.33901e+09	1.03539e+09	1.06859e+09	1.05104e+09	1.08235e+09	9.00198e+08	8.7581e+08	8.8427e+08	8.98469e+08	9.13456e+08	8.85549e+08	2.03431e+09	2.10257e+09	2.25289e+09	2.03477e+09	2.05542e+09	2.22458e+09	1.2159e+09	9.84512e+08	1.01758e+09	9.57903e+08
(E)-alpha-Ionone	P	C13H20O	192.151	193.159	0.27207	[M+H]+	7.589	Lipids and lipid-like molecules	Prenol lipids	Sesquiterpenoids	"127-41-3"	3.15424e+08	3.3544e+08	3.94241e+08	3.06233e+08	3.83855e+08	4.3084e+08	3.27853e+08	3.42143e+08	3.22615e+08	3.30317e+08	3.36759e+08	3.56173e+08	3.45021e+08	3.64348e+08	3.5337e+08	3.66088e+08	3.80764e+08	3.41448e+08	5.10922e+08	4.58581e+08	4.34532e+08	5.15846e+08	3.49639e+08	3.66289e+08	3.64468e+08	3.66002e+08	3.66506e+08	3.56269e+08	3.92306e+08	2.96726e+08	3.0493e+08	3.12046e+08	3.19581e+08	3.71477e+08	6.3474e+08	6.23765e+08	6.55565e+08	6.56492e+08
(+)-5-Deoxy-strigol	P	C19H22O5	330.147	313.143	1.45605	[M+H-H2O]+	6.088	Lipids and lipid-like molecules	Prenol lipids	Terpene lactones	"151716-18-6"	2.15996e+07	2.22697e+07	2.03904e+07	2.06183e+07	2.33481e+07	1.91896e+07	1.87227e+06	3.48924e+06	1.16824e+06	4.7947e+06	5.82728e+06	4.00265e+06	6.76412e+06	1.02218e+07	1.21491e+07	8.22847e+06	9.19027e+06	9.13801e+06	1.3713e+07	1.46251e+07	1.47967e+07	8.02008e+06	1.9552e+07	2.6787e+07	2.13518e+07	3.03542e+07	2.08302e+07	3.74623e+07	8.87992e+06	7.50861e+06	1.09823e+07	8.168e+06	7.55381e+06	1.26309e+07	1.87399e+07	1.44641e+07	1.47733e+07	6.79442e+06
LYC-N	P	C15H25NO6	315.168	316.175	1.45895	[M+H]+	5.887	Alkaloids and derivatives	-	-	"95462-15-0"	1.03375e+07	6.67804e+06	9.06318e+06	5.58289e+06	7.05812e+06	4.37883e+06	8.13697e+07	1.07133e+08	9.75664e+07	1.10594e+08	1.06166e+08	1.18296e+08	2.75631e+07	2.58245e+07	1.84372e+07	2.77686e+07	2.54942e+07	2.3358e+07	4.30563e+07	4.6204e+07	4.62458e+07	3.97448e+07	2.92121e+07	1.57068e+07	2.77814e+07	3.41068e+07	3.10854e+07	2.58867e+07	8.64897e+07	8.61388e+07	6.86585e+07	1.35623e+08	9.99147e+07	9.40624e+07	8.45329e+06	7.15886e+06	8.34647e+06	9.14188e+06
Senkirkine	P	C19H27NO6	365.184	366.191	0.384704	[M+H]+	5.683	Phenylpropanoids and polyketides	Macrolides and analogues	-	"2318-18-5"	7.43986e+06	3.78061e+06	5.99732e+06	4.38393e+06	7.96626e+06	6.06411e+06	5.22402e+07	4.3587e+07	5.18262e+07	4.46212e+07	5.01048e+07	4.80971e+07	2.19023e+07	1.36069e+07	1.94434e+07	1.21071e+07	1.80688e+07	1.78851e+07	1.88863e+07	1.86305e+07	1.20984e+07	1.54941e+07	1.37156e+07	1.26074e+07	9.38366e+06	1.31797e+07	1.11307e+07	9.94416e+06	4.15393e+07	3.18663e+07	3.21654e+07	3.47884e+07	3.46529e+07	3.66113e+07	1.18458e+07	1.31451e+07	1.61803e+07	1.39798e+07
Azaleatin	P	C16H12O7	316.058	317.066	0.282187	[M+H]+	6.079	Phenylpropanoids and polyketides	Flavonoids	Flavones	"529-51-1"	5.92791e+07	7.06007e+07	6.74286e+07	6.73399e+07	6.98916e+07	6.70867e+07	4.63157e+06	4.34271e+06	4.53443e+06	2.901e+06	3.86346e+06	3.03905e+06	1.00043e+07	1.07545e+07	1.0798e+07	1.25046e+07	1.24913e+07	1.1363e+07	2.77033e+07	2.84075e+07	2.80598e+07	3.05674e+07	8.35971e+07	8.23952e+07	7.96608e+07	8.04007e+07	8.49274e+07	7.35432e+07	8.15363e+06	7.83064e+06	9.17554e+06	9.18391e+06	9.62082e+06	8.4422e+06	3.11717e+07	2.8857e+07	2.92216e+07	2.79531e+07
Gly-Phe	P	C11H14N2O3	222.1	223.108	0.616097	[M+H]+	5.308	Organic acids and derivatives	Carboxylic acids and derivatives	Amino acids, peptides, and analogues	"3321-03-7"	1.15431e+08	1.2274e+08	1.12493e+08	1.17013e+08	1.26101e+08	1.23755e+08	4.81954e+08	4.7214e+08	4.52531e+08	5.50696e+08	4.5113e+08	4.7422e+08	2.33627e+08	1.55679e+08	1.38808e+08	1.56396e+08	2.52685e+08	1.51433e+08	2.40415e+08	1.96506e+08	2.79183e+08	1.85733e+08	2.10595e+08	2.11841e+08	3.25668e+08	2.3081e+08	2.30151e+08	2.22905e+08	3.5591e+08	3.36989e+08	3.3932e+08	3.59924e+08	3.53864e+08	3.45042e+08	2.91315e+08	3.10414e+08	2.66848e+08	2.62582e+08
L-Alanyl-L-Phenylalanine	P	C12H16N2O3	236.116	237.124	0.512588	[M+H]+	5.399	Organic acids and derivatives	Carboxylic acids and derivatives	Amino acids, peptides, and analogues	"3061-90-3"	3.68016e+07	3.87487e+07	3.63306e+07	3.90063e+07	3.12243e+07	3.73417e+07	5.85263e+08	3.91883e+08	5.76624e+08	5.77356e+08	3.76764e+08	5.85359e+08	4.81771e+07	4.78843e+07	4.59585e+07	5.28344e+07	4.68607e+07	5.23387e+07	9.63598e+07	9.57238e+07	9.31047e+07	9.36477e+07	9.94116e+07	9.38495e+07	9.84716e+07	9.7685e+07	1.02879e+08	9.2347e+07	1.3201e+08	1.25548e+08	1.42753e+08	2.54685e+08	1.27027e+08	1.75286e+08	5.55826e+07	5.75769e+07	5.85216e+07	5.85805e+07
Isonicotinic acid	P	C6H5NO2	123.032	124.039	0.114047	[M+H]+	1.825	Organoheterocyclic compounds	Pyridines and derivatives	Pyridinecarboxylic acids and derivatives	"55-22-1"	7.04972e+09	8.63658e+09	7.2344e+09	7.13295e+09	7.00695e+09	7.48022e+09	1.28223e+09	1.72975e+09	1.37631e+09	1.8575e+09	2.34588e+09	1.68679e+09	8.61669e+10	9.47434e+10	9.08483e+10	9.53885e+10	9.35324e+10	9.32621e+10	9.32079e+09	9.99935e+09	8.48243e+09	1.33804e+10	4.40157e+09	4.68088e+09	4.81126e+09	4.80264e+09	4.44831e+09	4.97399e+09	7.76033e+09	7.45243e+09	7.07726e+09	7.02686e+09	7.23216e+09	7.54909e+09	4.11951e+10	5.20787e+10	4.25121e+10	4.85705e+10
L-Saccharopine	P	C11H20N2O6	276.132	259.129	0.898201	[M+H-H2O]+	1.545	Organic acids and derivatives	Carboxylic acids and derivatives	Amino acids, peptides, and analogues	"997-68-2"	3.27173e+07	3.64856e+07	3.78245e+07	3.7247e+07	3.48754e+07	4.58364e+07	3.41484e+08	3.34618e+08	3.44112e+08	3.2596e+08	3.92277e+08	3.84305e+08	513821	1.28835e+06	9.61952e+06	826009	1.3882e+07	682084	4.05854e+07	3.49113e+07	3.45116e+07	3.04869e+07	1.43175e+07	1.51522e+07	1.63932e+07	1.61202e+07	1.46892e+07	1.45511e+07	1.42715e+08	1.41771e+08	1.4702e+08	1.46725e+08	1.57778e+08	1.44174e+08	1.48254e+07	1.43398e+07	1.37038e+07	1.4265e+07
Platicodigenin	P	C30H48O7	520.34	543.33	0.927924	[M+Na]+	9.752	Lipids and lipid-like molecules	Prenol lipids	Triterpenoids	"22327-82-8"	1.32931e+07	1.34782e+07	1.28521e+07	1.14181e+07	1.3618e+07	1.30368e+07	3.12523e+06	4.72938e+06	3.06267e+06	5.25094e+06	2.04321e+06	1.76763e+06	3.04008e+07	3.19255e+07	2.86944e+07	3.31089e+07	3.69301e+07	3.69092e+07	1.31302e+07	1.45789e+07	1.31496e+07	1.39853e+07	1.79275e+07	1.72941e+07	1.8888e+07	1.87387e+07	1.85076e+07	1.95234e+07	5.1582e+06	6.67062e+06	7.83064e+06	7.6275e+06	6.25018e+06	6.93553e+06	1.83464e+07	1.87677e+07	1.87696e+07	1.69406e+07
28-Homobrassinolide	P	C29H50O6	494.361	517.35	1.1155	[M+Na]+	7.494	Lipids and lipid-like molecules	Steroids and steroid derivatives	Steroid lactones	"80483-89-2"	1.02131e+08	1.17286e+08	1.22001e+08	1.10083e+08	1.20909e+08	1.08924e+08	1.65824e+08	1.50135e+08	1.38521e+08	1.27199e+08	1.38446e+08	2.20229e+08	1.37937e+08	1.363e+08	1.40884e+08	1.56298e+08	1.30105e+08	1.53294e+08	1.58047e+08	1.38195e+08	1.00465e+08	1.41794e+08	9.63805e+07	7.67317e+07	1.3723e+08	6.97732e+07	1.0702e+08	1.37406e+08	1.27714e+08	1.59083e+08	1.11152e+08	1.1317e+08	1.13974e+08	1.15304e+08	1.3397e+08	1.478e+08	1.37464e+08	1.45066e+08
Poricoic acid A	P	C31H46O5	498.335	521.324	0.482614	[M+Na]+	10.678	Lipids and lipid-like molecules	Prenol lipids	Triterpenoids	"137551-38-3"	7.56467e+06	9.07637e+06	9.78083e+06	7.36859e+06	7.45805e+06	6.17307e+06	6.01845e+07	5.91872e+07	6.50963e+07	5.86922e+07	6.09544e+07	6.04664e+07	4.81606e+06	6.22334e+06	6.39974e+06	6.5765e+06	5.61199e+06	4.48916e+06	2.38777e+07	2.49655e+07	2.26266e+07	2.09577e+07	1.7593e+07	1.75985e+07	1.99016e+07	1.81939e+07	1.65402e+07	2.13125e+07	6.91992e+07	6.33188e+07	6.26852e+07	6.54264e+07	6.21555e+07	6.16616e+07	2.12425e+06	1.92156e+06	2.31432e+06	2.51911e+06
Peiminine	P	C27H43NO3	429.324	452.313	1.01972	[M+Na]+	10.406	Lipids and lipid-like molecules	Steroids and steroid derivatives	Steroidal alkaloids	"18059-10-4"	1.81368e+07	1.58734e+07	1.90004e+07	1.48436e+07	1.5679e+07	1.76863e+07	1.76126e+08	1.70998e+08	1.84233e+08	1.69715e+08	1.78213e+08	1.81403e+08	2.77596e+06	2.01997e+06	3.64729e+06	4.39249e+06	4.58918e+06	3.87218e+06	2.34563e+07	2.81066e+07	2.42304e+07	2.85417e+07	3.33231e+07	3.76505e+07	4.09514e+07	4.06026e+07	4.20291e+07	3.9642e+07	7.69691e+07	7.75461e+07	7.71445e+07	7.09549e+07	7.42975e+07	6.84288e+07	5.97172e+06	7.08821e+06	6.55964e+06	5.19483e+06
Oligomycin A	P	C45H74O11	790.523	813.512	0.1306	[M+Na]+	10.746	Phenylpropanoids and polyketides	Macrolides and analogues	-	"579-13-5"	1.13593e+06	1.92076e+06	1.67553e+06	648560	2.33477e+06	547052	2.96992e+08	2.73856e+08	2.78243e+08	2.76073e+08	2.76791e+08	2.84186e+08	1.86523e+07	1.80843e+07	1.70818e+07	1.97771e+07	1.71949e+07	1.78881e+07	3.49474e+07	3.83825e+07	3.31296e+07	3.67913e+07	3.8182e+06	1.24512e+06	623029	1.47273e+06	1.63429e+06	2.33673e+06	8.35719e+07	7.43735e+07	8.01671e+07	7.73187e+07	8.00672e+07	7.99991e+07	8.72446e+06	6.05029e+06	6.82843e+06	4.46676e+06
Conessine	P	C24H40N2	356.319	357.326	1.05985	[M+H]+	7.19	Lipids and lipid-like molecules	Steroids and steroid derivatives	Steroidal alkaloids	"546-06-5"	6.4959e+06	1.09041e+07	5.65265e+06	9.15592e+06	5.83336e+06	6.60292e+06	1.21517e+08	1.22595e+08	1.27713e+08	1.25868e+08	1.33748e+08	1.32928e+08	2.7994e+07	2.95917e+07	2.79712e+07	3.17702e+07	3.23201e+07	3.01583e+07	3.75583e+07	4.43809e+07	3.68183e+07	3.88881e+07	1.26483e+07	8.08272e+06	5.55627e+06	8.01551e+06	4.90003e+06	5.44749e+06	6.09157e+07	5.55158e+07	5.56725e+07	5.77505e+07	5.93702e+07	5.92082e+07	4.04592e+06	1.21732e+06	1.82531e+06	4.53813e+06
Aristeromycin	P	C11H15N5O3	265.117	266.124	1.21501	[M+H]+	4.904	Nucleosides, nucleotides, and analogues	Nucleoside and nucleotide analogues	Cyclopentyl nucleosides	"19186-33-5"	1.94132e+07	2.00972e+07	2.25757e+07	2.21931e+07	2.24622e+07	2.18877e+07	1.56441e+07	1.68673e+07	2.51478e+07	1.611e+07	1.50887e+07	1.36373e+07	3.08276e+07	2.35305e+07	2.85648e+07	3.31447e+07	3.36169e+07	2.97791e+07	1.10756e+07	1.0939e+07	1.17597e+07	9.81197e+06	3.21714e+06	3.15658e+06	2.43181e+06	5.36451e+06	1.12587e+06	3.39026e+06	1.88232e+07	1.8693e+07	1.85162e+07	1.94701e+07	2.01682e+07	2.16855e+07	2.07045e+06	1.54165e+06	1.91485e+06	3.68634e+06
Polyporenic acid C	P	C31H46O4	482.34	505.329	0.325159	[M+Na]+	11.361	Lipids and lipid-like molecules	Steroids and steroid derivatives	Bile acids, alcohols and derivatives	"465-18-9"	9.87971e+06	8.70606e+06	7.94985e+06	9.90255e+06	8.64657e+06	9.03374e+06	1.42563e+08	1.51615e+08	1.46619e+08	1.49506e+08	1.54168e+08	1.44278e+08	3.79497e+06	3.34502e+06	5.22068e+06	3.59302e+06	4.24074e+06	6.54391e+06	3.67603e+07	2.98245e+07	2.81475e+07	2.07381e+07	2.06155e+07	1.99382e+07	2.22615e+07	2.24633e+07	2.27891e+07	2.34507e+07	7.60289e+07	8.05474e+07	8.20083e+07	8.04415e+07	7.14827e+07	6.93399e+07	4.87087e+06	4.18486e+06	4.91333e+06	4.19522e+06
2-Carboxybenzaldehyde	P	C8H6O3	150.032	133.029	1.52691	[M+H-H2O]+	1.227	Benzenoids	Benzene and substituted derivatives	Benzoic acids and derivatives	"119-67-5"	1.19658e+07	1.02629e+07	1.08102e+07	9.20079e+06	1.09228e+07	1.06997e+07	2.18932e+07	2.2587e+07	2.91845e+07	2.65809e+07	2.08052e+07	2.03986e+07	2.60204e+07	3.7769e+07	3.76449e+07	3.08077e+07	1.51141e+07	2.54257e+07	1.73482e+07	1.21587e+07	1.73957e+07	1.47964e+07	8.31846e+06	6.91688e+06	5.46806e+06	5.43219e+06	6.02741e+06	4.88184e+06	1.32679e+07	1.16524e+07	1.3263e+07	1.26167e+07	1.14659e+07	1.01708e+07	1.9769e+07	2.07162e+07	2.13675e+07	1.74565e+07
Alisol C 23-acetate	P	C32H48O6	528.345	551.334	0.0200372	[M+Na]+	10.31	Lipids and lipid-like molecules	Prenol lipids	Triterpenoids	"26575-93-9"	4.65706e+06	4.43718e+06	4.97472e+06	4.23736e+06	4.48418e+06	5.14487e+06	775789	962101	1.0667e+06	947103	978726	1.93165e+06	1.79612e+07	1.78551e+07	2.01083e+07	2.06436e+07	2.42858e+07	1.85353e+07	7.18666e+06	6.17143e+06	4.70631e+06	6.28035e+06	1.74707e+06	507142	1.34778e+06	2.21738e+06	1.4238e+06	1.23537e+06	4.03938e+06	4.24902e+06	3.36753e+06	2.4967e+06	3.59453e+06	4.72929e+06	422902	365072	3.57732e+06	546923
Pleuromutilin	P	C22H34O5	378.241	401.23	0.329597	[M+Na]+	8.735	Lipids and lipid-like molecules	Prenol lipids	Diterpenoids	"125-65-5"	2.47908e+07	2.65941e+07	2.71687e+07	2.6254e+07	2.65902e+07	2.69342e+07	8.62891e+07	7.13582e+07	7.39617e+07	7.29742e+07	7.9667e+07	6.96265e+07	9.60031e+07	1.00667e+08	1.11369e+08	1.03939e+08	1.14941e+08	1.02826e+08	5.5921e+07	4.73583e+07	5.01748e+07	5.62676e+07	3.44611e+07	3.69163e+07	3.25671e+07	3.4625e+07	3.39741e+07	3.68716e+07	4.29848e+07	4.31443e+07	4.39957e+07	4.39561e+07	4.01616e+07	4.29838e+07	3.94941e+07	4.45953e+07	4.1774e+07	4.28286e+07
Tuberostemonine	P	C22H33NO4	375.241	398.23	1.01751	[M+Na]+	7.702	Alkaloids and derivatives	Stemona alkaloids	Stemoamide-type alkaloids	"6879-01-2"	5.1874e+06	7.539e+06	9.51497e+06	5.08384e+06	9.22689e+06	1.07701e+07	2.0991e+07	2.06731e+07	1.85783e+07	1.68535e+07	1.64233e+07	2.0867e+07	6.79122e+06	1.03927e+07	1.09837e+07	1.14536e+07	1.2746e+07	9.95297e+06	2.16519e+07	2.03088e+07	1.65206e+07	1.98338e+07	4.32329e+07	4.08439e+07	3.99215e+07	3.91688e+07	4.49278e+07	4.19522e+07	1.67696e+07	1.88498e+07	1.67321e+07	1.54866e+07	1.47715e+07	1.46472e+07	1.59909e+07	1.76144e+07	1.90574e+07	1.8257e+07
Galanthamine N-Oxide	P	C17H21NO4	303.147	326.136	0.700119	[M+Na]+	7.035	Alkaloids and derivatives	Amaryllidaceae alkaloids	Galanthamine-type amaryllidaceae alkaloids	"134332-50-6"	1.06124e+07	7.68706e+06	5.2909e+06	5.81853e+06	7.65017e+06	5.97678e+06	8.68762e+07	8.55564e+07	9.11213e+07	8.20354e+07	8.69808e+07	9.35362e+07	1.26339e+06	1.02115e+06	1.23988e+07	1.34126e+07	1.10082e+06	2.08991e+06	2.09918e+07	2.04896e+07	2.69918e+07	2.42938e+07	4.83174e+07	4.84698e+07	5.25019e+07	5.30552e+07	5.37242e+07	5.17378e+07	2.33201e+07	2.2372e+07	2.29021e+07	2.32189e+07	2.40373e+07	1.90728e+07	1.37933e+07	1.10173e+07	1.60713e+07	1.51734e+07
4-Hydroxyisoleucine	P	C6H13NO3	147.09	170.079	4.8062	[M+Na]+	5.501	Organic acids and derivatives	Carboxylic acids and derivatives	Amino acids, peptides, and analogues	"781658-23-9"	4.38624e+07	4.93829e+07	4.49837e+07	4.745e+07	4.95122e+07	4.7236e+07	5.43558e+08	5.2078e+08	3.17027e+08	3.44626e+08	3.23776e+08	5.61708e+08	1.36495e+08	1.45644e+08	1.4522e+08	1.35939e+08	1.37563e+08	1.44404e+08	1.08692e+08	1.152e+08	1.02456e+08	1.04893e+08	3.88813e+07	3.63041e+07	3.3321e+07	3.69069e+07	3.70608e+07	3.13794e+07	3.1188e+08	3.32421e+08	3.34266e+08	3.26985e+08	3.16605e+08	3.13275e+08	2.38488e+07	2.67153e+07	2.52903e+07	2.6344e+07
Shionone	P	C30H50O	426.386	427.393	0.915167	[M+H]+	11.86	Lipids and lipid-like molecules	Prenol lipids	Diterpenoids	"10376-48-4"	4.78463e+07	5.15049e+07	5.15537e+07	4.66659e+07	4.36423e+07	4.96721e+07	1.06753e+07	6.57828e+06	7.47607e+06	7.57421e+06	6.03811e+06	5.40347e+06	3.44376e+07	3.48328e+07	3.1295e+07	2.80456e+07	3.00933e+07	3.19719e+07	7.22046e+07	7.01474e+07	6.63642e+07	6.38676e+07	8.76415e+06	8.87187e+06	7.56199e+06	8.045e+06	8.21839e+06	6.48185e+06	1.05149e+07	9.03246e+06	9.75056e+06	9.20129e+06	9.55091e+06	9.82625e+06	2.49313e+07	3.00222e+07	2.88678e+07	2.6707e+07
2-Hydroxymethyl benzoic acid	P	C8H8O3	152.047	135.044	0.463634	[M+H-H2O]+	0.989	Benzenoids	Benzene and substituted derivatives	Benzoic acids and derivatives	"612-20-4"	1.23062e+08	1.22808e+08	1.13426e+08	1.13341e+08	1.1059e+08	1.11163e+08	1.40045e+08	1.49486e+08	1.55202e+08	1.63958e+08	1.70199e+08	1.74223e+08	1.61461e+08	1.56621e+08	1.44816e+08	1.46417e+08	1.46219e+08	1.40208e+08	9.0773e+07	1.139e+08	1.14713e+08	7.52421e+07	1.50013e+08	1.39933e+08	1.37738e+08	1.38385e+08	1.36024e+08	1.42689e+08	8.7366e+07	7.85693e+07	2.28643e+07	1.31676e+08	1.14962e+08	1.33602e+08	1.17662e+08	1.07906e+08	1.07052e+08	1.09569e+08
Terpinen-4-ol	P	C10H18O	154.136	137.132	0.504904	[M+H-H2O]+	11.369	Lipids and lipid-like molecules	Prenol lipids	Monoterpenoids	"562-74-3"	1.12833e+08	1.15876e+08	1.1367e+08	1.1273e+08	1.15344e+08	1.14176e+08	9.15847e+07	9.28447e+07	4.46962e+07	8.62286e+07	4.76244e+07	8.78844e+07	6.87347e+07	7.71721e+07	7.16796e+07	7.24347e+07	7.10191e+07	7.10877e+07	4.80683e+07	8.75414e+07	1.09178e+08	8.7087e+07	8.21571e+07	7.51894e+07	7.89883e+07	7.53357e+07	7.76731e+07	8.42694e+07	4.08667e+07	4.55266e+07	4.77361e+07	4.67305e+07	4.90032e+07	5.06622e+07	8.56439e+07	8.97155e+07	8.99056e+07	8.41575e+07
9-cis-Retinoic acid	P	C20H28O2	300.209	301.216	1.19492	[M+H]+	6.539	Lipids and lipid-like molecules	Prenol lipids	Retinoids	"5300-03-8"	3.08779e+09	3.12674e+09	3.96019e+09	5.89513e+09	3.15066e+09	3.06386e+09	1.32812e+09	1.01459e+09	1.31286e+09	1.89911e+09	1.03711e+09	1.08337e+09	2.4559e+09	2.50615e+09	2.42628e+09	2.76576e+09	2.37857e+09	2.51431e+09	3.94763e+09	2.47014e+09	2.51514e+09	2.03677e+09	3.43275e+09	3.45565e+09	3.5283e+09	3.47161e+09	3.44821e+09	3.53361e+09	1.8349e+09	1.32101e+09	1.33093e+09	2.51915e+09	1.82185e+09	2.97116e+09	2.87681e+09	5.26374e+09	3.48946e+09	3.47628e+09
Tomatidine	P	C27H45NO2	415.345	416.352	0.55708	[M+H]+	9.101	Lipids and lipid-like molecules	Steroids and steroid derivatives	Steroidal alkaloids	"77-59-8"	1.49001e+07	1.49814e+07	1.46192e+07	1.27231e+07	1.46377e+07	1.46442e+07	1.62491e+07	1.04636e+07	1.11561e+07	1.28345e+07	1.13056e+07	1.4153e+07	2.84495e+07	3.08804e+07	3.07358e+07	2.74821e+07	2.39403e+07	3.26039e+07	1.40727e+07	1.61474e+07	1.46792e+07	1.65284e+07	5.92227e+06	6.58575e+06	6.86528e+06	7.28729e+06	5.87574e+06	7.77697e+06	1.41264e+07	1.23853e+07	1.05086e+07	1.40851e+07	1.22862e+07	1.28972e+07	3.68016e+07	3.53639e+07	3.65777e+07	3.70064e+07
Cuminaldehyde	P	C10H12O	148.089	131.086	0.0291891	[M+H-H2O]+	7.039	Lipids and lipid-like molecules	Prenol lipids	Monoterpenoids	"122-03-2"	1.87253e+09	1.90361e+09	2.6656e+09	2.55614e+09	1.888e+09	1.87951e+09	9.90768e+08	9.55557e+08	9.76149e+08	9.71771e+08	1.00059e+09	1.00373e+09	2.09249e+09	1.84588e+09	2.1395e+09	2.15856e+09	1.28151e+09	2.17817e+09	1.00115e+09	1.15406e+09	1.13206e+09	1.70261e+09	1.52413e+09	1.49667e+09	1.49487e+09	1.51484e+09	1.53459e+09	2.72459e+09	1.05562e+09	2.44655e+09	2.4976e+09	2.58608e+09	2.52321e+09	2.56929e+09	2.07237e+09	1.7683e+09	2.35626e+09	1.6766e+09
D-alpha-Tocopherol acetate	P	C31H52O3	472.392	495.381	0.3194	[M+Na]+	10.065	Lipids and lipid-like molecules	Prenol lipids	Quinone and hydroquinone lipids	"58-95-7"	1.22991e+08	1.3149e+08	1.2947e+08	1.24568e+08	1.24564e+08	1.18168e+08	7.85953e+07	6.67691e+07	6.96672e+07	6.63844e+07	6.91221e+07	7.10662e+07	3.89047e+08	3.39439e+08	4.40884e+08	3.42536e+08	3.97617e+08	3.43029e+08	2.28914e+08	2.23833e+08	2.18138e+08	2.19884e+08	1.12017e+08	1.22141e+08	7.55257e+07	8.37964e+07	7.81138e+07	8.84763e+07	3.1321e+07	2.98447e+07	3.07359e+07	3.49091e+07	3.03113e+07	2.60694e+07	4.00528e+08	4.12766e+08	4.10334e+08	4.0319e+08
Cyclo(his-pro)	P	C11H14N4O2	234.112	257.1	4.08442	[M+Na]+	5.52	Organic acids and derivatives	Carboxylic acids and derivatives	Amino acids, peptides, and analogues	"936749-56-3"	1.38395e+07	1.76049e+07	1.65954e+07	1.63893e+07	1.87119e+07	1.72657e+07	4.09838e+06	2.86257e+07	3.10004e+07	660782	7.33571e+06	4.67958e+06	4.12048e+06	4.85022e+06	5.93628e+06	7.30502e+06	5.76292e+06	5.77587e+06	9.58305e+06	7.01404e+06	4.99886e+06	6.77374e+06	1.26249e+07	1.44929e+07	1.25363e+07	1.15329e+07	1.15995e+07	1.2407e+07	5.97384e+06	5.30679e+06	7.15182e+06	4.14946e+06	5.87011e+06	5.50188e+06	6.44161e+06	9.595e+06	7.39451e+06	7.77646e+06
alpha-Tocotrienol	P	C29H44O2	424.334	447.323	0.381206	[M+Na]+	11.606	Lipids and lipid-like molecules	Prenol lipids	Quinone and hydroquinone lipids	"58864-81-6"	2.85734e+08	3.59177e+08	2.6024e+08	3.53552e+08	3.32244e+08	3.36424e+08	2.76879e+07	2.72675e+07	2.46369e+07	3.43847e+07	2.53783e+07	2.94972e+07	2.73669e+07	3.94911e+07	3.85081e+07	4.14748e+07	3.14294e+07	4.28134e+07	4.43667e+08	3.33266e+08	3.17948e+08	3.36093e+08	4.75736e+08	4.41664e+08	5.27316e+08	4.37509e+08	5.22731e+08	4.30986e+08	1.93078e+08	1.78445e+08	1.79332e+08	1.77721e+08	1.75128e+08	1.77e+08	3.24169e+08	2.89994e+08	3.15544e+08	3.08789e+08
Cyclohexaneacetic acid	P	C8H14O2	142.099	125.096	0.970842	[M+H-H2O]+	11.989	Organic acids and derivatives	Carboxylic acids and derivatives	Carboxylic acids	"5292-21-7"	1.29232e+07	1.27622e+07	1.24931e+07	1.19883e+07	1.36075e+07	1.20908e+07	1.4302e+07	1.60837e+07	1.47421e+07	1.585e+07	1.73431e+07	1.65365e+07	1.41059e+07	1.64844e+07	5.77578e+06	1.42141e+07	1.27614e+07	1.21947e+07	1.11466e+07	1.36934e+07	1.29991e+07	1.00525e+07	1.5616e+07	1.43505e+07	1.37287e+07	1.42254e+07	1.40218e+07	1.50584e+07	1.00981e+07	1.04524e+07	1.10277e+07	1.08964e+07	1.22542e+07	1.3419e+07	1.30174e+07	1.36472e+07	1.23383e+07	1.28659e+07
N1-Acetylspermidine	P	C9H21N3O	187.168	210.157	3.48566	[M+Na]+	5.588	Organic acids and derivatives	Carboximidic acids and derivatives	Carboximidic acids	"34450-16-3"	2.22064e+08	2.20832e+08	2.01985e+08	1.99594e+08	1.95744e+08	2.12912e+08	4.01456e+08	4.03024e+08	3.85251e+08	4.06046e+08	4.11365e+08	4.08542e+08	2.99939e+08	2.43218e+08	3.20399e+08	3.07945e+08	3.22225e+08	3.28541e+08	3.31073e+08	3.3743e+08	3.33114e+08	3.28627e+08	4.64515e+08	4.5447e+08	4.7813e+08	4.35962e+08	4.77235e+08	4.6537e+08	5.42493e+08	5.42455e+08	5.45193e+08	5.4427e+08	5.38767e+08	5.43644e+08	1.81121e+08	1.78641e+08	1.8258e+08	1.78031e+08
Fucosterol	P	C29H48O	412.371	395.367	0.440639	[M+H-H2O]+	11.636	Lipids and lipid-like molecules	Steroids and steroid derivatives	Stigmastanes and derivatives	"17605-67-3"	2.20702e+07	2.31457e+07	2.11099e+07	2.12118e+07	2.32059e+07	2.16053e+07	1.3575e+07	1.40391e+07	1.28326e+07	1.46411e+07	1.34742e+07	1.48181e+07	1.34931e+07	1.47716e+07	1.49108e+07	1.76064e+07	1.75424e+07	1.70146e+07	2.0796e+07	2.10283e+07	2.11434e+07	2.23209e+07	5.86762e+06	4.60317e+06	6.51866e+06	4.97422e+06	6.21456e+06	5.03025e+06	2.91704e+07	2.52287e+07	2.64952e+07	2.59713e+07	2.49979e+07	2.62696e+07	1.58727e+07	1.60833e+07	1.7835e+07	1.52659e+07
7-Dehydrocholesterol	P	C27H44O	384.339	367.336	0.760904	[M+H-H2O]+	10.999	Lipids and lipid-like molecules	Steroids and steroid derivatives	Cholestane steroids	"434-16-2"	4.89847e+07	4.92719e+07	4.84906e+07	4.67678e+07	4.91566e+07	4.77711e+07	6.36642e+07	6.29654e+07	6.16191e+07	6.40423e+07	6.43714e+07	6.82919e+07	4.94515e+07	5.02752e+07	4.88816e+07	5.46764e+07	5.10587e+07	7.50487e+07	4.89736e+07	5.17885e+07	4.5514e+07	4.9181e+07	1.76964e+07	7.93678e+06	1.96657e+07	2.94308e+07	1.56806e+07	2.16927e+07	6.16679e+07	5.03439e+07	4.56304e+07	5.22228e+07	4.83796e+07	5.05176e+07	2.48138e+07	2.54322e+07	2.07554e+07	2.35529e+07
3-Acetyl-beta-boswellic acid	P	C32H50O4	498.371	521.36	0.292	[M+Na]+	10.936	Lipids and lipid-like molecules	Prenol lipids	Triterpenoids	"5968-70-7"	2.72892e+08	2.9133e+08	3.12901e+08	2.70454e+08	2.90615e+08	2.75923e+08	5.55982e+08	5.13328e+08	5.03953e+08	5.17095e+08	5.77804e+08	5.38701e+08	2.23632e+08	2.38772e+08	2.38132e+08	2.54651e+08	2.48447e+08	2.33448e+08	3.1768e+08	3.61166e+08	3.20585e+08	3.54141e+08	1.54832e+08	1.92926e+08	1.80784e+08	1.81938e+08	1.89879e+08	1.88597e+08	5.02405e+08	4.13878e+08	4.05767e+08	4.32587e+08	3.9778e+08	4.14904e+08	7.94366e+07	8.04677e+07	7.8125e+07	7.44472e+07
Dimebutic acid	P	C6H12O2	116.084	117.091	1.28864	[M+H]+	0.363	Lipids and lipid-like molecules	Fatty Acyls	Fatty acids and conjugates	"595-37-9"	9.70963e+07	1.04102e+08	1.00784e+08	1.00342e+08	1.00866e+08	1.02961e+08	1.35195e+08	1.11043e+08	1.09529e+08	1.07763e+08	1.09383e+08	4.80896e+07	4.4837e+07	1.11532e+08	1.04654e+08	1.11117e+08	1.10331e+08	1.1706e+08	7.97829e+07	7.40225e+07	9.88098e+07	8.40067e+07	9.15078e+07	8.50556e+07	8.45134e+07	8.49618e+07	8.45334e+07	8.814e+07	1.15866e+08	1.11e+08	1.01767e+08	1.02087e+08	9.85784e+07	9.18447e+07	6.62952e+07	6.93339e+07	7.05921e+07	7.29562e+07
Arborine	P	C16H14N2O	250.111	273.1	0.237171	[M+Na]+	1.375	Organoheterocyclic compounds	Diazanaphthalenes	Benzodiazines	"6873-15-0"	9.04879e+06	1.03948e+07	8.63185e+06	9.1219e+06	8.16505e+06	8.85428e+06	2.05047e+07	2.03533e+07	1.76647e+07	2.07437e+07	2.13477e+07	2.08075e+07	888627	2.0192e+06	1.79847e+06	1.45354e+06	1.0256e+06	1.42425e+06	1.11292e+07	1.05361e+07	1.14066e+07	1.0734e+07	6.21999e+06	5.01327e+06	6.65535e+06	8.55219e+06	4.97352e+06	5.98604e+06	1.06965e+07	7.78861e+06	1.02375e+07	8.73556e+06	1.021e+07	9.86932e+06	1.2773e+06	1.34493e+06	369198	1.7424e+06
4-Isopropylbenzyl alcohol	P	C10H14O	150.104	133.101	0.634807	[M+H-H2O]+	8.576	Lipids and lipid-like molecules	Prenol lipids	Monoterpenoids	"536-60-7"	1.87477e+09	2.02543e+09	1.99321e+09	1.89295e+09	1.97541e+09	1.95473e+09	5.41577e+08	5.0817e+08	5.04038e+08	5.18311e+08	5.3694e+08	4.96896e+08	5.66965e+08	6.35007e+08	6.39213e+08	6.12096e+08	4.72947e+08	6.51596e+08	1.15774e+09	1.35963e+09	2.3112e+09	2.1225e+09	1.71821e+09	1.80865e+09	1.7029e+09	1.81824e+09	1.82179e+09	2.89456e+09	5.32309e+08	5.46946e+08	5.55175e+08	6.09733e+08	5.75837e+08	5.99216e+08	1.83045e+09	1.78675e+09	1.75969e+09	1.8643e+09
1-Naphthalenemethanol	P	C11H10O	158.073	141.07	0.224024	[M+H-H2O]+	6.938	Benzenoids	Naphthalenes	-	"4780-79-4"	5.86894e+08	1.48023e+09	1.27749e+09	1.82125e+09	1.92782e+09	1.57035e+09	7.19514e+08	6.97325e+08	7.16758e+08	3.1895e+08	5.82277e+08	7.16668e+08	6.67771e+08	6.83565e+08	5.06365e+08	2.99537e+08	5.54126e+08	6.53221e+08	7.93101e+08	1.18173e+09	8.91558e+08	5.57648e+08	8.88079e+08	7.48809e+08	6.98358e+08	1.35649e+09	7.89786e+08	1.29363e+09	8.1635e+08	7.93029e+08	8.1687e+08	4.67144e+08	8.19444e+08	7.1469e+08	5.38704e+08	5.42328e+08	3.33838e+08	9.73457e+08
D-alpha-Tocopherol Succinate	P	C33H54O5	530.397	553.387	0.414379	[M+Na]+	9.574	Lipids and lipid-like molecules	Prenol lipids	Quinone and hydroquinone lipids	"4345-03-3"	6.10293e+07	6.60384e+07	5.12331e+07	5.50771e+07	6.82306e+07	6.11633e+07	4.13703e+08	3.96087e+08	4.25595e+08	3.97459e+08	4.04624e+08	4.94693e+08	1.73408e+08	2.10866e+08	2.06115e+08	1.91772e+08	9.50366e+07	1.97057e+08	1.63836e+08	1.61048e+08	1.4544e+08	1.36781e+08	7.98766e+07	6.39201e+07	6.85354e+07	6.57744e+07	6.96355e+07	5.71308e+07	3.32528e+08	3.97933e+08	3.3194e+08	3.52058e+08	3.36163e+08	4.81066e+08	1.29816e+08	1.47942e+08	1.45896e+08	1.40185e+08
(-)-Bornyl acetate	P	C12H20O2	196.146	197.154	0.41767	[M+H]+	7.566	Lipids and lipid-like molecules	Prenol lipids	Monoterpenoids	"5655-61-8"	2.25663e+08	2.5384e+08	2.40019e+08	2.43286e+08	2.48194e+08	2.39537e+08	7.32209e+07	6.53615e+07	6.75299e+07	6.5317e+07	7.02014e+07	5.6476e+07	7.41013e+07	7.83287e+07	7.31527e+07	9.58905e+07	5.96601e+07	8.99209e+07	1.49179e+08	1.66654e+08	1.5103e+08	1.34635e+08	3.11399e+08	3.0866e+08	5.00023e+08	2.98867e+08	3.22772e+08	5.25069e+08	9.95607e+07	9.3679e+07	9.40152e+07	6.93209e+07	9.1328e+07	9.68133e+07	1.3485e+08	1.34775e+08	1.32394e+08	1.36938e+08
Solanidine	P	C27H43NO	397.334	398.341	2.20319	[M+H]+	10.913	Lipids and lipid-like molecules	Steroids and steroid derivatives	Steroidal alkaloids	"80-78-4"	9.24287e+06	8.20172e+06	7.8743e+06	8.83573e+06	8.88418e+06	1.05335e+07	1.33477e+06	1.14859e+06	797184	1.05871e+07	212140	1.16545e+06	3.82116e+07	3.89645e+07	3.74909e+07	4.05947e+07	3.8916e+07	3.7587e+07	2.10853e+07	2.0458e+07	1.91927e+07	1.98892e+07	816319	287894	266029	1.18594e+06	761712	998481	639048	1.40826e+06	942317	1.06224e+06	1.8556e+06	1.33109e+06	5.10859e+07	4.83313e+07	4.70652e+07	4.61556e+07
Brassicasterol	P	C28H46O	398.355	381.351	1.28919	[M+H-H2O]+	11.323	Lipids and lipid-like molecules	Steroids and steroid derivatives	Ergostane steroids	"474-67-9"	3.21785e+07	3.73355e+07	4.1165e+07	3.91033e+07	4.07088e+07	3.83466e+07	5.96881e+07	6.22507e+07	6.57631e+07	5.84654e+07	6.26039e+07	6.25703e+07	4.58902e+07	4.31661e+07	4.26211e+07	4.59632e+07	4.58589e+07	4.421e+07	4.92963e+07	6.49288e+07	5.31624e+07	5.1404e+07	1.73074e+07	1.35441e+07	1.35684e+07	1.34414e+07	1.32072e+07	1.58766e+07	4.02658e+07	4.02837e+07	3.71708e+07	3.99107e+07	3.82419e+07	2.98617e+07	2.97949e+07	2.87943e+07	2.76165e+07	2.86482e+07
Glycylproline	P	C7H12N2O3	172.085	155.082	0.609915	[M+H-H2O]+	4.8	Organic acids and derivatives	Carboxylic acids and derivatives	Amino acids, peptides, and analogues	"704-15-4"	7.76818e+07	8.20924e+07	7.23561e+07	7.84435e+07	7.92065e+07	7.56079e+07	2.21386e+08	2.09474e+08	2.05394e+08	2.86719e+08	2.87901e+08	2.084e+08	8.83086e+07	9.00701e+07	9.24161e+07	8.98683e+07	8.98249e+07	8.9265e+07	1.07592e+08	1.02773e+08	1.66772e+08	1.15829e+08	1.18231e+08	1.1539e+08	1.1422e+08	1.14953e+08	1.13262e+08	1.21016e+08	2.25541e+08	2.25825e+08	2.27539e+08	2.41474e+08	2.37567e+08	2.32597e+08	1.04382e+08	9.21764e+07	9.50848e+07	1.10878e+08
Glycohyodeoxycholic acid	P	C26H43NO5	449.314	472.303	0.0699147	[M+Na]+	8.736	Lipids and lipid-like molecules	Steroids and steroid derivatives	Bile acids, alcohols and derivatives	"13042-33-6"	2.02873e+06	306278	1.22631e+06	626068	273835	1.68328e+06	3.11363e+08	2.72884e+08	2.66604e+08	2.83126e+08	2.76146e+08	2.65097e+08	2.13901e+06	585655	1.16394e+06	351279	1.18276e+06	1.8601e+06	2.63894e+07	2.41167e+07	2.44309e+07	2.98189e+07	5.26549e+06	7.84262e+06	7.45796e+06	6.99527e+06	5.78695e+06	7.73707e+06	7.33482e+07	7.72563e+07	7.99155e+07	7.67282e+07	7.39328e+07	7.68132e+07	2.72531e+06	1.09774e+06	4.49637e+06	3.47657e+06
3,4-Dihydroxybenzeneacetic acid	P	C8H8O4	168.042	191.032	0.767476	[M+Na]+	1.393	Benzenoids	Phenols	Benzenediols	"102-32-9"	1.29727e+07	1.36364e+07	1.34028e+07	1.31107e+07	1.23241e+07	1.33472e+07	4.34024e+07	4.42123e+07	4.22203e+07	4.53982e+07	4.41091e+07	4.28194e+07	2.48498e+06	2.9928e+06	2.82159e+06	1.92075e+06	1.15938e+06	2.81664e+06	3.09464e+07	3.82315e+07	3.90901e+07	3.59967e+07	2.13465e+07	1.90621e+07	2.40174e+07	2.04423e+07	2.03775e+07	2.59463e+07	1.16354e+08	1.07781e+08	1.17579e+08	1.22071e+08	1.07878e+08	1.26644e+08	4.6423e+06	4.06692e+06	3.81806e+06	2.4092e+06
N-acetylarginine	P	C8H16N4O3	216.122	239.111	1.43691	[M+Na]+	5.233	Organic acids and derivatives	Carboxylic acids and derivatives	Amino acids, peptides, and analogues	"155-84-0"	904528	1.13349e+06	3.00487e+06	3.12542e+06	2.80163e+06	4.55307e+06	1.34741e+08	1.33082e+08	1.27344e+08	1.26285e+08	1.28388e+08	1.36541e+08	5.78708e+06	5.57162e+06	4.63007e+06	3.76149e+06	6.32109e+06	7.42382e+06	1.81589e+07	2.20796e+07	2.31098e+07	1.95996e+07	1.2283e+07	3.11821e+07	3.37271e+07	9.29254e+06	1.71309e+07	3.8224e+07	7.7452e+07	7.72927e+07	7.97881e+07	8.32422e+07	8.04944e+07	7.65028e+07	2.8529e+06	2.55956e+06	2.87086e+06	3.489e+06
3-Amino-4-hydroxybenzoate	P	C7H7NO3	153.043	154.05	0.55161	[M+H]+	5.045	Benzenoids	Benzene and substituted derivatives	Benzoic acids and derivatives	"1571-72-8"	1.78425e+08	1.81044e+08	1.90463e+08	1.80368e+08	1.81982e+08	1.83004e+08	8.23643e+07	8.73399e+07	7.85834e+07	8.1911e+07	9.35816e+07	9.74045e+07	1.73432e+08	1.89085e+08	1.80071e+08	1.9087e+08	1.84551e+08	1.8551e+08	1.62643e+08	1.73478e+08	1.62122e+08	1.63791e+08	3.48581e+08	3.40016e+08	3.31202e+08	4.24998e+08	3.64554e+08	3.45791e+08	9.76923e+07	9.91825e+07	1.05174e+08	1.01649e+08	9.81669e+07	1.06441e+08	1.83431e+08	1.77885e+08	2.05872e+08	2.07362e+08
cis-7,10,13,16,19-Docosapentaenoic acid	P	C22H34O2	330.256	331.263	0.976449	[M+H]+	7.479	Lipids and lipid-like molecules	Fatty Acyls	Fatty acids and conjugates	"24880-45-3"	8.9385e+07	9.45251e+07	8.93222e+07	9.03565e+07	8.73682e+07	8.92721e+07	3.96931e+07	3.29911e+07	3.48041e+07	3.00396e+07	3.44996e+07	3.75785e+07	1.52761e+08	1.7371e+08	1.63221e+08	1.69445e+08	1.68987e+08	1.64819e+08	1.97924e+08	2.06264e+08	1.8696e+08	1.97075e+08	3.68683e+08	3.583e+08	3.58276e+08	3.73264e+08	3.75143e+08	3.7423e+08	4.0361e+07	3.14144e+07	4.34492e+07	4.62276e+07	3.91035e+07	3.68704e+07	8.99141e+08	9.20321e+08	8.49309e+08	8.55144e+08
Brassidic acid	P	C22H42O2	338.318	321.315	1.19566	[M+H-H2O]+	11.513	Lipids and lipid-like molecules	Fatty Acyls	Fatty acids and conjugates	"506-33-2"	5.83576e+07	6.02486e+07	5.30989e+07	5.95054e+07	5.66078e+07	5.55071e+07	1.06336e+08	1.01157e+08	9.82797e+07	9.92952e+07	1.03891e+08	9.83187e+07	8.61521e+07	9.56703e+07	9.57806e+07	1.0349e+08	1.03857e+08	9.57174e+07	2.03871e+08	2.00778e+08	2.01841e+08	1.88262e+08	2.2653e+07	2.40178e+07	2.27953e+07	2.248e+07	2.23875e+07	2.13826e+07	5.12597e+07	4.74679e+07	5.03163e+07	4.92744e+07	4.88082e+07	4.95506e+07	7.54748e+07	6.85318e+07	6.9834e+07	7.09141e+07
2-(3,4-dimethoxyphenyl)ethanamine	P	C10H15NO2	181.11	164.107	0.34307	[M+H-H2O]+	8.41	Benzenoids	Benzene and substituted derivatives	Methoxybenzenes	"120-20-7"	1.51186e+07	2.19803e+07	2.74767e+07	2.27566e+07	2.10678e+07	2.06016e+07	5.05864e+06	5.87095e+06	5.07455e+06	6.28071e+06	5.92586e+06	5.41495e+06	7.0464e+06	7.55402e+06	6.77141e+06	6.85726e+06	6.31621e+06	6.93004e+06	6.96953e+06	1.09279e+07	9.72268e+06	6.30897e+06	1.81386e+07	1.7008e+07	1.62993e+07	1.86964e+07	1.7297e+07	1.9175e+07	5.45645e+06	6.60626e+06	4.38838e+06	5.15165e+06	6.85842e+06	5.74108e+06	1.41088e+06	720900	1.02317e+06	630069
5-Hydroxyindole	P	C8H7NO	133.053	134.06	0.211424	[M+H]+	5.009	Organoheterocyclic compounds	Indoles and derivatives	Hydroxyindoles	"1953-54-4"	4.62854e+08	4.61077e+08	4.53309e+08	4.56129e+08	4.68364e+08	4.77872e+08	2.90062e+08	8.26628e+08	4.11203e+08	2.99639e+08	5.8612e+08	3.10127e+08	3.98792e+08	3.95152e+08	3.76595e+08	3.77347e+08	3.94584e+08	3.76743e+08	1.11538e+09	1.18891e+09	1.10924e+09	1.17731e+09	1.57635e+09	1.51791e+09	1.47962e+09	1.53538e+09	1.58933e+09	1.58642e+09	3.86893e+08	4.91907e+08	5.30663e+08	5.19913e+08	5.31919e+08	5.52236e+08	2.77613e+09	2.64476e+09	2.66552e+09	2.67927e+09
Phenylalanylvaline	P	C14H20N2O3	264.147	247.144	0.0331793	[M+H-H2O]+	1.372	Organic acids and derivatives	Carboxylic acids and derivatives	Amino acids, peptides, and analogues	"3918-90-9"	1.09798e+07	1.13392e+07	1.1467e+07	1.1265e+07	1.14031e+07	1.09135e+07	1.67445e+07	1.94072e+07	1.64786e+07	1.67029e+07	1.71439e+07	1.60545e+07	1.58363e+06	3.14215e+06	3.13847e+06	4.25119e+06	3.58417e+06	3.08084e+06	8.20089e+06	9.68761e+06	8.83809e+06	9.64999e+06	6.06443e+06	7.47353e+06	5.82569e+06	6.21022e+06	6.4541e+06	6.20122e+06	1.17344e+07	1.12979e+07	1.2009e+07	1.28285e+07	1.11284e+07	1.29024e+07	2.57203e+06	1.97612e+06	2.94836e+06	2.70013e+06
6-Aminopyridine-3-carboxamide	P	C6H7N3O	137.059	138.066	0.0787288	[M+H]+	5.486	Organoheterocyclic compounds	Pyridines and derivatives	Pyridinecarboxylic acids and derivatives	"329-89-5"	314764	9.06971e+06	314460	8.92004e+06	612296	719751	6.36001e+06	8.01598e+06	7.64762e+06	8.11007e+06	8.87699e+06	6.74998e+06	1.68816e+06	1.41816e+06	765392	822271	2.01814e+06	1.83342e+06	8.09458e+06	7.59116e+06	7.64571e+06	8.47037e+06	346692	404007	8.01327e+06	8.18751e+06	7.39583e+06	459605	8.36845e+06	5.73177e+06	6.91499e+06	3.6575e+06	6.52656e+06	6.72377e+06	3.34515e+06	7.47048e+06	387923	6.53451e+06
(-)-Corey lactone diol	P	C8H12O4	172.074	195.063	0.55686	[M+Na]+	5.905	Organoheterocyclic compounds	Lactones	Gamma butyrolactones	"32233-40-2"	3.31861e+07	3.23878e+07	3.84414e+07	4.153e+07	2.71434e+07	3.45504e+07	1.42296e+07	1.29594e+07	1.65488e+07	1.53173e+07	1.28286e+07	1.9765e+07	4.56769e+07	4.76856e+07	5.15818e+07	4.21449e+07	4.97417e+07	4.4009e+07	2.77635e+07	2.93355e+07	2.58884e+07	2.49046e+07	4.11864e+07	4.28036e+07	3.74693e+07	3.85612e+07	3.73164e+07	4.41763e+07	3.56457e+07	3.39568e+07	3.08636e+07	3.25202e+07	3.374e+07	3.52743e+07	2.85879e+07	3.1232e+07	2.79209e+07	2.91305e+07
Vitamin D2	P	C28H44O	396.339	397.346	1.12474	[M+H]+	11.524	Lipids and lipid-like molecules	Steroids and steroid derivatives	Vitamin D and derivatives	"50-14-6"	6.76169e+07	1.02125e+08	7.48503e+07	9.99323e+07	9.41535e+07	7.32842e+07	1.05891e+08	5.71565e+07	5.92101e+07	5.89088e+07	5.44955e+07	5.75253e+07	7.00256e+07	5.17121e+07	7.86194e+07	7.68067e+07	6.29875e+07	7.87416e+07	1.93648e+08	1.56033e+08	1.13097e+08	1.03575e+08	4.57165e+07	3.57811e+07	4.00927e+07	3.4436e+07	3.20348e+07	3.91993e+07	4.769e+07	5.19198e+07	5.21375e+07	5.12714e+07	5.13652e+07	4.93462e+07	8.9437e+07	1.40864e+08	1.0806e+08	1.05633e+08
O-Arachidonoyl ethanolamine	P	C22H37NO2	347.282	330.279	0.565322	[M+H-H2O]+	6.728	Lipids and lipid-like molecules	Fatty Acyls	Fatty acid esters	"287937-12-6"	3.85712e+08	3.95818e+08	3.71733e+08	3.8651e+08	4.01486e+08	3.94409e+08	5.0787e+07	4.48295e+07	4.43823e+07	4.40847e+07	4.62972e+07	4.73167e+07	7.94536e+07	8.36316e+07	8.40778e+07	9.3799e+07	8.50363e+07	8.10486e+07	1.72925e+08	1.62989e+08	1.72309e+08	1.64805e+08	2.50995e+08	2.4988e+08	2.53736e+08	2.53049e+08	2.51048e+08	2.51485e+08	1.19856e+08	1.18743e+08	1.23088e+08	1.15528e+08	1.13053e+08	1.21394e+08	2.81064e+07	2.52936e+07	2.4675e+07	2.51933e+07
Arecoline	P	C8H13NO2	155.095	173.129	0.798739	[M+NH4]+	4.914	Alkaloids and derivatives	-	-	"300-08-3"	2.11927e+08	2.21297e+08	2.22347e+08	2.14451e+08	2.23227e+08	2.2057e+08	3.5911e+07	3.02983e+07	3.03412e+07	2.89175e+07	3.27786e+07	2.75358e+07	3.6443e+07	4.16786e+07	4.53451e+07	4.69884e+07	5.01643e+07	5.22755e+07	1.01735e+08	1.01212e+08	1.00213e+08	1.01315e+08	4.56438e+07	4.66876e+07	4.11832e+07	4.78555e+07	3.90804e+07	4.57089e+07	3.76637e+07	4.37075e+07	3.68903e+07	3.99799e+07	3.11056e+07	4.04914e+07	3.66497e+07	3.89602e+07	3.71605e+07	3.4732e+07
6-Biopterin	P	C9H11N5O3	237.086	238.093	0.319939	[M+H]+	5.262	Organoheterocyclic compounds	Pteridines and derivatives	Pterins and derivatives	"22150-76-1"	1.15775e+06	1.31415e+06	330444	1.92344e+06	1.27876e+06	1.65725e+06	1.10999e+08	1.17198e+08	1.10021e+08	1.06359e+08	1.06275e+08	1.26437e+08	1.63023e+07	1.70199e+07	7.81069e+06	1.6424e+07	1.61005e+07	1.37088e+07	2.65719e+07	2.99183e+07	2.85218e+07	2.99529e+07	9.28945e+06	9.91734e+06	7.17067e+06	9.00732e+06	7.0552e+06	6.58853e+06	9.08165e+07	7.87293e+07	8.21955e+07	8.72119e+07	8.47535e+07	8.38085e+07	2.08251e+07	2.06398e+07	2.06643e+07	2.05864e+07
Indole-3-acetylglutamic acid	P	C15H16N2O5	304.106	305.113	0.210499	[M+H]+	5.614	Organic acids and derivatives	Carboxylic acids and derivatives	Amino acids, peptides, and analogues	"57105-48-3"	5.41224e+07	5.13493e+07	4.79968e+07	5.37685e+07	5.3048e+07	4.51591e+07	2.31913e+08	1.79357e+08	1.74191e+08	2.24822e+08	1.77415e+08	2.27556e+08	7.41077e+07	8.39912e+07	7.05748e+07	8.2358e+07	8.94852e+07	8.08692e+07	9.56373e+07	1.1029e+08	5.08324e+07	1.11485e+08	1.12933e+08	1.00347e+08	9.77606e+07	9.48904e+07	1.14375e+08	8.29473e+07	2.26974e+08	2.18191e+08	2.09585e+08	2.06198e+08	1.40035e+08	1.25654e+08	6.58946e+07	6.20663e+07	5.83582e+07	6.01906e+07
Aminophenazone	P	C13H17N3O	231.137	232.144	0.130728	[M+H]+	4.887	Organoheterocyclic compounds	Azoles	Pyrazoles	"58-15-1"	3.89512e+06	7.50771e+06	9.38916e+06	7.34413e+06	9.07548e+06	8.6703e+06	1.19288e+07	1.24881e+07	1.12073e+07	1.53893e+07	1.41103e+07	1.47835e+07	2.2381e+07	2.75469e+07	3.53164e+07	1.61109e+07	2.84678e+07	2.63665e+07	1.32853e+07	1.26487e+07	1.26438e+07	1.31681e+07	1.82672e+07	1.92878e+07	2.12082e+07	1.86821e+07	1.92872e+07	1.98728e+07	1.81341e+07	2.04804e+07	1.80776e+07	1.64025e+07	1.70592e+07	1.66864e+07	3.25218e+07	3.23813e+07	2.82291e+07	3.3078e+07
Neocuproine	P	C14H12N2	208.1	209.107	1.04062	[M+H]+	4.795	Organoheterocyclic compounds	Phenanthrolines	-	"484-11-7"	8.57005e+07	7.97154e+07	8.07743e+07	7.74558e+07	8.11991e+07	9.0426e+07	1.40246e+08	1.45748e+08	1.36154e+08	1.34515e+08	1.41156e+08	1.42656e+08	1.01265e+08	1.57169e+08	1.66426e+08	1.74946e+08	1.87214e+08	1.11791e+08	9.20567e+07	9.17313e+07	9.88198e+07	9.01129e+07	1.43227e+08	1.49239e+08	1.46704e+08	1.55508e+08	1.54957e+08	1.58629e+08	7.66729e+07	7.25014e+07	7.71961e+07	7.52075e+07	7.72131e+07	6.92194e+07	6.9317e+07	1.87725e+08	1.38994e+08	6.11283e+07
Nomifensine	P	C16H18N2	238.147	239.154	1.04923	[M+H]+	8.51	Organoheterocyclic compounds	Tetrahydroisoquinolines	4-phenyltetrahydroisoquinolines	"24526-64-5"	3.99906e+07	4.13685e+07	4.11151e+07	3.61223e+07	4.18979e+07	4.19348e+07	3.73412e+07	3.76375e+07	3.95661e+07	3.61889e+07	3.99523e+07	3.62951e+07	1.48175e+07	1.53462e+07	1.50565e+07	1.62943e+07	1.52802e+07	1.69531e+07	8.35925e+07	8.81855e+07	7.98304e+07	8.77525e+07	2.8237e+07	2.89671e+07	2.8475e+07	3.24646e+07	2.8496e+07	3.24244e+07	5.0814e+07	5.17356e+07	4.60245e+07	4.94335e+07	5.00534e+07	5.09508e+07	2.21589e+07	2.43332e+07	2.29969e+07	2.43725e+07
1,2,3,9-Tetrahydropyrrolo[2,1-b]quinazolin-3-ol	P	C11H12N2O	188.095	189.102	0.590506	[M+H]+	4.78	Organoheterocyclic compounds	Diazanaphthalenes	Benzodiazines	"-"	8.52755e+09	8.48236e+09	8.3395e+09	8.19882e+09	8.26842e+09	8.64986e+09	3.15863e+09	2.66238e+09	2.46429e+09	2.51409e+09	2.68645e+09	2.6367e+09	8.24519e+09	8.89882e+09	9.34899e+09	9.48052e+09	9.78599e+09	9.56063e+09	5.76247e+09	6.03583e+09	5.63325e+09	5.94276e+09	8.14337e+09	8.08488e+09	8.24589e+09	8.71163e+09	8.71208e+09	8.83848e+09	3.82058e+09	3.69923e+09	3.71995e+09	3.88701e+09	3.89356e+09	3.70283e+09	7.27262e+09	6.99772e+09	7.00115e+09	7.14751e+09
N-Acetylhistidine	P	C8H11N3O3	197.08	198.087	0.679263	[M+H]+	4.949	Organic acids and derivatives	Carboxylic acids and derivatives	Amino acids, peptides, and analogues	"2497-02-1"	6.60945e+06	7.43114e+06	6.89541e+06	6.53032e+06	7.37128e+06	7.56284e+06	3.43826e+07	3.77134e+07	3.46454e+07	3.38151e+07	3.8977e+07	3.21867e+07	5.71944e+06	5.65599e+06	6.25204e+06	4.62226e+06	4.9568e+06	7.16807e+06	1.25804e+07	1.21496e+07	1.16838e+07	1.172e+07	4.62709e+06	5.90843e+06	6.25421e+06	4.21225e+06	5.17689e+06	5.42493e+06	2.21714e+07	1.98773e+07	1.75479e+07	1.91093e+07	2.12425e+07	1.99067e+07	1.05844e+07	8.43645e+06	8.9802e+06	8.06218e+06
Azacosterol	P	C25H44N2O	388.345	389.352	0.669938	[M+H]+	7.396	Lipids and lipid-like molecules	Steroids and steroid derivatives	Azasteroids and derivatives	"313-05-3"	1.68259e+07	1.82857e+07	1.68441e+07	1.93607e+07	1.80999e+07	1.48447e+07	7.55976e+07	7.72351e+07	6.73157e+07	7.39747e+07	6.74634e+07	7.06111e+07	2.73458e+07	3.07547e+07	3.61061e+07	3.40555e+07	2.66602e+07	3.14476e+07	4.17193e+07	4.30866e+07	3.97828e+07	3.91067e+07	1.46842e+07	1.35366e+07	1.26804e+07	1.50289e+07	1.10621e+07	1.31465e+07	3.77427e+07	4.21749e+07	3.95898e+07	3.60693e+07	3.82442e+07	3.69876e+07	1.1299e+07	9.84769e+06	9.54538e+06	1.07872e+07
(1xi,3xi)-1,2,3,4-Tetrahydro-1-methyl-beta-carboline-3-carboxylic acid	P	C13H14N2O2	230.106	231.113	0.44766	[M+H]+	5.636	Alkaloids and derivatives	Harmala alkaloids	-	"-"	1.42951e+08	1.45359e+08	8.78377e+07	1.16866e+08	8.33818e+07	1.35056e+08	5.165e+08	5.00281e+08	4.85233e+08	4.99686e+08	4.91822e+08	5.1218e+08	1.29935e+08	1.57155e+08	1.45045e+08	1.36972e+08	2.19145e+08	2.02651e+08	1.59872e+08	1.5926e+08	1.51917e+08	1.68881e+08	1.3379e+08	1.37636e+08	1.24495e+08	1.3356e+08	1.40872e+08	1.44379e+08	2.33833e+08	2.3036e+08	2.39071e+08	2.24763e+08	2.25362e+08	2.37751e+08	1.51651e+08	1.5093e+08	1.40511e+08	1.40563e+08
6-Hydroxydodecanedioylcarnitine	P	C19H35NO7	389.241	390.248	1.07495	[M+H]+	8.968	Lipids and lipid-like molecules	Fatty Acyls	Fatty acid esters	"-"	500960	553757	932523	381125	874213	860338	1.88309e+07	1.29503e+07	1.56413e+07	1.52805e+07	1.66942e+07	1.31067e+07	4.67548e+06	4.7633e+06	4.14027e+06	4.85058e+06	4.73966e+06	4.92854e+06	7.40034e+06	6.89374e+06	6.41961e+06	7.74262e+06	5.91674e+06	7.16149e+06	5.58281e+06	6.48176e+06	5.99498e+06	5.86732e+06	2.79709e+07	2.52371e+07	2.34875e+07	2.55232e+07	2.51203e+07	2.7096e+07	2.33523e+06	1.64239e+06	284944	1.67207e+06
Methyl methacrylate	P	C5H8O2	100.052	101.06	0.111254	[M+H]+	1.04	Organic acids and derivatives	Carboxylic acids and derivatives	Carboxylic acid derivatives	"80-62-6"	6.31413e+07	6.02091e+07	5.92329e+07	5.80258e+07	5.71333e+07	5.67043e+07	7.23466e+07	7.18287e+07	6.84892e+07	7.27446e+07	7.42051e+07	7.37125e+07	6.52409e+07	6.92282e+07	6.79568e+07	7.50873e+07	7.12313e+07	7.0349e+07	7.77562e+07	6.47711e+07	5.68569e+07	5.10353e+07	8.0946e+07	7.61086e+07	7.62974e+07	7.71005e+07	7.70721e+07	7.99911e+07	5.78559e+07	6.36436e+07	6.49372e+07	6.58409e+07	6.58991e+07	6.62033e+07	5.70532e+07	5.66003e+07	5.89734e+07	5.67205e+07
Tyrosyl-Lysine	P	C15H23N3O4	309.169	310.176	0.266894	[M+H]+	4.886	Organic acids and derivatives	Carboxylic acids and derivatives	Amino acids, peptides, and analogues	"-"	2.4223e+06	1.55069e+06	4.96811e+06	3.04625e+06	4.63735e+06	3.04597e+06	1.05663e+08	9.47754e+07	9.48507e+07	1.01102e+08	1.04741e+08	9.7923e+07	4.28856e+06	6.0785e+06	6.74503e+06	8.31859e+06	5.89963e+06	6.30581e+06	2.15818e+07	1.90211e+07	2.01018e+07	1.68552e+07	1.30272e+07	1.22646e+07	1.30233e+07	1.10513e+07	1.4104e+07	1.46035e+07	3.40484e+07	3.1567e+07	3.23111e+07	3.32906e+07	3.08584e+07	2.85001e+07	5.50442e+06	4.45223e+06	3.87787e+06	4.85304e+06
3,4-Dephostatin, Ethyl-	P	C8H10N2O3	182.069	183.076	0.615898	[M+H]+	5.166	Benzenoids	Benzene and substituted derivatives	Phenylhydrazines	"-"	4.04504e+07	4.13817e+07	4.86149e+07	1.91376e+07	4.62137e+07	4.8293e+07	5.48985e+07	5.06931e+07	3.52905e+07	4.39766e+07	5.1963e+07	5.75149e+07	6.65315e+07	6.24367e+07	7.52766e+07	4.76407e+07	5.48973e+07	5.31479e+07	5.17585e+07	4.64299e+07	4.65837e+07	4.68211e+07	5.92822e+07	5.19693e+07	4.51602e+07	5.73962e+07	5.82756e+07	4.13145e+07	5.90497e+07	6.34896e+07	5.81007e+07	6.14006e+07	7.3718e+07	6.78688e+07	4.18237e+07	4.24542e+07	3.91035e+07	3.50615e+07
6-Hydroxytetrahydroharman	P	C12H14N2O	202.111	203.117	4.6536	[M+H]+	6.499	Alkaloids and derivatives	Harmala alkaloids	-	"-"	3.39255e+07	2.34222e+07	3.06119e+07	2.23348e+07	2.57845e+07	2.9155e+07	9.34946e+06	8.14204e+06	1.43501e+07	9.78753e+06	9.98252e+06	9.06155e+06	4.50133e+07	5.77308e+07	4.93782e+07	4.62807e+07	5.63253e+07	4.8479e+07	3.24711e+07	4.26499e+07	3.2052e+07	3.76819e+07	2.49659e+07	1.6785e+07	2.08737e+07	1.45062e+07	1.84705e+07	2.01662e+07	2.76813e+07	2.46806e+07	2.58254e+07	3.06809e+07	2.80272e+07	2.77145e+07	2.39121e+07	2.30823e+07	2.19151e+07	3.03688e+07
PA(8:0/i-19:0)	P	C30H59O8P	578.395	579.402	0.138727	[M+H]+	10.687	Lipids and lipid-like molecules	Glycerophospholipids	Glycerophosphates	"-"	1.81879e+08	1.89496e+08	1.90117e+08	1.93432e+08	1.8535e+08	1.86847e+08	1.69829e+08	1.69696e+08	1.64594e+08	1.54984e+08	1.53191e+08	1.57303e+08	7.86511e+08	8.12356e+08	7.65599e+08	7.93719e+08	8.41495e+08	8.08808e+08	2.77958e+08	2.57286e+08	2.42561e+08	2.55869e+08	9.31996e+07	9.80599e+07	9.77934e+07	7.77324e+07	1.07032e+08	1.04106e+08	1.82254e+08	1.96621e+08	1.56944e+08	1.63934e+08	1.68716e+08	1.68557e+08	2.09951e+08	2.00938e+08	2.23839e+08	2.02849e+08
N-Palmitoyl Leucine	P	C22H43NO3	369.324	370.331	0.850888	[M+H]+	10.225	Organic acids and derivatives	Carboxylic acids and derivatives	Amino acids, peptides, and analogues	"-"	1.37696e+07	1.12857e+07	1.17614e+07	1.48405e+07	1.28295e+07	1.28453e+07	9.76815e+07	9.64628e+07	9.49658e+07	9.48085e+07	9.73466e+07	1.00082e+08	2.11179e+06	3.40762e+06	2.20522e+06	3.22907e+06	3.13987e+06	2.76971e+06	2.67319e+07	2.24901e+07	2.07924e+07	2.33794e+07	9.83046e+06	9.02205e+06	8.73956e+06	9.41978e+06	1.04897e+07	9.05592e+06	3.10099e+07	3.08498e+07	3.1695e+07	2.94612e+07	3.07071e+07	2.8029e+07	1.29329e+07	1.37938e+07	1.31229e+07	1.30265e+07
(E)-4,5-Dihydro-6-(2-(4-pyridinyl)ethenyl)-3(2H)-pyridazinone	P	C11H11N3O	201.09	202.098	0.257031	[M+H]+	5.05	Organoheterocyclic compounds	Diazines	Pyridazines and derivatives	"-"	3.70324e+07	4.03311e+07	3.89561e+07	3.61523e+07	4.12582e+07	4.10582e+07	1.08827e+06	1.33943e+07	526220	1.40537e+07	1.83306e+06	1.54375e+07	6.11207e+07	5.67237e+07	7.72699e+07	6.53916e+07	5.32645e+07	5.6786e+07	2.71548e+07	1.95976e+07	1.5306e+07	2.08127e+07	1.46681e+07	1.54521e+07	1.47349e+07	1.73134e+07	1.31256e+07	1.30539e+07	4.88881e+06	5.4411e+06	5.82277e+06	4.25361e+06	4.19473e+06	4.66502e+06	1.03546e+08	9.20587e+07	8.97391e+07	8.85516e+07
Ibuprofen Acyl-beta-D-glucuronide	P	C19H26O8	382.163	383.17	0.521444	[M+H]+	5.884	Organic oxygen compounds	Organooxygen compounds	Carbohydrates and carbohydrate conjugates	"-"	6.45065e+07	1.03224e+08	5.64361e+07	9.20409e+07	9.24222e+07	9.36301e+07	1.18386e+08	1.16444e+08	1.10697e+08	1.11621e+08	1.15389e+08	1.10667e+08	7.14477e+07	7.24858e+07	8.41279e+07	7.64648e+07	8.3878e+07	7.83268e+07	1.53067e+08	1.49693e+08	1.71588e+08	1.55248e+08	1.13631e+08	1.12004e+08	1.0736e+08	1.10514e+08	8.25655e+07	1.12349e+08	6.4962e+08	5.09654e+08	5.50498e+08	5.44304e+08	5.95647e+08	5.50937e+08	5.44241e+07	5.39217e+07	5.43065e+07	5.35442e+07
N-Lauroyl Aspartic acid	P	C16H29NO5	315.205	316.212	0.525451	[M+H]+	5.978	Organic acids and derivatives	Carboxylic acids and derivatives	Amino acids, peptides, and analogues	"-"	2.60413e+08	2.83772e+08	2.70964e+08	2.73545e+08	2.80054e+08	2.57093e+08	6.2128e+07	6.83363e+07	7.15927e+07	7.63911e+07	5.95401e+07	6.16735e+07	1.86714e+08	1.86962e+08	1.9065e+08	1.96431e+08	1.96236e+08	1.8334e+08	1.11699e+08	1.32194e+08	1.07859e+08	1.09281e+08	2.54148e+08	2.46804e+08	2.56503e+08	2.58518e+08	2.48251e+08	2.31307e+08	1.87523e+08	1.82256e+08	1.57206e+08	1.56746e+08	1.55521e+08	1.57315e+08	6.28908e+07	6.49417e+07	6.43431e+07	6.2399e+07
MG(0:0/20:3(5Z,8Z,11Z)/0:0)	P	C23H40O4	380.293	403.282	0.75087	[M+Na]+	6.977	Lipids and lipid-like molecules	Endocannabinoids	-	"-"	1.58824e+08	1.68021e+08	1.59585e+08	1.6397e+08	1.7552e+08	1.73562e+08	2.23831e+07	2.48626e+07	2.01977e+07	1.74268e+07	1.45851e+07	2.00474e+07	1.36077e+08	1.58152e+08	1.33872e+08	1.34353e+08	1.54014e+08	6.01485e+07	1.0368e+08	1.11985e+08	9.26188e+07	1.28109e+08	2.04652e+08	2.05617e+08	2.57875e+08	2.53645e+08	2.02075e+08	2.29155e+08	3.34793e+07	3.1992e+07	6.41081e+07	3.03252e+07	2.95569e+07	6.45401e+07	1.72109e+08	1.7913e+08	1.36599e+08	2.04818e+08
mirtazapine-N-oxide	P	C17H19N3O	281.153	282.16	0.475395	[M+H]+	5.043	Organoheterocyclic compounds	Piperazinoazepines	-	"-"	7.11873e+07	7.48867e+07	6.92129e+07	7.32502e+07	7.2339e+07	3.3035e+07	5.61547e+07	5.11745e+07	3.76842e+07	4.86354e+07	5.85664e+07	3.6513e+07	4.56421e+07	1.14129e+08	4.88993e+07	1.10095e+08	5.09269e+07	5.55837e+07	9.65976e+07	5.94219e+07	8.87155e+07	8.72162e+07	1.19555e+08	1.21501e+08	1.17508e+08	1.21676e+08	1.21642e+08	1.20991e+08	7.60092e+07	6.47945e+07	7.56879e+07	7.19526e+07	8.04716e+07	7.15856e+07	2.90646e+08	2.15556e+08	2.24689e+08	2.75872e+08
Aacocf3	P	C21H31F3O	356.233	357.24	0.835724	[M+H]+	9.305	Organic oxygen compounds	Organooxygen compounds	Carbonyl compounds	"-"	3.07794e+08	3.24956e+08	3.30151e+08	3.17225e+08	3.24464e+08	3.3616e+08	5.93969e+07	6.17597e+07	5.44504e+07	5.48513e+07	4.72696e+07	5.88156e+07	1.0823e+08	1.24232e+08	1.16203e+08	1.30646e+08	1.24799e+08	1.29003e+08	2.16851e+08	2.08867e+08	1.94077e+08	1.9744e+08	2.29046e+08	2.19182e+08	2.4056e+08	2.24978e+08	2.32213e+08	2.35337e+08	1.27745e+08	1.1915e+08	1.15976e+08	1.21459e+08	1.10747e+08	9.32299e+07	3.51279e+07	4.27335e+07	5.64549e+07	4.44676e+07
1,3-Dimethylindole	P	C10H11N	145.089	146.096	0.106677	[M+H]+	2.544	Organoheterocyclic compounds	Indoles and derivatives	Indoles	"-"	3.53819e+08	9.41809e+08	9.34502e+08	8.93308e+08	9.64218e+08	5.57066e+08	1.32372e+09	1.44294e+09	2.02112e+09	4.98274e+08	1.05593e+09	7.8175e+08	2.44106e+08	5.92489e+08	3.46098e+08	3.22401e+08	3.72019e+08	6.01645e+08	8.35043e+08	6.68002e+08	7.91903e+08	8.01065e+08	9.32988e+08	1.47307e+09	1.44305e+09	1.43856e+09	1.53319e+09	1.52599e+09	8.30519e+08	8.21428e+08	9.76759e+08	8.17106e+08	7.86261e+08	9.6558e+08	2.77745e+08	5.41506e+08	5.37936e+08	5.39001e+08
Tridec-7-enoylcarnitine	P	C20H37NO4	355.272	356.279	0.389086	[M+H]+	7.441	Lipids and lipid-like molecules	Fatty Acyls	Fatty acid esters	"-"	1.85665e+07	2.14797e+07	2.1776e+07	1.99103e+07	1.75575e+07	2.31145e+07	2.63911e+07	2.96492e+07	2.72313e+07	2.9026e+07	3.10808e+07	2.76031e+07	1.58279e+08	1.61739e+08	1.41541e+08	1.3173e+08	1.23822e+08	1.21137e+08	3.55958e+07	4.6991e+07	3.90834e+07	3.28373e+07	6.10407e+06	7.8543e+06	9.68998e+06	7.02327e+06	8.60303e+06	6.47621e+06	1.92938e+07	2.33366e+07	2.45547e+07	2.20301e+07	2.54139e+07	2.60331e+07	1.20861e+08	1.09471e+08	9.74898e+07	9.78618e+07
L-Proline, 1-(1-L-leucyl-L-prolyl)-	P	C16H27N3O4	325.2	326.207	0.657638	[M+H]+	5.208	Organic acids and derivatives	Carboxylic acids and derivatives	Amino acids, peptides, and analogues	"-"	6.74291e+06	5.85593e+06	7.54566e+06	5.97771e+06	6.25212e+06	7.40335e+06	1.59509e+08	1.53174e+08	1.45088e+08	1.4785e+08	1.54725e+08	1.67115e+08	713945	2.03176e+06	1.66272e+06	1.61082e+06	470293	1.20961e+06	3.41259e+07	3.61409e+07	3.03436e+07	3.24317e+07	5.0613e+07	4.64938e+07	4.98855e+07	5.24462e+07	5.00536e+07	5.12454e+07	4.50081e+07	4.09905e+07	4.17711e+07	4.49241e+07	4.8389e+07	4.32287e+07	1.31165e+06	3.50932e+06	1.14129e+06	729607
Citrusinine II	P	C15H13NO5	287.079	288.087	0.328641	[M+H]+	5.447	Organoheterocyclic compounds	Quinolines and derivatives	Benzoquinolines	"86680-33-3"	5.56035e+06	7.27285e+06	6.47158e+06	8.70313e+06	6.54497e+06	8.68558e+06	5.27244e+07	4.29297e+07	4.01666e+07	4.50027e+07	4.35804e+07	5.08433e+07	2.51268e+06	1.3135e+06	481047	3.11767e+06	919560	980758	1.31751e+07	1.54939e+07	1.39071e+07	1.44262e+07	1.37052e+07	1.63303e+07	1.37834e+07	1.53332e+07	1.7334e+07	1.4225e+07	1.66346e+07	8.27175e+06	1.38477e+07	1.23714e+07	1.59503e+07	1.10388e+07	437040	377419	866415	421302
N-Eicosapentaenoyl Valine	P	C25H39NO3	401.293	402.301	0.708316	[M+H]+	6.023	-	-	-	"-"	3.49465e+07	4.12054e+07	3.65167e+07	3.48878e+07	3.40376e+07	3.19871e+07	2.38207e+06	795929	662899	1.5852e+06	1.58241e+06	3.64132e+06	3.75476e+06	3.42473e+06	4.96494e+06	2.67609e+06	4.85453e+06	3.17683e+06	1.58272e+07	2.12757e+07	2.04439e+07	1.93589e+07	4.3569e+07	4.66995e+07	5.06463e+07	4.16941e+07	4.48392e+07	4.09246e+07	7.72423e+06	7.0927e+06	7.8946e+06	1.06617e+07	8.55446e+06	9.64689e+06	3.20667e+07	2.97941e+07	3.09368e+07	3.5897e+07
2-Heptadecylfuran	P	C21H38O	306.292	307.299	0.942856	[M+H]+	10.766	Organoheterocyclic compounds	Heteroaromatic compounds	-	"208329-97-9"	1.54684e+07	1.53777e+07	1.67989e+07	1.54113e+07	1.50467e+07	1.60597e+07	1.39924e+07	1.31078e+07	1.19133e+07	1.2097e+07	1.26505e+07	1.22725e+07	1.47759e+07	1.58593e+07	1.3066e+07	1.64391e+07	1.40871e+07	1.39661e+07	2.73789e+07	2.82901e+07	1.95589e+07	2.00226e+07	3.94041e+06	5.32349e+06	5.30581e+06	4.21419e+06	5.64632e+06	5.37707e+06	1.0136e+07	9.13365e+06	9.29567e+06	9.18328e+06	8.68195e+06	9.35675e+06	2.2816e+07	1.66316e+07	1.9355e+07	2.05768e+07
Nb-Palmitoyltryptamine	P	C26H42N2O	398.33	399.337	0.320018	[M+H]+	9.647	Organoheterocyclic compounds	Indoles and derivatives	Indoles	"21469-15-8"	9.06229e+07	9.0724e+07	9.42397e+07	9.22774e+07	9.95836e+07	9.5133e+07	1.20389e+08	1.22239e+08	1.22699e+08	1.2285e+08	1.24885e+08	1.25301e+08	1.26193e+08	1.31436e+08	1.30743e+08	1.29131e+08	1.29986e+08	1.20684e+08	1.94103e+08	1.78679e+08	1.66477e+08	1.67457e+08	3.62571e+07	3.16823e+07	3.02616e+07	3.24637e+07	3.39339e+07	3.2055e+07	7.22985e+07	7.69786e+07	7.39105e+07	7.59958e+07	7.75381e+07	8.01318e+07	2.54023e+08	2.52716e+08	2.41821e+08	2.48544e+08
Valylproline	P	C10H18N2O3	214.132	215.139	0.253385	[M+H]+	4.969	Organic acids and derivatives	Carboxylic acids and derivatives	Amino acids, peptides, and analogues	"20488-27-1"	1.36328e+08	1.38271e+08	1.40423e+08	1.43067e+08	1.4409e+08	1.40494e+08	4.89765e+08	4.604e+08	5.47331e+08	5.8344e+08	4.77255e+08	4.73245e+08	6.16472e+06	5.35378e+06	8.09994e+06	9.9903e+06	4.57835e+06	8.88098e+06	1.72651e+08	1.69621e+08	1.64181e+08	1.6767e+08	2.87171e+08	2.76064e+08	2.78372e+08	2.95985e+08	2.8487e+08	2.82699e+08	1.94562e+08	2.46621e+08	1.70539e+08	1.84604e+08	1.82369e+08	1.81189e+08	5.29365e+07	5.34751e+07	5.50331e+07	4.9469e+07
13-Hydroxy-9-methoxy-10-oxo-11-octadecenoic acid	P	C19H34O5	342.241	343.248	0.432986	[M+H]+	6.39	Lipids and lipid-like molecules	Fatty Acyls	Lineolic acids and derivatives	"150147-08-3"	2.76305e+08	2.89303e+08	2.8231e+08	2.60359e+08	2.62388e+08	2.75737e+08	8.80162e+07	8.71263e+07	1.09001e+08	1.10996e+08	8.87246e+07	9.34706e+07	1.8512e+08	1.99219e+08	2.25044e+08	2.06589e+08	1.89728e+08	1.87665e+08	1.7926e+08	1.68645e+08	1.6005e+08	1.91888e+08	1.16944e+08	1.13924e+08	1.24474e+08	1.18378e+08	1.2227e+08	1.83244e+08	1.80049e+08	1.75165e+08	1.76244e+08	1.7062e+08	1.80082e+08	1.87535e+08	1.79973e+08	1.80573e+08	1.88086e+08	1.84152e+08
2,3-Dihydro-6-methyl-5-(5-methyl-2-furanyl)-1H-pyrrolizine	P	C13H15NO	201.115	202.123	0.506554	[M+H]+	5.446	Organoheterocyclic compounds	Pyrrolizines	-	"97073-02-4"	3.18254e+07	2.87935e+07	2.82785e+07	2.91809e+07	2.98027e+07	2.89852e+07	5.42895e+07	4.78902e+07	4.67491e+07	5.4426e+07	4.83576e+07	5.27959e+07	2.81259e+07	3.13624e+07	3.15265e+07	3.43762e+07	3.37984e+07	3.3352e+07	4.49097e+07	4.3184e+07	4.36553e+07	4.11264e+07	4.30069e+07	4.35812e+07	3.94649e+07	4.58544e+07	3.89885e+07	4.00679e+07	4.25984e+07	4.56029e+07	5.32295e+07	4.79371e+07	4.5838e+07	4.37047e+07	4.02833e+07	4.25908e+07	4.02931e+07	4.00878e+07
Ipazine	P	C10H18ClN5	243.125	244.133	2.74224	[M+H]+	7.871	Organoheterocyclic compounds	Triazines	Aminotriazines	"-"	6.98067e+07	7.54095e+07	7.73605e+07	6.97191e+07	7.64829e+07	7.17278e+07	2.84681e+07	1.96987e+07	2.78453e+07	2.37307e+07	2.76706e+07	2.49602e+07	3.38844e+07	4.42652e+07	4.03623e+07	4.07295e+07	3.77987e+07	3.96495e+07	9.83281e+07	9.736e+07	9.24049e+07	1.0048e+08	1.37962e+08	1.40685e+08	1.3353e+08	1.38967e+08	1.32664e+08	1.3469e+08	4.60929e+07	4.92058e+07	5.24145e+07	4.8853e+07	5.23565e+07	4.84453e+07	4.33755e+07	4.38626e+07	4.38937e+07	4.60553e+07
4-(2,6,6-Trimethyl-1-cyclohexenyl)-2-butanol	P	C13H24O	196.183	197.19	0.0327025	[M+H]+	6.283	Lipids and lipid-like molecules	Prenol lipids	Sesquiterpenoids	"3293-47-8"	7.32312e+07	7.18896e+07	6.37807e+07	6.28899e+07	1.00695e+08	6.86626e+07	6.35293e+07	5.60093e+07	6.08625e+07	6.23016e+07	6.07324e+07	6.72127e+07	1.08087e+08	7.65145e+07	7.82278e+07	7.82922e+07	7.66055e+07	7.68665e+07	9.58094e+07	9.64343e+07	9.5488e+07	9.40412e+07	3.06802e+08	3.04387e+08	2.96833e+08	3.24489e+08	2.91671e+08	2.94165e+08	7.72351e+07	7.59355e+07	8.14118e+07	8.19057e+07	8.25296e+07	8.2345e+07	9.72367e+07	1.00044e+08	9.45432e+07	1.68295e+08
4-Oxopentanoylcarnitine	P	C12H21NO5	259.142	260.149	0.327652	[M+H]+	5.538	Lipids and lipid-like molecules	Fatty Acyls	Fatty acid esters	"-"	2.12457e+07	1.71494e+07	1.71229e+07	1.55487e+07	1.69189e+07	1.85335e+07	1.09991e+08	1.75081e+08	1.03359e+08	1.55026e+08	1.02866e+08	1.16023e+08	3.0252e+07	3.51867e+07	3.34275e+07	3.2622e+07	2.88975e+07	2.65568e+07	4.55338e+07	4.36059e+07	2.98459e+07	5.67366e+07	2.88624e+07	3.31516e+07	2.95452e+07	2.4154e+07	2.80204e+07	2.89655e+07	9.32132e+07	1.31286e+08	9.81086e+07	9.68084e+07	1.10088e+08	1.07199e+08	1.31001e+07	8.21819e+06	8.98045e+06	1.25869e+07
N-Arachidonoyl Threonine	P	C24H39NO4	405.288	406.295	0.992688	[M+H]+	8.229	Organic acids and derivatives	Carboxylic acids and derivatives	Amino acids, peptides, and analogues	"-"	5.36497e+06	670980	4.04054e+06	600976	399412	390831	2.75755e+08	2.68824e+08	2.55195e+08	2.60573e+08	2.6562e+08	2.70548e+08	3.14749e+06	9.55472e+06	900535	547375	825387	1.21338e+06	3.81991e+07	3.49894e+07	3.55769e+07	3.45042e+07	618339	1.49831e+06	1.63774e+06	1.99517e+07	1.86013e+07	1.31922e+06	1.49597e+08	1.36812e+08	1.41902e+08	1.40164e+08	1.48255e+08	1.41265e+08	1.64885e+06	7.07381e+06	325437	367478
N-Phenylacetylglutamic acid	P	C13H15NO5	265.095	266.102	0.659915	[M+H]+	5.72	Organic acids and derivatives	Carboxylic acids and derivatives	Amino acids, peptides, and analogues	"-"	1.45978e+07	1.3172e+07	1.47249e+07	1.5445e+07	9.44736e+06	1.29816e+07	2.6896e+08	2.53876e+08	2.54037e+08	2.45892e+08	2.66312e+08	2.47637e+08	3.86965e+07	3.89175e+07	3.68781e+07	4.13583e+07	3.79726e+07	3.68341e+07	8.5024e+07	8.54034e+07	7.79491e+07	8.54853e+07	7.6564e+07	7.26699e+07	6.80829e+07	7.13662e+07	6.72487e+07	7.07975e+07	2.6598e+08	2.64835e+08	2.60493e+08	2.4299e+08	2.53552e+08	2.45943e+08	2.47185e+07	2.67317e+07	2.49519e+07	2.88506e+07
3,6-Dihydro-4-(4-methyl-3-pentenyl)-1,2-dithiin	P	C10H16S2	200.069	201.076	1.39493	[M+H]+	5.307	Organoheterocyclic compounds	Dithiins	-	"73188-23-5"	1.5528e+07	1.49993e+07	1.60248e+07	1.58404e+07	1.63635e+07	1.4678e+07	514345	801010	1.08012e+06	1.531e+07	758971	2.04721e+06	2.7641e+07	2.80567e+07	2.32464e+07	2.98088e+07	2.87056e+07	2.66954e+07	1.35553e+07	1.69184e+07	1.39674e+07	1.3141e+07	2.37295e+07	2.53766e+07	1.66962e+07	2.32292e+07	1.66559e+07	1.50666e+07	2.73744e+06	2.78482e+06	2.85531e+06	3.13706e+06	3.18584e+06	2.95697e+06	4.93341e+07	4.55218e+07	4.92355e+07	4.94572e+07
2-Dodecylbenzenesulfonic acid	P	C18H30O3S	326.192	327.2	2.27921	[M+H]+	7.965	Benzenoids	Benzene and substituted derivatives	Benzenesulfonic acids and derivatives	"-"	6.6875e+07	5.78617e+07	6.8719e+07	7.85873e+07	7.8534e+07	6.74475e+07	3.29688e+06	1.36186e+06	4.619e+06	1.52141e+06	732964	2.82939e+06	1.56876e+08	1.65431e+08	1.60372e+08	1.64115e+08	1.57505e+08	1.71969e+08	1.01248e+08	1.14344e+08	1.22743e+08	9.91653e+07	2.15456e+07	2.3236e+07	8.13597e+06	1.59186e+07	8.84473e+06	1.75749e+07	6.23287e+06	6.92499e+06	6.94522e+06	8.35935e+06	9.61325e+06	8.61402e+06	2.95784e+08	2.36886e+08	2.57641e+08	2.24146e+08
Pentyl decanoate	P	C15H30O2	242.225	243.232	0.901072	[M+H]+	0.388	Lipids and lipid-like molecules	Fatty Acyls	Fatty acid esters	"5933-87-9"	3.02539e+08	2.98173e+08	2.98889e+08	2.69192e+08	2.80987e+08	2.79397e+08	3.54992e+08	3.38379e+08	3.63431e+08	3.72683e+08	3.81662e+08	3.89463e+08	3.47764e+08	3.91913e+08	3.70434e+08	3.38473e+08	3.53041e+08	1.70335e+08	4.57105e+08	3.26505e+08	2.7532e+08	2.37653e+08	4.15621e+08	3.98241e+08	3.90213e+08	3.89271e+08	3.84978e+08	4.12195e+08	1.96492e+08	2.11929e+08	2.11887e+08	2.12573e+08	2.21666e+08	2.2637e+08	2.88382e+08	3.01833e+08	2.79857e+08	3.06593e+08
Pentadecylbenzene	P	C21H36	288.282	289.288	1.79461	[M+H]+	10.779	Benzenoids	Benzene and substituted derivatives	-	"2131-18-2"	1.7877e+06	3.96177e+06	2.03469e+06	2.77831e+06	4.17961e+06	4.15894e+06	1.78905e+06	2.22564e+06	3.25812e+06	1.88971e+06	2.05176e+06	2.37119e+06	2.45372e+06	1.96354e+06	1.62306e+06	1.41875e+06	890423	2.13242e+06	7.3462e+06	6.36594e+06	6.22029e+06	5.77675e+06	2.142e+06	449368	700742	1.30741e+06	1.31402e+06	1.36999e+06	539606	313374	574730	634519	632772	660059	4.76451e+06	3.76884e+06	4.44615e+06	4.11356e+06
N-Myristoyl Valine	P	C19H37NO3	327.277	328.284	0.627412	[M+H]+	8.923	Organic acids and derivatives	Carboxylic acids and derivatives	Amino acids, peptides, and analogues	"-"	1.30088e+08	1.36009e+08	1.27384e+08	1.26857e+08	1.37789e+08	1.31527e+08	1.22996e+08	1.25834e+08	1.26981e+08	1.99919e+08	1.33862e+08	1.35751e+08	3.51713e+08	3.77949e+08	3.99629e+08	3.96132e+08	3.87797e+08	3.81246e+08	1.57282e+08	1.48316e+08	1.43292e+08	1.45705e+08	5.48966e+07	7.71159e+07	5.28663e+07	5.67262e+07	4.51839e+07	5.45568e+07	4.8851e+07	4.70775e+07	4.83307e+07	4.8755e+07	4.83955e+07	4.68083e+07	4.31709e+08	3.96762e+08	4.10975e+08	3.94152e+08
N-Arachidonoyl GABA	P	C24H39NO3	389.293	390.3	0.800082	[M+H]+	7.717	Organic acids and derivatives	Carboxylic acids and derivatives	Amino acids, peptides, and analogues	"-"	4.30806e+06	7.0885e+06	6.87805e+06	6.97818e+06	6.13295e+06	5.97572e+06	1.0707e+08	1.07716e+08	1.03007e+08	1.04459e+08	1.15603e+08	1.20622e+08	1.35749e+06	1.99667e+06	1.52849e+06	1.63032e+06	1.57914e+06	2.52142e+06	1.77578e+07	1.61228e+07	1.64019e+07	1.48795e+07	3.06214e+06	5.94588e+06	2.05703e+06	4.44242e+06	2.42489e+06	807126	2.27701e+07	2.32842e+07	2.36784e+07	2.51054e+07	2.08168e+07	2.11403e+07	4.58268e+06	7.59209e+06	7.10116e+06	6.54315e+06
2-Gonen	P	C17H26	230.203	231.211	0.876603	[M+H]+	8.162	Lipids and lipid-like molecules	Steroids and steroid derivatives	-	"-"	7.35074e+09	7.21332e+09	7.21085e+09	7.44658e+09	7.26185e+09	7.19271e+09	1.2595e+09	1.24695e+09	1.23625e+09	1.84809e+09	1.86326e+09	1.62403e+09	9.54121e+08	1.62456e+09	9.6509e+08	1.0586e+09	1.0315e+09	1.00393e+09	4.55792e+09	4.80991e+09	4.66599e+09	4.73586e+09	6.69535e+09	6.6442e+09	6.66915e+09	6.99514e+09	6.58163e+09	7.24847e+09	1.53644e+09	1.48857e+09	1.48324e+09	1.49601e+09	1.54936e+09	1.83393e+09	6.66853e+09	6.41095e+09	6.29727e+09	6.47494e+09
Desacetyllevonantradol	P	C25H33NO3	395.246	396.253	0.94524	[M+H]+	8.422	Organoheterocyclic compounds	Quinolines and derivatives	Benzoquinolines	"-"	1.95722e+07	2.35792e+07	2.13593e+07	2.23284e+07	1.87302e+07	2.25202e+07	4.59334e+07	4.6386e+07	4.80963e+07	4.52335e+07	3.78065e+07	4.64253e+07	4.95972e+07	5.12589e+07	5.26945e+07	5.12472e+07	5.42678e+07	5.35819e+07	5.98888e+07	5.91652e+07	5.68298e+07	5.64002e+07	2.5259e+07	2.85639e+07	2.89167e+07	2.54472e+07	3.03791e+07	2.70052e+07	1.15805e+08	1.13782e+08	1.14811e+08	1.16844e+08	1.18116e+08	1.16314e+08	2.87302e+07	2.17783e+07	2.36982e+07	2.43791e+07
3H-Indazol-3-one	P	C7H4N2O	132.032	133.04	0.361621	[M+H]+	5.649	Organoheterocyclic compounds	Benzopyrazoles	Indazoles	"5686-93-1"	4.66396e+06	5.48385e+06	5.33096e+06	4.57962e+06	5.34161e+06	5.79938e+06	3.81176e+06	3.92955e+06	4.70399e+06	2.93349e+06	2.91817e+06	3.14237e+06	2.11605e+07	2.56139e+07	2.58173e+07	2.57351e+07	2.9115e+07	2.5168e+07	6.78424e+06	8.71097e+06	7.82854e+06	9.07173e+06	6.68031e+06	7.13658e+06	6.66159e+06	9.2657e+06	6.42147e+06	7.27853e+06	1.89508e+07	2.04098e+07	1.95862e+07	1.71312e+07	1.60839e+07	1.56009e+07	1.41586e+07	1.51098e+07	1.38211e+07	1.17972e+07
Citpressine I	P	C16H15NO5	301.095	302.102	0.198831	[M+H]+	5.616	Organoheterocyclic compounds	Quinolines and derivatives	Benzoquinolines	"81525-58-8"	1.74975e+07	2.17216e+07	1.79489e+07	1.96412e+07	2.05484e+07	1.82062e+07	5.49355e+07	9.24433e+07	5.58818e+07	5.33325e+07	5.11217e+07	5.64499e+07	1.44112e+07	2.1195e+07	1.38006e+07	1.83612e+07	1.60977e+07	1.38654e+07	2.72797e+07	2.65866e+07	2.8078e+07	2.60303e+07	2.99986e+07	3.10504e+07	2.81403e+07	3.52578e+07	3.48504e+07	1.36267e+07	6.47325e+07	6.3504e+07	6.27557e+07	6.33457e+07	6.1308e+07	5.76265e+07	1.3684e+07	1.18472e+07	1.2481e+07	9.8925e+06
Ethacridine	P	C15H15N3O	253.122	254.129	0.365955	[M+H]+	5.442	Organoheterocyclic compounds	Quinolines and derivatives	Benzoquinolines	"442-16-0"	5.69974e+07	6.46908e+07	5.92219e+07	5.73003e+07	6.57284e+07	6.25174e+07	5.08554e+07	4.57112e+07	4.39454e+07	3.9366e+07	4.5529e+07	4.58829e+07	1.44289e+08	1.58672e+08	1.51832e+08	1.64342e+08	1.58289e+08	1.60521e+08	1.37433e+08	1.45834e+08	1.3705e+08	1.48497e+08	1.0413e+09	1.0028e+09	9.76336e+08	9.99869e+08	1.00961e+09	9.5697e+08	4.59494e+07	4.12324e+07	4.26823e+07	4.14106e+07	4.22854e+07	4.20268e+07	1.66951e+08	1.6909e+08	1.74825e+08	1.78533e+08
Cyclohexyladenosine	P	C16H23N5O4	349.175	350.182	0.543936	[M+H]+	5.722	Nucleosides, nucleotides, and analogues	Purine nucleosides	-	"-"	4.58424e+06	1.54891e+06	3.43442e+06	3.64405e+06	3.64961e+06	4.38409e+06	1.76528e+08	1.62015e+08	1.6255e+08	1.45199e+08	1.58524e+08	1.57424e+08	8.42779e+07	9.17759e+07	9.61201e+07	9.72023e+07	1.00441e+08	1.02465e+08	3.61457e+07	3.51816e+07	3.468e+07	3.60448e+07	1.33028e+07	1.51989e+06	1.47383e+07	1.85196e+06	1.4206e+07	1.80465e+06	1.48537e+08	1.48418e+08	1.47138e+08	1.35448e+08	1.4357e+08	1.39753e+08	2.83278e+06	1.03331e+06	2.76949e+06	889986
Nb-Arachidoyltryptamine	P	C30H50N2O	454.392	455.4	0.037221	[M+H]+	8.921	Organoheterocyclic compounds	Indoles and derivatives	Indoles	"152766-92-2"	5.55801e+07	5.16351e+07	4.80223e+07	4.77645e+07	5.06633e+07	5.16423e+07	3.23598e+08	3.2945e+08	3.30204e+08	3.13286e+08	3.14582e+08	3.18994e+08	1.84229e+08	2.16832e+08	2.29185e+08	2.36885e+08	2.22197e+08	2.05827e+08	1.95655e+08	1.43494e+08	1.39685e+08	1.44833e+08	7.83778e+07	7.93517e+07	7.57431e+07	7.55924e+07	7.63982e+07	7.27879e+07	2.61904e+08	2.71334e+08	2.2215e+08	2.17978e+08	2.6457e+08	2.6383e+08	1.40742e+08	1.30284e+08	1.35031e+08	1.28899e+08
Androst-16-ene	P	C19H30	258.235	259.242	0.769318	[M+H]+	6.724	Lipids and lipid-like molecules	Steroids and steroid derivatives	Androstane steroids	"-"	9.98394e+08	1.03591e+09	9.91688e+08	9.88953e+08	1.01044e+09	9.94684e+08	9.93724e+07	1.10976e+08	1.70752e+08	1.23161e+08	1.18417e+08	9.28298e+07	1.5999e+08	2.16094e+08	1.66387e+08	2.19282e+08	2.16067e+08	2.2453e+08	5.34667e+08	5.32804e+08	5.26437e+08	5.49483e+08	8.63974e+08	8.68093e+08	8.80462e+08	6.28925e+08	8.87693e+08	8.9569e+08	2.18978e+08	2.34427e+08	2.57526e+08	2.37336e+08	2.26723e+08	2.19093e+08	5.15459e+08	5.26133e+08	5.30795e+08	5.44538e+08
N-Palmitoyl Glutamine	P	C21H40N2O4	384.299	385.306	0.82594	[M+H]+	9.123	Lipids and lipid-like molecules	Fatty Acyls	Fatty acids and conjugates	"-"	5.72073e+06	7.822e+06	5.10472e+06	5.11582e+06	6.85038e+06	6.47444e+06	5.75902e+07	5.23012e+07	5.05602e+07	5.35932e+07	5.15772e+07	5.3266e+07	2.55166e+07	2.40708e+07	2.54005e+07	2.47268e+07	2.57147e+07	2.24825e+07	1.48159e+07	1.75626e+07	1.89775e+07	1.74371e+07	2.19935e+06	5.28494e+06	5.40249e+06	4.81118e+06	3.06426e+06	2.08705e+06	6.73037e+07	6.99301e+07	6.53108e+07	6.82327e+07	6.65736e+07	6.28319e+07	7.31096e+06	5.14354e+06	8.53297e+06	6.34859e+06
Succinic acid, sulfo-, 1,4-dioctyl ester	P	C20H38O7S	422.234	423.242	1.13925	[M+H]+	9.181	Lipids and lipid-like molecules	Fatty Acyls	Fatty acid esters	"-"	1.04885e+08	1.12941e+08	1.17963e+08	1.2628e+08	1.20342e+08	1.14217e+08	3.48743e+07	3.80762e+07	3.3437e+07	3.45537e+07	3.4855e+07	3.13236e+07	3.77362e+07	4.34575e+07	4.10607e+07	4.77818e+07	4.76514e+07	4.69237e+07	6.52919e+07	8.81056e+07	8.13136e+07	8.225e+07	8.21358e+07	8.45311e+07	8.74425e+07	8.82244e+07	8.4141e+07	9.30904e+07	6.77067e+07	6.73304e+07	6.33416e+07	6.23847e+07	6.60992e+07	6.90642e+07	3.75865e+07	3.58827e+07	3.93793e+07	3.91728e+07
Frovatriptan	P	C14H17N3O	243.137	244.145	0.828714	[M+H]+	5	Organoheterocyclic compounds	Indoles and derivatives	Carbazoles	"158747-02-5"	4.85215e+07	4.22617e+07	4.60525e+07	4.4789e+07	4.99391e+07	4.47193e+07	1.5701e+07	2.1884e+07	2.02586e+07	1.77354e+07	2.40229e+07	1.95271e+07	1.72057e+08	1.30054e+08	1.29806e+08	1.95319e+08	1.4041e+08	1.97669e+08	6.2531e+07	5.77255e+07	5.77052e+07	6.10067e+07	6.3172e+07	5.48566e+07	3.93678e+07	5.92745e+07	3.94063e+07	6.37996e+07	2.74742e+07	3.35216e+07	3.45166e+07	3.77586e+07	3.28633e+07	3.3207e+07	2.2116e+08	2.21091e+08	2.14706e+08	2.07858e+08
5-Butyl-5-cycloheptenylbarbituric acid	P	C16H24N2O3	292.179	293.186	0.403453	[M+H]+	6.219	Organoheterocyclic compounds	Diazines	Pyrimidines and pyrimidine derivatives	"-"	4.10242e+07	4.65084e+07	4.50724e+07	4.01042e+07	3.91618e+07	4.59009e+07	1.65755e+07	1.8149e+07	1.48877e+07	1.56612e+07	1.61679e+07	1.41396e+07	4.10515e+07	4.11047e+07	4.97775e+07	4.24822e+07	4.436e+07	4.45308e+07	3.84064e+07	3.46955e+07	4.10456e+07	4.08971e+07	2.56456e+07	2.68236e+07	2.3952e+07	2.87989e+07	2.51911e+07	2.5679e+07	1.75603e+07	1.88018e+07	1.96523e+07	2.07742e+07	1.92619e+07	1.86453e+07	4.78981e+07	4.75352e+07	8.75567e+07	4.54385e+07
N-Eicosapentaenoyl Aspartic acid	P	C24H35NO5	417.252	418.259	0.468086	[M+H]+	6.292	Organic acids and derivatives	Carboxylic acids and derivatives	Amino acids, peptides, and analogues	"-"	8.37946e+07	8.33693e+07	9.1644e+07	8.79006e+07	8.17477e+07	5.00712e+07	9.83155e+07	1.0757e+08	9.76194e+07	9.33914e+07	1.01259e+08	1.08469e+08	6.2668e+07	7.71435e+07	7.59579e+07	7.01837e+07	6.98216e+07	7.13321e+07	1.25258e+08	1.32593e+08	1.30865e+08	1.16362e+08	4.31801e+08	3.80707e+08	3.80492e+08	4.09033e+08	4.08255e+08	3.80998e+08	1.692e+08	1.59923e+08	1.60064e+08	1.6975e+08	1.71174e+08	1.74894e+08	1.48618e+08	1.40125e+08	1.57257e+08	1.37749e+08
trans-2-Dodecenoylcarnitine	P	C19H35NO4	341.257	342.263	1.74086	[M+H]+	8.718	Lipids and lipid-like molecules	Fatty Acyls	Fatty acid esters	"-"	2.56271e+07	1.3201e+07	2.53384e+07	2.59646e+07	2.83562e+07	2.56187e+07	3.39145e+07	3.41528e+07	2.74227e+07	3.03031e+07	3.31881e+07	3.10906e+07	3.92535e+07	4.44868e+07	3.96527e+07	4.06744e+07	4.31087e+07	3.95568e+07	3.0049e+07	3.23245e+07	3.02865e+07	3.06135e+07	6.09832e+07	6.20543e+07	5.81756e+07	5.822e+07	6.49235e+07	6.00317e+07	1.62246e+07	1.81645e+07	1.74557e+07	1.55708e+07	1.74622e+07	1.55855e+07	5.4812e+07	5.22946e+07	4.98064e+07	4.99656e+07
N-Phenylacetylphenylalanine	P	C17H17NO3	283.121	284.128	0.80963	[M+H]+	6.316	Organic acids and derivatives	Carboxylic acids and derivatives	Amino acids, peptides, and analogues	"738-75-0"	2.13376e+06	1.17099e+06	2.17203e+06	1.93601e+06	1.37704e+06	1.17486e+06	2.19617e+08	2.81008e+08	2.42011e+08	2.86641e+08	2.03275e+08	2.25825e+08	5.67118e+06	4.34692e+06	4.06357e+06	2.61594e+06	1.14018e+06	3.68284e+06	2.96012e+07	3.30348e+07	3.25655e+07	3.4456e+07	2.30695e+07	1.84025e+07	2.24543e+07	3.16838e+07	2.38572e+07	2.21374e+07	6.71248e+07	6.97066e+07	6.47006e+07	6.96504e+07	6.95386e+07	6.71347e+07	2.34506e+06	2.82933e+06	1.66372e+06	1.50124e+06
7-hydroxygranisetron	P	C18H24N4O2	328.19	329.197	0.332985	[M+H]+	5.33	Organoheterocyclic compounds	Benzopyrazoles	Indazoles	"133841-15-3"	4.69976e+06	3.93759e+06	5.28094e+06	3.70094e+06	2.50399e+06	3.36722e+06	1.01831e+07	8.51754e+06	6.40333e+06	1.03129e+07	1.19812e+07	1.00161e+07	3.71176e+06	636831	1.74823e+06	5.98869e+06	557450	5.71695e+06	7.4691e+06	1.02125e+07	6.80732e+06	6.44994e+06	4.14774e+06	8.36449e+06	8.95949e+06	7.2691e+06	8.1211e+06	8.38353e+06	1.15768e+07	5.50176e+06	8.95245e+06	1.19416e+07	1.20318e+07	9.8436e+06	1.21281e+07	1.2247e+07	1.26416e+07	1.1818e+07
N-Palmitoyl Valine	P	C21H41NO3	355.309	356.316	1.17049	[M+H]+	10.017	Organic acids and derivatives	Carboxylic acids and derivatives	Amino acids, peptides, and analogues	"-"	9.41922e+06	9.33378e+06	1.29937e+07	9.90327e+06	1.05329e+07	8.04444e+06	1.6209e+08	1.45579e+08	1.55921e+08	1.61726e+08	1.5368e+08	1.45781e+08	885220	1.80317e+06	547621	2.18803e+06	1.94227e+06	2.85484e+06	2.65435e+07	2.59686e+07	2.46472e+07	2.86579e+07	8.62246e+06	7.67355e+06	7.80218e+06	8.80281e+06	7.9244e+06	8.2827e+06	4.16669e+07	4.29066e+07	4.89472e+07	4.42496e+07	5.32116e+07	4.46036e+07	9.10876e+06	1.10375e+07	1.05971e+07	1.15443e+07
2-hydroxyoct-3-enoylglycine	P	C10H17NO4	215.116	216.123	0.826343	[M+H]+	5.384	Organic acids and derivatives	Carboxylic acids and derivatives	Amino acids, peptides, and analogues	"-"	1.1277e+09	1.14114e+09	1.07108e+09	1.07817e+09	1.10521e+09	1.11938e+09	1.43117e+08	1.50217e+08	1.42209e+08	1.48239e+08	1.36165e+08	1.56358e+08	1.6885e+08	1.87558e+08	1.66155e+08	2.1015e+08	1.52069e+08	1.80259e+08	2.88963e+08	2.99627e+08	2.83358e+08	3.05531e+08	6.05029e+08	5.50588e+08	5.19076e+08	5.40229e+08	5.98417e+08	6.29416e+08	2.69911e+08	2.59773e+08	2.63936e+08	2.77959e+08	2.66523e+08	2.57584e+08	2.888e+08	2.84656e+08	2.96707e+08	2.84366e+08
Val-pro-pro	P	C15H25N3O4	311.185	312.192	0.253993	[M+H]+	4.983	Organic acids and derivatives	Carboxylic acids and derivatives	Amino acids, peptides, and analogues	"-"	5.97838e+06	5.31864e+06	4.92511e+06	5.50691e+06	6.74278e+06	4.9821e+06	7.19841e+07	6.77998e+07	7.74062e+07	7.26203e+07	7.33579e+07	7.60961e+07	2.445e+06	665847	915011	787205	860415	1.0877e+06	1.63376e+07	1.72307e+07	1.55692e+07	1.60329e+07	2.32392e+07	2.28122e+07	2.59515e+07	2.45285e+07	2.24903e+07	2.44126e+07	2.59532e+07	2.31272e+07	2.44657e+07	2.41931e+07	2.38048e+07	2.60657e+07	926388	278009	740801	1.46661e+06
MG(0:0/18:3(6Z,9Z,12Z)/0:0)	P	C21H36O4	352.261	375.251	0.163598	[M+Na]+	6.637	Lipids and lipid-like molecules	Fatty Acyls	Lineolic acids and derivatives	"-"	3.34742e+08	3.65107e+08	3.62496e+08	3.44352e+08	3.57533e+08	3.40935e+08	9.36325e+07	1.07858e+08	1.18368e+08	1.08202e+08	9.48888e+07	1.15749e+08	1.82655e+08	1.61689e+08	5.95207e+08	1.99887e+08	1.69689e+08	1.72348e+08	2.14599e+08	2.173e+08	2.11807e+08	2.13782e+08	2.26249e+08	2.426e+08	2.26413e+08	2.3958e+08	2.34874e+08	2.30601e+08	1.65885e+08	1.65588e+08	1.72742e+08	1.47976e+08	1.53534e+08	1.63792e+08	2.12555e+08	2.21204e+08	2.29827e+08	2.09197e+08
PA(i-12:0/i-19:0)	P	C34H67O8P	634.457	635.465	0.0427192	[M+H]+	10.08	Lipids and lipid-like molecules	Glycerophospholipids	Glycerophosphates	"-"	7.91839e+08	8.57135e+08	8.05404e+08	7.7193e+08	8.12298e+08	8.18136e+08	1.17797e+08	1.37369e+08	1.19571e+08	1.13224e+08	1.42068e+08	7.19979e+07	1.63806e+08	1.67224e+08	1.66306e+08	1.70557e+08	1.69835e+08	1.77748e+08	3.47319e+08	3.78809e+08	3.81579e+08	3.86671e+08	6.57838e+08	6.31956e+08	6.60675e+08	6.34133e+08	6.55021e+08	6.31657e+08	1.07452e+08	1.00988e+08	1.27354e+08	1.26578e+08	1.21995e+08	1.15591e+08	1.7522e+08	1.76999e+08	1.73425e+08	1.6791e+08
Carbazolepropanoic acid	P	C15H13NO2	239.095	240.102	0.498803	[M+H]+	5.354	Organoheterocyclic compounds	Indoles and derivatives	Carbazoles	"-"	2.08007e+06	2.28218e+06	2.6169e+06	1.99482e+06	3.62944e+06	3.11367e+06	4.27651e+08	4.17104e+08	4.27435e+08	4.2936e+08	4.27273e+08	4.44351e+08	3.40181e+06	3.61213e+06	3.17613e+06	3.41597e+06	3.23526e+06	1.41251e+06	6.10103e+07	6.56313e+07	5.76964e+07	6.60246e+07	1.05128e+06	1.62821e+07	483764	1.07978e+06	1.54005e+06	420576	1.58674e+08	1.5211e+08	1.52308e+08	1.50715e+08	1.48126e+08	1.56235e+08	424944	807644	1.36736e+07	461519
Doqualast	P	C13H8N2O3	240.053	241.061	0.688108	[M+H]+	5.555	Organoheterocyclic compounds	Pyridopyrimidines	-	"64019-03-0"	2.44251e+06	4.56747e+06	2.85798e+06	3.02627e+06	3.23769e+06	3.74111e+06	2.12573e+07	1.96456e+07	2.16477e+07	2.07484e+07	2.17538e+07	2.49621e+07	5.0203e+07	5.55696e+07	5.4322e+07	5.72799e+07	5.57729e+07	5.76608e+07	1.40774e+07	1.10048e+07	1.28288e+07	1.37391e+07	5.14635e+06	9.64075e+06	7.22788e+06	5.98327e+06	7.97453e+06	7.03039e+06	1.14903e+07	1.15796e+07	1.3887e+07	1.25571e+07	1.56312e+07	1.6534e+07	1.88776e+06	1.26381e+06	2.25119e+06	1.9041e+06
4,6-Heneicosanedione	P	C21H40O2	324.303	325.31	1.26905	[M+H]+	10.769	Organic oxygen compounds	Organooxygen compounds	Carbonyl compounds	"-"	6.01664e+07	6.07802e+07	5.98952e+07	6.17799e+07	6.2367e+07	5.99165e+07	6.72478e+07	4.6548e+07	4.83693e+07	4.81912e+07	6.44281e+07	6.76161e+07	4.54005e+07	5.23472e+07	4.62906e+07	5.05568e+07	5.0284e+07	4.93128e+07	9.80511e+07	9.3115e+07	8.6504e+07	8.83885e+07	1.82472e+07	2.09952e+07	1.9696e+07	2.07733e+07	1.97425e+07	2.06087e+07	3.84128e+07	3.76374e+07	3.86576e+07	3.80696e+07	3.53842e+07	3.72945e+07	6.8415e+07	6.71567e+07	7.08893e+07	6.51204e+07
Tryptophyl-Serine	P	C14H17N3O4	291.122	292.129	0.341811	[M+H]+	5.207	Organic acids and derivatives	Carboxylic acids and derivatives	Amino acids, peptides, and analogues	"-"	5.48011e+07	5.79726e+07	5.11598e+07	4.61023e+07	5.49245e+07	5.35194e+07	1.73289e+08	1.37799e+08	1.48215e+08	1.35707e+08	1.76742e+08	1.5375e+08	1.17712e+08	1.33352e+08	1.18554e+08	1.33796e+08	1.2279e+08	1.21177e+08	1.15172e+08	1.11115e+08	1.05593e+08	1.09979e+08	2.60775e+08	2.47436e+08	2.5419e+08	2.59522e+08	2.66603e+08	2.60692e+08	1.39281e+08	1.32877e+08	1.61265e+08	1.35942e+08	1.38907e+08	1.4487e+08	1.48761e+08	1.43127e+08	1.30102e+08	1.54971e+08
5-Hydroxyindoleacetylglycine	P	C12H12N2O4	248.08	249.087	0.00611304	[M+H]+	2.781	Organic acids and derivatives	Carboxylic acids and derivatives	Amino acids, peptides, and analogues	"-"	3.3621e+07	4.54469e+07	7.04634e+07	5.2568e+07	7.47477e+07	7.1974e+07	7.07227e+07	6.16437e+07	6.86712e+07	6.42504e+07	6.06786e+07	6.64406e+07	1.86724e+08	2.27003e+08	1.76405e+08	2.09531e+08	2.39151e+08	1.32251e+08	9.55353e+07	8.79187e+07	9.1608e+07	9.14084e+07	1.14372e+08	1.16288e+08	1.05704e+08	1.18206e+08	1.0972e+08	1.06996e+08	9.77254e+07	9.14296e+07	8.89462e+07	8.98754e+07	8.97091e+07	8.6917e+07	2.48504e+08	2.60534e+08	2.47579e+08	2.34615e+08
Ethyl 3-methyl-9H-carbazole-9-carboxylate	P	C16H15NO2	253.11	254.118	0.275975	[M+H]+	5.526	Organoheterocyclic compounds	Indoles and derivatives	Carbazoles	"-"	1.25173e+07	9.74641e+06	9.87413e+06	1.05265e+07	1.01177e+07	8.47969e+06	8.47292e+08	7.41293e+08	7.23318e+08	7.28554e+08	7.07721e+08	7.58052e+08	8.74515e+06	9.78346e+06	9.38916e+06	1.0225e+07	9.17889e+06	8.33463e+06	1.12517e+08	1.14581e+08	1.06103e+08	1.07137e+08	1.93591e+07	1.97295e+07	2.09161e+07	1.87928e+07	1.80981e+07	1.77132e+07	2.77912e+08	2.9933e+08	2.80293e+08	3.01317e+08	3.11526e+08	2.86423e+08	3.0043e+06	2.81508e+06	2.30356e+06	1.12154e+06
Persin	P	C23H40O4	380.293	381.3	0.616958	[M+H]+	9.283	Lipids and lipid-like molecules	Fatty Acyls	Fatty alcohols	"56164-07-9"	2.76757e+07	2.85621e+07	2.86522e+07	2.69662e+07	2.66117e+07	2.97628e+07	6.20647e+06	8.78977e+06	5.05576e+06	8.3881e+06	9.36599e+06	6.45805e+06	2.13076e+07	1.82044e+07	2.04674e+07	2.58695e+07	1.94856e+07	2.30497e+07	5.34044e+07	5.08013e+07	5.15905e+07	5.15373e+07	6.72853e+07	7.88863e+07	6.49761e+07	6.97511e+07	6.9989e+07	7.04655e+07	2.88895e+07	3.0423e+07	3.49456e+07	3.13924e+07	3.18787e+07	3.38143e+07	3.28124e+07	3.29888e+07	3.64541e+07	3.57426e+07
N-Arachidonoyl Aspartic acid	P	C24H37NO5	419.267	420.275	0.526739	[M+H]+	5.961	Organic acids and derivatives	Carboxylic acids and derivatives	Amino acids, peptides, and analogues	"-"	9.46138e+07	1.2009e+08	1.00321e+08	1.09641e+08	1.26604e+08	1.11965e+08	1.94747e+08	1.92752e+08	1.76611e+08	1.95579e+08	1.81867e+08	1.84631e+08	4.23629e+07	4.70183e+07	5.08058e+07	4.0654e+07	5.32998e+07	4.67873e+07	9.49102e+07	1.08801e+08	9.26963e+07	9.78603e+07	1.52439e+08	1.62616e+08	1.68134e+08	1.62494e+08	1.64428e+08	1.54159e+08	1.18776e+08	1.02542e+08	1.1049e+08	1.15977e+08	1.07717e+08	1.13649e+08	9.40803e+07	9.43136e+07	8.54385e+07	9.56554e+07
Pristanal	P	C19H38O	282.292	283.3	2.07791	[M+H]+	9.935	Lipids and lipid-like molecules	Prenol lipids	Diterpenoids	"105373-75-9"	3.28375e+07	4.69579e+07	3.63288e+07	4.30281e+07	4.01912e+07	4.31976e+07	6.1999e+07	5.47984e+07	7.87666e+07	8.27256e+07	8.62899e+07	5.32367e+07	3.22256e+07	5.09493e+07	4.60249e+07	1.65577e+07	1.7957e+07	2.18424e+07	6.83899e+07	5.53575e+07	4.15843e+07	5.52514e+07	3.8771e+07	3.50382e+07	4.4159e+07	3.9125e+07	3.54649e+07	3.0665e+07	6.07618e+07	5.32966e+07	5.75453e+07	5.81382e+07	4.93698e+07	5.88837e+07	1.61239e+07	1.33789e+07	1.64512e+07	1.5459e+07
N-Acetylkynurenine	P	C12H14N2O4	250.095	251.102	1.0859	[M+H]+	5.293	Organic oxygen compounds	Organooxygen compounds	Carbonyl compounds	"3428-08-8"	4.39577e+07	4.48074e+07	3.88087e+07	4.40497e+07	4.78096e+07	5.01452e+07	2.08765e+08	1.76722e+08	1.97369e+08	1.88692e+08	1.91562e+08	1.99698e+08	1.19172e+08	1.34645e+08	1.19191e+08	8.07606e+06	8.51664e+07	1.27761e+08	9.79151e+07	9.51983e+07	9.49002e+07	8.52304e+07	1.20307e+08	1.19943e+08	1.17633e+08	1.21615e+08	1.14899e+08	1.24382e+08	3.97568e+08	1.73654e+08	1.72315e+08	1.82767e+08	2e+08	3.80251e+08	1.31807e+08	1.18706e+08	1.20166e+08	7.06106e+07
N-Linoleoyl Leucine	P	C24H43NO3	393.324	394.331	1.4866	[M+H]+	8.157	Organic acids and derivatives	Carboxylic acids and derivatives	Amino acids, peptides, and analogues	"-"	5.18061e+07	5.43075e+07	5.69441e+07	5.13372e+07	5.10111e+07	5.32454e+07	7.49509e+07	4.29248e+07	3.93202e+07	4.32329e+07	3.98993e+07	4.05782e+07	1.0621e+08	1.25345e+08	1.20134e+08	1.31698e+08	1.32591e+08	1.24736e+08	8.21164e+07	7.28593e+07	7.47496e+07	7.12442e+07	4.78725e+07	4.46673e+07	4.48925e+07	4.43375e+07	5.15235e+07	4.97381e+07	2.1624e+07	1.96944e+07	2.14607e+07	2.14045e+07	2.3404e+07	1.90083e+07	2.31217e+08	2.17925e+08	2.10885e+08	2.36183e+08
Tyrosinamide	P	C9H12N2O2	180.09	181.097	0.0109897	[M+H]+	5.619	Organic acids and derivatives	Carboxylic acids and derivatives	Amino acids, peptides, and analogues	"-"	1.72362e+08	1.8487e+08	1.30583e+08	1.20218e+08	1.31801e+08	1.11003e+08	1.69767e+08	1.61001e+08	1.70753e+08	1.68393e+08	1.73777e+08	1.73856e+08	1.64317e+08	1.79415e+08	1.72143e+08	1.95747e+08	1.78191e+08	2.4764e+08	1.43182e+08	1.44868e+08	1.40594e+08	1.55314e+08	7.33777e+07	1.4703e+08	1.46457e+08	1.61789e+08	1.70439e+08	9.00813e+07	3.14891e+08	4.58737e+08	3.45125e+08	3.24216e+08	3.41865e+08	4.62618e+08	1.27298e+08	1.25436e+08	1.27362e+08	1.1654e+08
Bufotenin	P	C12H16N2O	204.126	205.134	1.01533	[M+H]+	5.029	Organoheterocyclic compounds	Indoles and derivatives	Tryptamines and derivatives	"487-93-4"	5.19885e+08	6.29093e+08	5.17993e+08	5.3803e+08	5.39412e+08	6.56923e+08	6.26447e+08	5.82266e+08	5.95322e+08	5.91195e+08	6.34897e+08	6.31687e+08	1.01511e+09	1.0538e+09	1.00992e+09	1.04107e+09	1.07932e+09	1.08246e+09	5.19647e+08	5.62238e+08	5.18262e+08	5.28966e+08	5.66344e+08	5.7178e+08	5.39924e+08	5.56304e+08	6.71803e+08	5.79229e+08	6.80465e+08	6.6252e+08	7.12967e+08	7.11615e+08	7.17612e+08	7.20954e+08	6.29202e+08	5.69969e+08	6.79587e+08	5.70539e+08
Phenylalanylhydroxyproline	P	C14H18N2O4	278.127	279.134	0.335487	[M+H]+	5.466	Organic acids and derivatives	Carboxylic acids and derivatives	Amino acids, peptides, and analogues	"90965-82-5"	1.64462e+08	1.81001e+08	1.02964e+08	1.09066e+08	1.0611e+08	5.98761e+07	1.51246e+08	1.44207e+08	1.53582e+08	1.39413e+08	1.5778e+08	1.48732e+08	1.45075e+08	1.09922e+08	1.51012e+08	1.73603e+08	1.71513e+08	1.47879e+08	1.09533e+08	1.25824e+08	1.11792e+08	1.96959e+08	2.01562e+08	1.91394e+08	1.98522e+08	1.9479e+08	2.0096e+08	1.67335e+08	1.24308e+08	1.0988e+08	1.23061e+08	1.19286e+08	1.23988e+08	1.20975e+08	1.55096e+08	2.60178e+08	2.348e+08	2.50075e+08
1-Lyso-2-arachidonoyl-phosphatidate	P	C23H39O7P	458.243	459.25	2.04946	[M+H]+	7.274	Lipids and lipid-like molecules	Glycerophospholipids	Glycerophosphates	"-"	1.53256e+07	1.76194e+07	1.47328e+07	1.14821e+07	1.6259e+07	1.87248e+07	1.23195e+06	677603	1.9477e+06	1.25974e+06	1.503e+06	1.55431e+06	793048	680488	8.13201e+06	8.34275e+06	690474	1.27731e+06	1.03142e+07	1.25643e+07	1.04509e+07	1.08822e+07	6.1046e+06	2.6874e+06	1.75313e+06	4.28978e+06	2.45091e+06	3.36259e+06	9.4334e+06	1.05273e+07	1.17423e+07	1.08516e+07	1.32532e+07	1.21652e+07	1.63639e+07	1.16994e+07	1.63004e+07	1.16013e+07
Androstene group	P	C19H30	258.235	259.242	1.15144	[M+H]+	8.457	Lipids and lipid-like molecules	Steroids and steroid derivatives	Androstane steroids	"-"	6.0825e+08	6.25966e+08	6.32868e+08	6.02115e+08	6.1921e+08	6.2947e+08	5.14981e+07	4.29477e+07	5.03143e+07	6.36527e+07	5.43815e+07	7.87286e+07	3.10078e+08	3.4123e+08	3.37609e+08	3.33685e+08	3.33594e+08	3.56499e+08	5.94092e+08	6.34169e+08	5.87002e+08	5.80536e+08	2.8822e+08	3.16133e+08	3.18828e+08	2.85238e+08	3.00462e+08	2.976e+08	1.13927e+08	1.07394e+08	1.13901e+08	1.15451e+08	1.18461e+08	1.17612e+08	1.8927e+09	1.75954e+09	1.7798e+09	1.80118e+09
2-Ethyl-5-imino-1-cyclopenten-1-ol	P	C7H11NO	125.084	126.091	0.34798	[M+H]+	5.711	Organic nitrogen compounds	Organonitrogen compounds	Imines	"90554-84-0"	3.34583e+08	3.49952e+08	3.25609e+08	3.32013e+08	3.58241e+08	3.32841e+08	2.22724e+08	2.11209e+08	2.52243e+08	2.1829e+08	2.30637e+08	2.26899e+08	2.85013e+08	2.3233e+08	2.38902e+08	2.59172e+08	2.35275e+08	2.37939e+08	2.80037e+08	3.41531e+08	3.20683e+08	2.8869e+08	3.64689e+08	3.27313e+08	3.28459e+08	3.48374e+08	3.28735e+08	3.38734e+08	2.8973e+08	3.45459e+08	2.9701e+08	2.88726e+08	2.95537e+08	2.97913e+08	2.62341e+08	2.97039e+08	2.84821e+08	2.94932e+08
MG(0:0/16:1(9Z)/0:0)	P	C19H36O4	328.261	329.268	2.45931	[M+H]+	8.168	Lipids and lipid-like molecules	Glycerolipids	Monoradylglycerols	"-"	3.37393e+08	4.27491e+08	4.05348e+08	4.01362e+08	3.96997e+08	3.92455e+08	1.13482e+08	1.60156e+08	1.51864e+08	1.5893e+08	1.54228e+08	1.63651e+08	7.56599e+07	1.26782e+08	8.6279e+07	1.17138e+08	1.26552e+08	1.20203e+08	3.50827e+08	3.33668e+08	3.36646e+08	3.33649e+08	4.17486e+08	4.34018e+08	4.23297e+08	4.73569e+08	3.9837e+08	4.54167e+08	1.91106e+08	1.79627e+08	1.75398e+08	1.855e+08	1.90162e+08	1.85218e+08	4.69132e+08	4.58652e+08	4.3112e+08	4.99936e+08
5'-N-Methylcarboxamidoadenosine	P	C11H14N6O4	294.108	295.115	1.04655	[M+H]+	5.539	Nucleosides, nucleotides, and analogues	Purine nucleosides	-	"-"	1.26054e+08	1.28524e+08	1.2384e+08	1.31936e+08	1.375e+08	1.24974e+08	2.57269e+07	2.78794e+07	2.49609e+07	1.87333e+07	1.97822e+07	2.22479e+07	1.0441e+08	8.75831e+07	9.88119e+07	9.56253e+07	1.24802e+08	8.74823e+07	7.86794e+07	8.16632e+07	7.75895e+07	8.30404e+07	2.48765e+08	2.44791e+08	2.37875e+08	2.47795e+08	2.32294e+08	2.31304e+08	8.98848e+07	2.38375e+07	8.21261e+07	7.86839e+07	8.02726e+07	8.07426e+07	7.17698e+07	7.29682e+07	7.15829e+07	4.78856e+07
alpha-(4-Fluorophenyl)-4-(5-fluoro-2-pyrimidinyl)-1-piperazine butanol	P	C18H22F2N4O	348.176	349.184	0.796642	[M+H]+	5.427	Organoheterocyclic compounds	Diazinanes	Piperazines	"-"	3.70232e+07	4.43265e+07	4.29562e+07	4.37821e+07	4.14472e+07	4.37457e+07	1.61677e+08	1.71403e+08	1.71277e+08	1.56199e+08	1.59604e+08	1.70451e+08	1.47091e+09	1.58075e+09	1.64723e+09	1.77332e+09	1.59365e+09	1.61586e+09	2.41294e+08	2.54973e+08	2.59249e+08	2.81592e+08	4.94608e+07	6.60644e+07	4.55044e+07	4.94236e+07	5.61028e+07	3.47185e+07	5.92367e+08	4.74951e+08	5.88256e+08	5.79559e+08	5.87176e+08	5.35733e+08	5.85063e+07	6.78246e+07	7.26653e+07	6.91223e+07
1-Dodecanesulfonic acid, 1-hydroxy-3-oxo-	P	C12H24O5S	280.134	281.142	0.126285	[M+H]+	6.116	Organic oxygen compounds	Organooxygen compounds	Carbonyl compounds	"-"	2.14327e+07	2.5252e+07	1.35996e+08	1.55078e+08	2.52922e+07	1.35813e+08	1.50386e+08	1.50515e+08	1.4135e+08	1.43971e+08	4.67986e+07	1.51479e+08	2.31386e+08	2.37505e+08	2.15501e+08	2.61739e+08	2.31858e+08	2.59932e+08	3.05128e+07	2.56124e+07	2.26161e+07	2.47202e+07	1.25827e+08	1.26281e+08	1.25785e+08	1.15484e+08	1.27089e+08	1.31828e+08	1.70443e+08	1.66634e+08	1.74817e+08	1.80734e+08	1.68775e+08	1.77555e+08	1.36294e+08	1.33566e+08	1.47142e+08	1.41812e+08
20-Dihydrodydrogesterone	P	C23H34	310.266	311.273	1.54256	[M+H]+	10.638	Phenylpropanoids and polyketides	Phenylpropanoic acids	-	"-"	3.33386e+07	3.40103e+07	3.4244e+07	3.40037e+07	3.2378e+07	3.17543e+07	2.69408e+07	2.22679e+07	2.04005e+07	1.92064e+07	1.65256e+07	1.7733e+07	2.4666e+07	3.04945e+07	3.02654e+07	3.33044e+07	2.77242e+07	2.9203e+07	7.64035e+07	6.94239e+07	6.37102e+07	6.02509e+07	2.02183e+07	1.67499e+07	1.47287e+07	1.63213e+07	1.6926e+07	1.65462e+07	1.97321e+07	2.18087e+07	2.14332e+07	2.24332e+07	2.30346e+07	1.97631e+07	5.88513e+07	5.69255e+07	5.54917e+07	5.55803e+07
Isofebrifugine	P	C16H19N3O3	301.143	302.15	0.590766	[M+H]+	5.066	Organoheterocyclic compounds	Diazanaphthalenes	Benzodiazines	"32434-44-9"	1.91968e+08	1.69468e+08	1.84035e+08	1.82553e+08	1.74646e+08	2.03409e+08	1.67989e+08	1.57921e+08	1.51995e+08	1.50155e+08	1.52998e+08	1.5764e+08	5.68035e+08	6.06137e+08	5.71363e+08	6.03089e+08	6.1473e+08	6.22156e+08	1.74999e+08	1.69699e+08	1.56207e+08	1.58837e+08	1.71903e+08	1.82076e+08	1.65454e+08	1.60103e+08	1.90681e+08	1.81932e+08	1.16167e+08	1.05095e+08	8.44065e+07	1.19553e+08	7.6664e+07	1.04738e+08	2.20615e+08	2.03544e+08	2.0079e+08	1.99538e+08
16alpha-Fluoroestradiol	P	C18H23FO2	290.168	291.176	2.46738	[M+H]+	7.869	Lipids and lipid-like molecules	Steroids and steroid derivatives	Estrane steroids	"-"	4.1233e+07	4.42682e+07	3.98178e+07	3.60049e+07	4.36551e+07	4.29371e+07	2.23751e+07	2.24228e+07	2.2545e+07	1.77205e+07	2.16444e+07	2.06399e+07	1.33063e+07	8.59151e+06	1.31321e+07	1.83885e+07	6.92388e+06	1.25895e+07	1.11886e+07	1.23335e+07	1.19843e+07	1.4081e+07	1.44653e+07	925843	1.42521e+07	1.42486e+07	483316	586375	2.07654e+08	2.05367e+08	2.03301e+08	1.85814e+08	2.02096e+08	1.93903e+08	2.52189e+07	2.38819e+07	2.09628e+07	1.2652e+07
1-Acetyl-2-methylcyclopentene	P	C14H24	192.188	193.195	0.726162	[M+H]+	7.882	Lipids and lipid-like molecules	Prenol lipids	Monoterpenoids	"-"	1.11544e+08	1.15817e+08	1.10561e+08	1.022e+08	1.09948e+08	1.0044e+08	8.04666e+07	8.70547e+07	8.07029e+07	7.83451e+07	8.40625e+07	8.43614e+07	5.92587e+07	4.36589e+07	4.50758e+07	4.41768e+07	7.41784e+07	5.07118e+07	6.75603e+07	7.20739e+07	7.81209e+07	6.5404e+07	1.45011e+08	1.49776e+08	1.50003e+08	1.4418e+08	1.47931e+08	1.47672e+08	7.22277e+07	6.86204e+07	7.01353e+07	7.09661e+07	6.42052e+07	6.81097e+07	1.83753e+07	1.81313e+07	1.91998e+07	2.06743e+07
Methyl phenyl sulfide	P	C7H8S	124.035	125.043	5.44421	[M+H]+	1.825	Organosulfur compounds	Thioethers	Aryl thioethers	"100-68-5"	4.27729e+08	4.68735e+08	4.23545e+08	4.45287e+08	4.18152e+08	4.51653e+08	1.23596e+08	1.33006e+08	1.18006e+08	1.46591e+08	1.32222e+08	1.32395e+08	5.68196e+09	6.3374e+09	5.9935e+09	6.24108e+09	6.19937e+09	6.15644e+09	5.7182e+08	6.26559e+08	5.37193e+08	5.47303e+08	2.76837e+08	2.80472e+08	4.70257e+08	2.50098e+08	4.41295e+08	3.31515e+08	4.23768e+08	4.73282e+08	4.40462e+08	4.38142e+08	5.01489e+08	4.62123e+08	2.70893e+09	3.22591e+09	2.834e+09	3.03008e+09
Oxymetazoline	P	C16H24N2O	260.189	261.196	0.398843	[M+H]+	6.163	Benzenoids	Benzene and substituted derivatives	Xylenes	"1491-59-4"	5.80913e+08	7.50814e+08	6.86583e+08	7.01379e+08	6.96817e+08	6.28358e+08	8.0876e+08	7.66521e+08	7.60381e+08	7.90373e+08	8.16527e+08	8.32559e+08	1.01807e+09	9.07656e+08	9.42427e+08	1.08589e+09	9.60974e+08	1.15348e+09	1.33378e+09	1.2362e+09	1.3421e+09	1.22325e+09	1.89809e+09	1.80299e+09	1.82497e+09	1.92059e+09	1.91654e+09	2.13407e+09	1.74834e+09	1.68705e+09	1.73596e+09	1.74687e+09	1.81236e+09	1.7463e+09	1.62104e+09	1.60589e+09	1.43177e+09	1.65828e+09
2,4,12-Octadecatrienoic acid piperidide	P	C23H39NO	345.303	346.31	1.49509	[M+H]+	10.515	Organoheterocyclic compounds	Piperidines	N-acylpiperidines	"151391-71-8"	1.83557e+07	1.96933e+07	2.00451e+07	2.04481e+07	1.97243e+07	1.9395e+07	4.31151e+06	4.13542e+06	2.11094e+06	3.42648e+06	4.52553e+06	4.08936e+06	2.01435e+06	1.55712e+06	2.61823e+06	1.85349e+06	1.64652e+06	2.28705e+06	1.90055e+07	1.80843e+07	1.45931e+07	1.86416e+07	843356	590086	1.39916e+06	741036	317977	1.16587e+06	1.17215e+06	1.30396e+06	1.80778e+06	2.23288e+06	555569	1.19217e+06	1.02189e+07	9.45996e+06	9.85521e+06	8.90971e+06
Dimethylsphingosine	P	C20H37NO4	355.272	356.279	1.20544	[M+H]+	8.269	Organic oxygen compounds	Organooxygen compounds	Alcohols and polyols	"-"	2.10926e+08	2.42671e+08	2.28752e+08	2.30624e+08	2.48051e+08	2.22874e+08	2.28698e+08	2.20376e+08	2.14658e+08	2.3245e+08	2.16916e+08	2.21494e+08	1.31182e+07	1.33842e+07	6.75393e+06	1.41223e+07	8.02722e+06	9.91143e+06	1.4247e+08	1.37616e+08	1.33914e+08	1.42205e+08	3.25558e+08	3.60891e+08	3.30812e+08	3.49964e+08	3.3117e+08	3.36545e+08	8.5967e+07	8.43478e+07	8.71055e+07	8.57839e+07	9.54139e+07	8.34211e+07	1.05367e+08	9.44344e+07	9.75554e+07	9.33467e+07
p-Hydroxyphenobarbital	P	C12H12N2O4	248.08	249.087	1.42503	[M+H]+	4.834	Organoheterocyclic compounds	Diazines	Pyrimidines and pyrimidine derivatives	"-"	2.20247e+08	2.28218e+08	2.24519e+08	1.24005e+08	1.283e+08	2.32922e+08	4.60963e+08	3.60392e+08	3.42731e+08	3.57536e+08	3.75576e+08	3.59265e+08	8.3419e+08	9.30326e+08	6.27513e+08	9.61261e+08	1.00963e+09	6.9886e+08	3.93823e+08	3.83269e+08	3.58958e+08	3.68114e+08	4.10692e+08	4.1196e+08	4.05938e+08	4.03674e+08	4.29342e+08	4.23973e+08	3.51167e+08	3.25678e+08	3.49926e+08	3.40567e+08	4.23174e+08	3.46665e+08	1.11903e+09	9.57439e+08	9.29151e+08	8.7172e+08
4-Acetyl-2-prenylphenol glucoside	P	C19H26O7	366.168	367.175	0.591039	[M+H]+	5.98	Organic oxygen compounds	Organooxygen compounds	Carbohydrates and carbohydrate conjugates	"-"	1.25985e+08	1.5884e+08	1.47362e+08	1.30699e+08	1.36362e+08	1.5122e+08	6.3204e+07	6.1212e+07	5.29771e+07	6.62121e+07	6.3498e+07	5.57335e+07	1.07219e+08	9.47874e+07	1.09284e+08	1.13194e+08	1.0951e+08	1.12121e+08	1.31595e+08	1.42076e+08	1.25249e+08	1.16759e+08	1.06077e+08	1.00238e+08	1.07099e+08	1.00909e+08	9.7584e+07	1.02125e+08	4.31138e+08	3.13746e+08	3.58521e+08	3.61597e+08	3.52973e+08	3.65385e+08	7.88265e+07	7.44281e+07	7.87417e+07	7.52068e+07
Heptabarbital	P	C13H18N2O3	250.132	251.139	0.236261	[M+H]+	5.453	Organoheterocyclic compounds	Diazines	Pyrimidines and pyrimidine derivatives	"509-86-4"	5.02897e+07	5.30441e+07	5.37203e+07	5.14043e+07	4.81037e+07	5.19344e+07	2.93888e+08	2.81383e+08	3.0072e+08	2.73089e+08	3.12438e+08	2.72923e+08	6.84244e+07	6.02349e+07	4.71749e+07	6.77427e+07	6.2629e+07	5.99673e+07	8.82378e+07	9.56352e+07	9.18039e+07	8.23502e+07	7.16783e+07	7.82352e+07	7.23303e+07	7.87819e+07	7.969e+07	6.56934e+07	1.83043e+08	1.93557e+08	1.67117e+08	2.1731e+08	1.94563e+08	1.88129e+08	6.45293e+07	6.24182e+07	6.14375e+07	5.64141e+07
13-Azaprostanoic acid	P	C19H37NO2	311.282	312.289	0.870929	[M+H]+	8.019	Lipids and lipid-like molecules	Fatty Acyls	Fatty acids and conjugates	"-"	5.75989e+07	5.90598e+07	6.24354e+07	6.22297e+07	6.31798e+07	6.23045e+07	7.17677e+07	7.36693e+07	7.16108e+07	7.00227e+07	7.78763e+07	6.60668e+07	1.05962e+06	686701	1.15585e+07	778223	1.30687e+07	655699	3.21854e+07	3.60047e+07	3.60817e+07	3.24093e+07	5.95378e+07	5.88633e+07	6.10092e+07	6.66403e+07	6.3074e+07	6.6187e+07	3.37834e+07	3.55476e+07	3.32648e+07	3.90521e+07	3.59625e+07	3.18733e+07	3.25244e+06	3.6822e+06	5.79521e+06	2.4948e+06
N-Nitrosotomatidine	P	C27H44N2O3	444.335	445.343	1.11219	[M+H]+	5.787	Lipids and lipid-like molecules	Steroids and steroid derivatives	Steroidal alkaloids	"4847-05-6"	2.8861e+08	3.02914e+08	2.80053e+08	2.82987e+08	2.8221e+08	2.77794e+08	3.29439e+08	3.28275e+08	3.19999e+08	3.33245e+08	3.27643e+08	3.40296e+08	2.40258e+08	2.29757e+08	2.59241e+08	2.46251e+08	2.50134e+08	2.49602e+08	2.10742e+08	2.12944e+08	2.03006e+08	2.10064e+08	1.73485e+08	1.60531e+08	1.6539e+08	1.65869e+08	1.68883e+08	1.62677e+08	1.4393e+08	1.40107e+08	1.36679e+08	1.36785e+08	1.26266e+08	1.363e+08	1.20113e+08	1.21848e+08	1.18526e+08	1.18444e+08
3-Fluorophenmetrazine	P	C11H14FNO	195.106	196.112	5.02768	[M+H]+	5.321	Organoheterocyclic compounds	Oxazinanes	Morpholines	"-"	2.19669e+06	387761	588259	405071	1.06397e+06	996243	2.65112e+08	2.63964e+08	2.59701e+08	2.75655e+08	2.60337e+08	2.86874e+08	974977	1.19438e+07	428870	1.32567e+07	1.1315e+07	1.3051e+07	3.56972e+07	3.29571e+07	3.07057e+07	3.23022e+07	1.31992e+07	1.22613e+07	1.35495e+07	523382	1.19075e+07	1.09347e+07	6.06451e+07	6.10659e+07	6.24494e+07	6.29495e+07	6.57571e+07	6.68068e+07	2.81158e+07	2.83949e+07	2.77231e+07	2.79012e+07
(2R)-2-(2-Hydroxyhydrazinyl)-3-sulfanylidenepropanoic acid	P	C3H6N2O3S	150.01	151.016	6.51815	[M+H]+	0.555	Organic acids and derivatives	Carboxylic acids and derivatives	Amino acids, peptides, and analogues	"-"	2.16891e+06	1.66272e+06	2.46908e+06	2.64801e+06	2.28527e+06	1.89119e+06	2.10937e+06	2.41335e+06	1.78367e+06	2.04308e+06	1.83368e+06	1.8723e+06	1.04636e+06	3.50125e+06	2.98656e+06	2.43648e+06	2.74552e+06	3.91645e+06	2.72113e+06	2.07234e+06	1.99408e+06	2.65467e+06	2.03165e+06	2.09995e+06	2.7654e+06	2.7702e+06	3.16004e+06	3.19792e+06	4.56436e+06	3.74912e+06	3.98394e+06	3.66778e+06	3.97135e+06	2.75275e+06	2.09006e+06	1.85679e+06	2.25793e+06	1.91081e+06
Etazolate	P	C14H19N5O2	289.154	290.161	1.19829	[M+H]+	6.036	Organoheterocyclic compounds	Pyrazolopyridines	-	"51022-77-6"	4.41666e+06	6.43506e+06	4.2798e+06	3.38345e+06	2.05712e+06	2.78624e+06	7.89693e+07	4.72692e+07	7.17805e+07	4.13481e+07	6.79463e+07	8.35889e+07	1.4736e+07	1.77222e+07	1.57878e+07	2.21011e+07	2.13808e+07	2.33199e+07	3.33609e+07	1.80212e+07	1.73206e+07	1.97816e+07	715811	1.07651e+07	733446	1.15691e+07	515495	1.09413e+07	1.35708e+08	1.2933e+08	1.19391e+08	1.44653e+08	1.19128e+08	1.37196e+08	410288	945406	6.06101e+06	5.71891e+06
S-aminomethyldihydrolipoamide	P	C9H20N2OS2	236.102	237.11	2.88579	[M+H]+	6.284	Lipids and lipid-like molecules	Fatty Acyls	Fatty amides	"-"	5.79356e+07	6.75062e+07	6.74211e+07	6.85593e+07	6.05732e+07	5.28977e+07	2.64383e+08	2.37522e+08	2.30457e+08	2.2263e+08	2.27819e+08	2.32714e+08	2.80624e+08	2.99487e+08	3.09229e+08	3.19808e+08	3.0174e+08	3.14253e+08	9.68623e+07	9.46769e+07	9.51097e+07	9.33711e+07	5.9582e+07	5.1922e+07	4.75727e+07	5.52969e+07	5.42812e+07	5.53631e+07	2.25331e+08	2.17739e+08	2.17896e+08	2.18546e+08	2.31054e+08	2.20605e+08	7.78153e+07	7.2567e+07	7.92692e+07	7.38262e+07
Myricanone	P	C21H24O5	356.162	357.169	0.685686	[M+H]+	6.955	Phenylpropanoids and polyketides	Flavonoids	Flavones	"32492-74-3"	4.26629e+07	4.35784e+07	4.05728e+07	4.39506e+07	4.29735e+07	4.35556e+07	7.72321e+07	8.70977e+07	7.21655e+07	6.7078e+07	7.4512e+07	7.65448e+07	9.54854e+06	9.23857e+06	7.47873e+06	1.11664e+07	9.3282e+06	8.47793e+06	3.01127e+07	3.81259e+07	3.10487e+07	1.60606e+07	7.57977e+07	9.01725e+07	8.20589e+07	9.3144e+07	8.08002e+07	8.78618e+07	3.37499e+07	2.61446e+07	2.66689e+07	2.6493e+07	2.43672e+07	3.72933e+07	6.15402e+06	4.66536e+06	4.17142e+06	5.22278e+06
Diprotin A	P	C17H31N3O4	341.231	342.239	0.421878	[M+H]+	5.416	Organosulfur compounds	Thioethers	Dialkylthioethers	"90614-48-5"	7.84532e+07	7.92129e+07	7.33669e+07	7.93288e+07	7.63803e+07	7.76472e+07	8.4354e+07	7.74098e+07	7.51367e+07	7.65657e+07	7.1386e+07	7.44373e+07	9.30887e+06	8.73306e+06	9.77233e+06	9.76807e+06	8.06663e+06	8.65095e+06	3.15596e+07	3.27789e+07	2.98108e+07	3.00492e+07	3.59525e+07	3.57384e+07	3.01173e+07	3.29877e+07	3.36556e+07	3.11231e+07	2.08923e+07	1.9378e+07	2.24131e+07	1.93871e+07	2.17212e+07	2.0142e+07	1.34801e+07	1.443e+07	1.43805e+07	1.43242e+07
PA(18:1(11Z)/19:0)	P	C40H77O8P	716.536	717.543	0.0156065	[M+H]+	9.495	-	-	-	"-"	4.70748e+08	5.83575e+08	5.71475e+08	4.12107e+08	5.94148e+08	4.73679e+08	6.57378e+08	5.98172e+08	6.25615e+08	6.5511e+08	6.50566e+08	6.2452e+08	1.85726e+08	2.31884e+08	2.37886e+08	1.89922e+08	2.37202e+08	2.12426e+08	7.88446e+08	8.93221e+08	7.03722e+08	8.69419e+08	6.3041e+08	8.25785e+08	5.84076e+08	8.33494e+08	8.65374e+08	5.79336e+08	8.65293e+07	1.53315e+08	1.16609e+08	9.96305e+07	1.2331e+08	1.06187e+08	9.1398e+08	9.54393e+08	9.38123e+08	8.98854e+08
Ficiolide K	P	C14H22O7	302.137	303.143	2.66709	[M+H]+	5.647	Lipids and lipid-like molecules	Fatty Acyls	Fatty alcohols	"-"	6.21789e+06	3.59901e+06	3.57927e+06	3.71983e+06	3.52921e+06	4.63533e+06	2.7705e+08	2.61226e+08	2.53929e+08	2.39606e+08	2.93188e+08	2.75156e+08	1.47e+07	1.37279e+07	1.70389e+07	1.56785e+07	1.61776e+07	2.06418e+07	2.84436e+07	2.38394e+07	2.99608e+07	3.05803e+07	1.2681e+07	1.26171e+07	1.10778e+07	1.36345e+07	1.2357e+07	1.2361e+07	4.62987e+07	4.73683e+07	4.62958e+07	4.45009e+07	4.35181e+07	4.5779e+07	6.29165e+06	8.39646e+06	9.53014e+06	6.21522e+06
Ficiolide J	P	C12H20O6	260.126	261.133	0.414349	[M+H]+	7.535	Lipids and lipid-like molecules	Fatty Acyls	Fatty alcohols	"-"	2.35577e+08	2.19554e+08	2.27622e+08	2.44429e+08	2.25778e+08	2.21925e+08	2.60589e+07	2.46487e+07	2.1433e+07	4.34016e+07	2.31127e+07	2.5289e+07	5.52954e+08	5.43572e+08	5.4157e+08	5.64024e+08	5.68825e+08	5.97428e+08	2.04115e+08	1.8715e+08	1.71757e+08	1.89072e+08	4.84125e+08	4.2339e+08	4.21759e+08	5.87875e+08	4.78582e+08	6.33883e+08	4.84483e+07	4.67158e+07	4.75949e+07	4.55213e+07	4.64156e+07	4.8522e+07	3.63383e+07	3.55207e+07	3.57457e+07	5.72656e+07
Demethoxyfumitremorgin C	P	C21H23N3O2	349.179	350.186	0.0736033	[M+H]+	5.462	Nucleosides, nucleotides, and analogues	Pyrimidine nucleosides	-	"-"	1.55065e+07	1.15002e+07	1.65831e+07	1.93331e+07	1.08539e+07	1.51538e+07	4.78723e+08	4.99038e+08	4.566e+08	4.75795e+08	4.60115e+08	4.93792e+08	2.33176e+08	2.40738e+08	2.49986e+08	2.72018e+08	2.4863e+08	2.42939e+08	1.20547e+08	1.25549e+08	1.22686e+08	1.29335e+08	9.01423e+07	6.47999e+07	7.67583e+07	7.19035e+07	6.70007e+07	5.59914e+07	3.52381e+08	3.28447e+08	3.41315e+08	3.48498e+08	3.47503e+08	3.23603e+08	2.75372e+07	2.67388e+07	2.46983e+07	2.33295e+07
Aspyridone B	P	C19H23NO5	345.158	346.164	1.36528	[M+H]+	7.257	-	-	-	"-"	6.16367e+07	7.00336e+07	6.46136e+07	6.25097e+07	6.20972e+07	6.02643e+07	979580	9.44194e+06	9.12159e+06	1.08097e+07	1.0952e+07	9.42632e+06	8.41529e+06	1.70446e+07	1.12371e+07	1.54271e+07	1.08695e+07	1.41586e+07	1.58804e+07	1.54479e+07	1.46588e+07	1.65014e+07	5.28584e+06	6.45909e+06	7.55558e+06	1.03347e+07	4.10871e+06	7.28959e+06	3.60242e+06	3.15738e+06	4.84187e+06	2.33639e+06	914864	3.29773e+06	1.36157e+07	1.11803e+07	1.10793e+07	9.68912e+06
cyclopeptine	P	C17H16N2O2	280.121	281.128	0.208966	[M+H]+	5.665	Organoheterocyclic compounds	Benzodiazepines	1,4-benzodiazepines	-	4.85053e+07	5.78971e+07	4.561e+07	5.44842e+07	4.97292e+07	3.64766e+07	2.66985e+08	2.36547e+08	2.86312e+08	2.41894e+08	3.1553e+08	2.87095e+08	6.80753e+07	5.1795e+07	7.18567e+07	8.12985e+07	5.08816e+07	4.82984e+07	8.62073e+07	7.70385e+07	7.63016e+07	8.09393e+07	1.00014e+08	9.957e+07	1.10986e+08	1.05813e+08	1.16666e+08	1.04704e+08	1.4228e+08	1.44179e+08	1.75754e+08	1.6576e+08	1.45763e+08	1.60172e+08	4.6574e+07	4.8892e+07	4.11201e+07	3.98716e+07
2-hydroxy-1-phenyl-5,6,7,8-tetrahydropyrrolizin-3-one	P	C13H13NO2	215.095	216.102	0.591823	[M+H]+	5.617	Organoheterocyclic compounds	Pyrrolizines	-	-	2.25164e+07	2.3145e+07	2.30917e+07	2.12319e+07	2.40336e+07	2.51254e+07	5.42569e+08	5.16522e+08	5.38197e+08	5.34692e+08	5.62529e+08	5.52899e+08	1.65738e+07	1.29284e+07	1.30342e+07	1.71588e+07	1.79686e+07	1.93208e+07	1.07554e+08	1.06795e+08	1.03684e+08	1.11253e+08	3.78403e+07	3.62844e+07	3.19553e+07	4.28702e+07	3.26764e+07	3.25121e+07	2.16345e+08	2.15745e+08	2.17115e+08	2.04573e+08	2.20498e+08	2.24685e+08	1.9754e+07	1.89946e+07	1.36555e+07	1.61033e+07
1,2-dihydroxyheptadec-16-yn-4-yl acetate	P	C19H34O4	326.246	349.235	0.411207	[M+Na]+	6.435	Lipids and lipid-like molecules	Fatty Acyls	Fatty alcohols	-	3.53605e+08	4.344e+08	3.38069e+08	3.52075e+08	4.86786e+08	4.44628e+08	2.65392e+08	2.2495e+08	2.47645e+08	2.25591e+08	2.26317e+08	2.47374e+08	3.76171e+08	4.07057e+08	3.94479e+08	4.53651e+08	3.887e+08	4.02308e+08	2.68904e+08	3.33424e+08	2.48896e+08	3.69218e+08	5.06436e+08	4.72504e+08	4.79677e+08	4.72934e+08	4.35076e+08	4.24609e+08	3.68349e+08	3.24513e+08	3.3443e+08	4.00548e+08	3.23692e+08	3.2817e+08	2.34818e+08	2.17326e+08	3.42313e+08	2.14876e+08
(Z)-5,8,11-trihydroxyoctadec-9-enoic acid	P	C18H34O5	330.241	353.23	0.928517	[M+Na]+	6.717	Lipids and lipid-like molecules	Fatty Acyls	Fatty acids and conjugates	-	1.01205e+09	1.01929e+09	1.03075e+09	1.01069e+09	1.01448e+09	1.05383e+09	2.06524e+09	1.91939e+09	2.00668e+09	1.80247e+09	1.87279e+09	1.97926e+09	2.08902e+09	1.87033e+09	1.88606e+09	2.68251e+09	1.81082e+09	2.45317e+09	7.53088e+08	7.38261e+08	8.4006e+08	9.73141e+08	1.10361e+09	1.34546e+09	1.30908e+09	1.1034e+09	1.13275e+09	1.53078e+09	1.67202e+09	1.58851e+09	1.65385e+09	1.58194e+09	1.61115e+09	1.66359e+09	8.01482e+08	7.52361e+08	5.7723e+08	9.18294e+08
(9Z,12E)-15,16-dihydroxyoctadeca-9,12-dienoic acid	P	C18H32O4	312.23	335.22	1.63391	[M+Na]+	6.598	Lipids and lipid-like molecules	Fatty Acyls	Lineolic acids and derivatives	-	1.741e+09	1.78648e+09	1.76013e+09	1.70888e+09	1.72183e+09	1.76063e+09	1.78389e+09	1.5244e+09	1.53929e+09	1.65068e+09	1.50692e+09	1.29585e+09	2.57822e+09	2.90687e+09	2.88278e+09	2.86167e+09	2.89773e+09	2.87798e+09	1.96145e+09	8.88846e+08	1.84539e+09	1.95889e+09	2.88905e+09	2.15043e+09	4.21661e+09	2.39207e+09	2.21533e+09	2.15865e+09	8.4542e+08	1.8496e+09	1.65359e+09	6.80588e+08	7.94e+08	1.91457e+09	2.81966e+09	2.67898e+09	2.66659e+09	2.78899e+09
(3E)-3-benzylidene-4-methyl-1H-1,4-benzodiazepine-2,5-dione	P	C17H14N2O2	278.106	279.113	0.433305	[M+H]+	5.429	Organoheterocyclic compounds	Benzodiazepines	1,4-benzodiazepines	-	1.08759e+07	8.78761e+06	1.03611e+07	1.14375e+07	9.78503e+06	1.08462e+07	1.71888e+07	1.63576e+07	1.77177e+07	1.75646e+07	1.69776e+07	1.72773e+07	3.94707e+07	4.34514e+07	4.22951e+07	4.43348e+07	4.44331e+07	3.84195e+07	2.14113e+07	2.46698e+07	2.17659e+07	2.46474e+07	3.12556e+07	3.24129e+07	3.00194e+07	3.59076e+07	3.49195e+07	3.03834e+07	2.54086e+07	1.4725e+07	1.37172e+07	2.50317e+07	2.16025e+07	1.50156e+07	1.93613e+07	2.52135e+07	1.9012e+07	2.08612e+07
Rhetsinine	P	C19H17N3O2	319.132	337.166	0.192031	[M+NH4]+	5.055	Organoheterocyclic compounds	Indoles and derivatives	Pyridoindoles	-	8.45985e+07	8.80007e+07	8.85181e+07	8.32307e+07	9.22018e+07	9.38938e+07	7.47738e+07	7.19189e+07	7.74745e+07	7.66776e+07	7.81035e+07	8.25244e+07	2.89029e+08	2.94354e+08	3.71803e+08	2.79798e+08	4.02742e+08	3.89673e+08	1.52888e+08	1.51524e+08	1.5172e+08	1.48938e+08	1.60817e+08	1.14714e+08	1.70674e+08	1.66353e+08	1.48704e+08	1.63759e+08	1.10071e+08	1.17089e+08	1.15783e+08	1.29864e+08	1.24886e+08	1.23625e+08	5.85796e+08	7.65749e+08	7.70245e+08	7.65852e+08
Lagochilin	P	C20H36O5	356.256	379.245	0.00551336	[M+Na]+	6.63	Lipids and lipid-like molecules	Prenol lipids	Diterpenoids	"23554-81-6"	3.20306e+09	3.49191e+09	5.1986e+09	5.21176e+09	3.40333e+09	3.37344e+09	2.41011e+09	2.32997e+09	1.56863e+09	2.39886e+09	2.27233e+09	2.31721e+09	4.07088e+09	5.66103e+09	5.37821e+09	4.73984e+09	4.47951e+09	6.00588e+09	3.14163e+09	2.8321e+09	2.88016e+09	3.21526e+09	7.17623e+09	5.91497e+09	5.69494e+09	6.02209e+09	8.15371e+09	5.79669e+09	2.7295e+09	2.52462e+09	3.36529e+09	2.50037e+09	3.85496e+09	2.70838e+09	4.75285e+09	4.98889e+09	4.68223e+09	4.80638e+09
(Z)-2-octylpent-2-enedioic acid	P	C13H22O4	242.152	265.141	1.34024	[M+Na]+	6.075	Lipids and lipid-like molecules	Fatty Acyls	Fatty acids and conjugates	-	9.60195e+08	7.27607e+08	1.26738e+09	6.90348e+07	8.96385e+08	5.69404e+08	5.06355e+08	3.11357e+08	5.31266e+08	4.32455e+08	3.43901e+08	4.34972e+08	1.17433e+09	1.11162e+09	1.11496e+09	1.48558e+09	1.4467e+09	1.3401e+09	4.47277e+08	4.49118e+08	5.93133e+08	3.41054e+08	3.6277e+08	7.60415e+08	3.25651e+08	3.48174e+08	5.34653e+08	5.21293e+08	5.86897e+08	5.06168e+08	5.40724e+08	6.04932e+08	5.88212e+08	4.4738e+08	8.32694e+08	8.37081e+08	8.52497e+08	8.67695e+08
3-Deoxycaryoptinol	P	C24H34O7	434.23	452.265	0.630641	[M+NH4]+	6.016	Organoheterocyclic compounds	Furofurans	-	-	1.18452e+08	1.24046e+08	1.15674e+08	9.97279e+07	1.05552e+08	1.03662e+08	1.02128e+08	1.42291e+08	9.74941e+07	1.1815e+08	1.38086e+08	1.51871e+08	1.31985e+08	1.26475e+08	1.42674e+08	1.50105e+08	1.30079e+08	1.34155e+08	1.27866e+08	1.47623e+08	1.23485e+08	1.32577e+08	3.14704e+08	3.76555e+08	3.30636e+08	4.31587e+08	3.4082e+08	3.30464e+08	2.09704e+08	1.51361e+08	1.71965e+08	1.88466e+08	1.59645e+08	1.75578e+08	9.17462e+07	9.32846e+07	9.76973e+07	1.1957e+08
3Beta-Hydroxy-23,24-Bisnorchol-5-Enic Acid	P	C22H34O3	346.251	369.24	0.0610869	[M+Na]+	7.746	Lipids and lipid-like molecules	Steroids and steroid derivatives	Bile acids, alcohols and derivatives	-	9.86509e+07	8.73449e+07	8.69544e+07	7.74017e+07	8.42182e+07	7.23437e+07	1.73978e+08	1.81384e+08	1.76019e+08	1.6288e+08	1.66565e+08	1.80699e+08	3.42204e+08	3.65765e+08	3.7232e+08	3.98442e+08	3.78268e+08	3.68317e+08	1.7737e+08	1.94255e+08	1.54873e+08	1.59274e+08	1.40818e+08	1.18676e+08	1.35811e+08	1.19828e+08	1.35805e+08	1.25717e+08	1.19924e+08	1.36998e+08	1.21162e+08	1.06119e+08	9.45648e+07	1.18736e+08	3.49825e+08	3.5424e+08	3.47528e+08	3.63716e+08
(2E,4E,12Z)-N-(2-methylpropyl)octadeca-2,4,12-trienamide	P	C22H39NO	333.303	334.31	1.44338	[M+H]+	10.491	Lipids and lipid-like molecules	Fatty Acyls	Fatty amides	-	1.9228e+07	2.14225e+07	2.05867e+07	1.80932e+07	1.94233e+07	2.17853e+07	2.1345e+07	2.20982e+07	2.24604e+07	2.41449e+07	2.38967e+07	2.08616e+07	1.49307e+07	1.46913e+07	1.81689e+07	1.93314e+07	1.6692e+07	1.86343e+07	5.3148e+07	5.18025e+07	4.58938e+07	4.86452e+07	2.91876e+06	3.87451e+06	3.22237e+06	2.86898e+06	4.19632e+06	2.85658e+06	9.74031e+06	1.18988e+07	1.03431e+07	8.67147e+06	1.4736e+07	1.36685e+07	3.38422e+07	3.33792e+07	3.07553e+07	3.06688e+07
1-methyl-2-undecylquinolin-4-one	P	C21H31NO	313.241	314.248	0.501738	[M+H]+	5.925	Organoheterocyclic compounds	Quinolines and derivatives	Quinolones and derivatives	-	5.29902e+07	5.48677e+07	5.43076e+07	5.19436e+07	4.59071e+07	5.35214e+07	5.63468e+07	5.57931e+07	5.39766e+07	5.65084e+07	5.70168e+07	6.08614e+07	4.64193e+07	4.87399e+07	5.54751e+07	5.22354e+07	5.12752e+07	5.06008e+07	9.17311e+07	9.86076e+07	9.76137e+07	1.00185e+08	3.15884e+06	1.806e+06	3.34607e+06	1.38801e+06	4.37056e+06	3.28339e+06	1.57592e+07	1.29224e+07	1.16487e+07	1.50191e+07	1.28162e+07	1.02831e+07	7.88905e+08	7.91551e+08	7.78164e+08	8.09969e+08
Guanine	P	C5H5N5O	151.049	152.057	0.631076	[M+H]+	1.548	Organoheterocyclic compounds	Imidazopyrimidines	Purines and purine derivatives	"73-40-5"	1.537e+08	1.22086e+08	1.27833e+08	1.45035e+08	1.20624e+08	1.32755e+08	4.53304e+08	4.36284e+08	7.28051e+08	4.25173e+08	4.17163e+08	7.89623e+08	1.00759e+08	3.84315e+08	3.8854e+07	5.39311e+08	3.44399e+08	3.65907e+08	2.32635e+08	1.69829e+08	1.77342e+08	1.90812e+08	1.53903e+08	1.78065e+08	1.55278e+08	1.71117e+08	1.5184e+08	1.49025e+08	5.6789e+08	4.87286e+08	5.25593e+08	6.30583e+08	6.12253e+08	6.00029e+08	7.60624e+07	7.31352e+07	9.16779e+07	7.40016e+07
2,4-Toluene diisocyanate	P	C9H6N2O2	174.043	175.05	0.901279	[M+H]+	5.646	Benzenoids	Benzene and substituted derivatives	Toluenes	"584-84-9"	1.8394e+08	1.90783e+08	1.83087e+08	1.85972e+08	2.25724e+08	2.02001e+08	8.76546e+07	8.98111e+07	9.71842e+07	8.91428e+07	1.02636e+08	1.04683e+08	7.25494e+08	8.35293e+08	7.66796e+08	8.43711e+08	8.05844e+08	7.79667e+08	2.04161e+08	2.09066e+08	2.0666e+08	2.17979e+08	2.91291e+08	2.86187e+08	2.96793e+08	2.64626e+08	2.65743e+08	2.57785e+08	1.23122e+08	1.34045e+08	9.95991e+07	1.49748e+08	1.03588e+08	1.08215e+08	5.31345e+08	4.88269e+08	4.57967e+08	4.6746e+08
Quinoxaline	P	C8H6N2	130.053	131.06	0.182125	[M+H]+	1.281	Organoheterocyclic compounds	Diazanaphthalenes	Benzodiazines	"91-19-0"	6.62126e+06	7.69211e+06	7.50828e+06	8.60322e+06	7.13182e+06	8.60968e+06	3.88551e+07	3.56036e+07	3.47816e+07	3.49224e+07	3.95339e+07	3.67527e+07	1.0217e+07	6.35068e+06	7.73724e+06	6.94868e+06	6.60472e+06	6.83394e+06	8.96443e+06	1.5623e+07	1.29971e+07	1.49041e+07	1.36137e+07	1.23771e+07	1.48216e+07	1.34092e+07	1.53226e+07	1.62274e+07	2.74432e+07	2.58357e+07	2.79163e+07	2.97163e+07	2.90521e+07	2.96787e+07	5.40574e+06	4.53016e+06	6.64575e+06	6.46222e+06
N6-Threonylcarbamoyladenosine	P	C15H20N6O8	412.134	413.142	1.3573	[M+H]+	5.28	Nucleosides, nucleotides, and analogues	Purine nucleosides	-	"28874-45-5"	491134	1.02482e+06	1.56418e+06	1.49235e+06	768359	2.68628e+06	2.57984e+07	2.38215e+07	2.36409e+07	2.01282e+07	2.15312e+07	2.54012e+07	3.17568e+07	3.57072e+07	3.35818e+07	3.51426e+07	3.59289e+07	3.47763e+07	2.0761e+07	2.2718e+07	1.93059e+07	1.16175e+07	4.55224e+07	4.29105e+07	4.4574e+07	4.47315e+07	4.38695e+07	4.89767e+07	8.17945e+07	6.48525e+07	7.44603e+07	7.66123e+07	7.27157e+07	7.10043e+07	2.54727e+07	2.37918e+07	2.55234e+07	2.36326e+07
1-Stearoyl-sn-glycero-3-phosphocholine	P	C26H54NO7P	523.364	524.371	0.373358	[M+H]+	10.304	Lipids and lipid-like molecules	Glycerophospholipids	Glycerophosphocholines	"19420-57-6"	683819	937494	814570	260252	238363	681021	2.91113e+06	2.97535e+06	2.542e+06	5.57261e+06	4.17755e+06	5.74002e+06	2.78791e+06	3.47503e+06	3.57046e+06	3.98985e+06	3.58836e+06	3.93937e+06	6.84491e+06	7.30821e+06	4.6061e+06	9.90246e+06	2.24132e+06	1.22889e+07	3.56915e+06	2.839e+06	2.2802e+06	1.33404e+06	1.02201e+07	9.43684e+06	8.56772e+06	7.63238e+06	8.42658e+06	9.74729e+06	794120	286509	1.33399e+06	620798
Indole-3-acetyl-L-tryptophan	P	C21H19N3O3	361.143	362.15	0.238735	[M+H]+	5.867	Organic acids and derivatives	Carboxylic acids and derivatives	Amino acids, peptides, and analogues	-	4.38741e+06	5.12681e+06	3.96007e+06	3.19706e+06	5.45913e+06	2.795e+06	9.95643e+07	9.6529e+07	1.01971e+08	9.71376e+07	9.56545e+07	9.60769e+07	1.99257e+06	4.47374e+06	4.86976e+06	7.82476e+06	7.7499e+06	5.48979e+06	3.81019e+07	4.24963e+07	3.8138e+07	3.98602e+07	4.59646e+07	3.57733e+07	4.03919e+07	3.64978e+07	3.65032e+07	3.50554e+07	2.28533e+08	2.1042e+08	2.06705e+08	2.16802e+08	1.88479e+08	2.11177e+08	3.92898e+06	5.26014e+06	3.21359e+06	2.81774e+06
Rauwolscine	P	C21H26N2O3	354.194	355.201	2.14201	[M+H]+	8.263	Alkaloids and derivatives	Yohimbine alkaloids	-	"131-03-3"	6.25317e+06	6.99401e+06	9.24465e+06	7.37044e+06	6.92268e+06	7.06234e+06	1.21247e+08	1.19609e+08	1.14615e+08	1.20077e+08	1.12275e+08	1.1867e+08	1.23048e+08	1.35985e+08	1.33247e+08	1.40148e+08	1.35989e+08	1.37815e+08	1.64096e+07	2.19654e+07	1.88584e+07	1.20946e+07	4.2577e+06	3.34815e+06	2.69805e+06	2.72199e+06	3.6637e+06	3.00389e+06	1.28909e+07	1.26037e+07	1.202e+07	1.26234e+07	1.29614e+07	1.14078e+07	6.21425e+06	3.85398e+06	8.04679e+06	7.17532e+06
D-(+)-Glucosamine	P	C6H13NO5	179.079	180.086	2.12581	[M+H]+	1.377	Organic oxygen compounds	Organooxygen compounds	Carbohydrates and carbohydrate conjugates	-	2.52737e+06	3.72556e+06	2.95809e+06	2.16828e+06	2.94896e+06	3.26993e+06	8.81373e+07	8.67185e+07	8.53957e+07	8.82992e+07	8.89676e+07	8.99885e+07	257093	9.70496e+06	9.76314e+06	8.73597e+06	1.02673e+07	8.81427e+06	1.35197e+07	1.27924e+07	1.42125e+07	1.21798e+07	9.80793e+06	9.14881e+06	9.61527e+06	9.44347e+06	8.81699e+06	9.79519e+06	2.59354e+07	2.83248e+07	3.26286e+07	2.95482e+07	2.73269e+07	3.01033e+07	383709	325792	198454	163546
Nicotine-N-oxide	P	C10H14N2O	178.111	179.118	0.59587	[M+H]+	5.029	Organoheterocyclic compounds	Pyridines and derivatives	Pyrrolidinylpyridines	-	3.75391e+09	6.7903e+09	6.12316e+09	3.5763e+09	3.78946e+09	6.76678e+09	1.20512e+09	4.08662e+09	3.90146e+09	1.25376e+09	3.96867e+09	4.09958e+09	9.04218e+09	9.81914e+09	9.37745e+09	9.92283e+09	9.97541e+09	1.00748e+10	2.66629e+09	3.99297e+09	3.67513e+09	3.20743e+09	4.3924e+09	5.34342e+09	5.36422e+09	2.16537e+09	5.57142e+09	5.05462e+09	7.76532e+08	3.16935e+09	3.22599e+09	3.28373e+09	3.33567e+09	3.17385e+09	4.88387e+09	5.06013e+09	5.0871e+09	4.71526e+09
S4:20(P3:18/F1:2)	P	C32H54O15	678.346	696.38	0.567108	[M+NH4]+	8.127	Lipids and lipid-like molecules	Saccharolipids	-	-	3.7493e+08	4.02841e+08	3.60122e+08	3.56192e+08	3.69427e+08	3.10701e+08	1.67839e+08	1.94792e+08	2.23989e+08	2.43994e+08	2.52207e+08	2.51854e+08	2.88701e+08	2.97649e+08	2.49598e+08	2.39045e+08	2.33364e+08	2.14426e+08	3.61459e+08	4.02936e+08	3.84088e+08	3.91536e+08	5.05733e+08	5.45766e+08	5.61542e+08	5.16845e+08	5.57838e+08	5.59359e+08	3.75595e+08	3.52901e+08	3.83703e+08	3.92552e+08	4.19558e+08	4.32761e+08	2.65928e+07	2.42979e+07	2.55472e+07	2.71716e+07
PTERIN	P	C6H5N5O	163.049	164.056	1.58265	[M+H]+	4.917	Organoheterocyclic compounds	Pteridines and derivatives	Pterins and derivatives	-	565013	883117	1.06658e+06	748612	901644	1.12136e+06	1.35951e+07	1.46802e+07	1.20838e+07	1.37319e+07	1.06828e+07	1.13186e+07	733177	2.40349e+06	1.14486e+07	1.10241e+07	8.54434e+06	9.73686e+06	5.34592e+06	4.08022e+06	2.51652e+06	4.27649e+06	1.41022e+06	789890	364508	747118	359139	494018	1.17511e+07	1.06221e+07	1.04116e+07	1.06236e+07	9.84052e+06	1.1024e+07	1.69504e+07	1.34764e+07	1.37543e+07	1.52845e+07
INDOLE-2-CARBOXYLIC ACID	P	C9H7NO2	161.048	179.082	0.250424	[M+NH4]+	4.909	Organoheterocyclic compounds	Indoles and derivatives	Indolecarboxylic acids and derivatives	"1477-50-5"	7.04185e+07	7.09637e+07	7.10424e+07	6.77724e+07	7.38633e+07	7.0837e+07	3.19271e+07	2.61794e+07	2.86992e+07	2.99733e+07	2.12655e+07	2.90018e+07	1.72026e+08	1.87442e+08	1.74878e+08	1.8653e+08	1.96494e+08	1.86992e+08	7.01858e+07	8.86843e+07	9.23617e+07	9.70114e+07	1.55173e+08	1.47213e+08	1.4855e+08	1.53447e+08	1.57419e+08	1.50808e+08	1.74797e+07	1.66486e+07	1.59735e+07	1.54525e+07	1.89443e+07	1.64301e+07	1.399e+08	1.5034e+08	1.54122e+08	1.54689e+08
Hydroxycotinine	P	C10H12N2O2	192.09	193.097	0.794461	[M+H]+	1.498	Organoheterocyclic compounds	Pyridines and derivatives	Pyrrolidinylpyridines	-	4.09814e+08	4.48161e+08	2.15544e+08	4.21066e+08	4.33918e+08	4.12246e+08	4.56312e+08	3.81892e+08	2.72682e+08	3.88247e+08	4.19116e+08	4.09787e+08	1.43121e+09	1.48932e+09	1.49071e+09	1.45083e+09	1.4343e+09	1.41724e+09	3.02935e+08	5.77456e+08	5.22573e+08	5.30086e+08	4.27617e+08	1.50825e+08	1.84554e+08	4.61775e+08	4.46775e+08	4.50858e+08	1.16766e+09	1.13499e+09	5.82033e+08	1.17293e+09	8.09346e+08	1.10133e+09	1.20655e+09	1.22115e+09	1.17729e+09	1.23555e+09
N,N-Dimethyl-lysine	P	C8H18N2O2	174.137	175.144	0.26917	[M+H]+	5.254	Organic acids and derivatives	Carboxylic acids and derivatives	Amino acids, peptides, and analogues	-	2.93207e+07	2.92373e+07	2.99366e+07	3.12095e+07	3.09322e+07	3.05091e+07	921989	621291	1.23631e+07	706101	1.34512e+07	1.67014e+07	4.48035e+07	5.87166e+07	5.21044e+07	5.23378e+07	5.18718e+07	4.94072e+07	1.22554e+07	1.48075e+07	1.26804e+07	1.54128e+07	3.094e+07	3.15233e+07	3.012e+07	3.08117e+07	3.32133e+07	3.57748e+07	1.47769e+07	265667	1.35653e+07	1.78009e+07	465046	767549	3.51517e+07	3.80362e+07	3.72255e+07	3.77691e+07
2-Oxindole	P	C8H7NO	133.053	134.06	1.36535	[M+H]+	1.566	Organoheterocyclic compounds	Indoles and derivatives	Indolines	-	1.67196e+08	1.74857e+08	1.96325e+08	1.69173e+08	9.27784e+07	6.34014e+06	2.35877e+08	2.18154e+08	2.06594e+08	2.2473e+08	2.32204e+08	2.35673e+08	1.79829e+08	1.69959e+08	1.6914e+08	1.48842e+08	1.48416e+08	1.39468e+08	1.58822e+08	1.57315e+08	1.49456e+08	1.56862e+08	1.8702e+08	1.90865e+08	1.96558e+08	2.01519e+08	1.87465e+08	2.03853e+08	6.74428e+06	1.07548e+08	2.00476e+08	1.34658e+08	2.0716e+08	1.29401e+08	8.47534e+07	1.50773e+08	1.58455e+08	1.58187e+08
Nicotinuric acid	P	C8H8N2O3	180.053	181.061	0.32415	[M+H]+	4.833	Organic acids and derivatives	Carboxylic acids and derivatives	Amino acids, peptides, and analogues	-	3.56257e+07	3.93822e+07	3.52332e+07	3.03219e+07	3.5513e+07	3.44866e+07	8.06458e+07	7.76108e+07	7.45169e+07	7.24873e+07	7.34555e+07	7.05348e+07	1.54934e+08	1.57469e+08	1.62659e+08	1.8001e+08	1.64882e+08	1.46423e+08	5.79613e+07	5.69653e+07	5.66973e+07	5.58205e+07	5.87718e+07	5.6365e+07	6.02976e+07	5.38998e+07	6.25838e+07	7.61792e+07	7.03339e+07	5.51536e+07	7.51246e+07	8.24216e+07	7.92179e+07	7.32468e+07	3.52329e+08	3.39433e+08	2.1082e+08	3.50801e+08
Benzoyl proline	P	C12H13NO3	219.09	220.097	0.517916	[M+H]+	5.757	Organic acids and derivatives	Carboxylic acids and derivatives	Amino acids, peptides, and analogues	-	1.31737e+07	7.08323e+07	6.75748e+07	6.71212e+07	6.4029e+07	6.75211e+07	1.01948e+08	1.18845e+08	1.42658e+08	1.43874e+08	1.0535e+08	1.11927e+08	1.2954e+08	9.56576e+07	8.91663e+07	9.26058e+07	1.4176e+08	9.23661e+07	5.29995e+07	5.3485e+07	5.83579e+07	5.37219e+07	6.12922e+07	8.9243e+07	9.13321e+07	8.93005e+07	6.37837e+07	8.96267e+07	1.22043e+08	1.30251e+08	1.29645e+08	1.30742e+08	8.50749e+07	1.27929e+08	7.69158e+07	7.45734e+07	7.00356e+07	6.79546e+07
Proline betaine	P	C7H13NO2	143.095	144.102	0.211366	[M+H]+	1.48	Organic acids and derivatives	Carboxylic acids and derivatives	Amino acids, peptides, and analogues	-	7.8956e+09	8.6666e+09	8.41381e+09	8.21657e+09	7.94653e+09	8.61653e+09	2.86033e+09	2.93255e+09	2.73102e+09	2.88335e+09	4.41893e+09	2.96714e+09	2.75617e+09	3.07482e+09	2.80819e+09	2.93168e+09	2.71744e+09	2.79133e+09	3.48173e+09	2.92971e+09	2.7496e+09	3.671e+09	1.97137e+09	2.01021e+09	2.03498e+09	2.11266e+09	2.13184e+09	2.05429e+09	2.74536e+09	2.78474e+09	2.83114e+09	2.77374e+09	2.72773e+09	2.78001e+09	1.95353e+09	1.82524e+09	1.86527e+09	1.85326e+09
cytosine	P	C4H5N3O	111.043	112.05	0.767622	[M+H]+	1.447	Organoheterocyclic compounds	Diazines	Pyrimidines and pyrimidine derivatives	"71-30-7"	8.64012e+07	6.85876e+07	6.0971e+07	8.68111e+07	8.28031e+07	8.7695e+07	3.61251e+08	2.32888e+08	1.94205e+08	2.28296e+08	2.46388e+08	2.3433e+08	5.48212e+08	5.87131e+08	6.4382e+08	6.24933e+08	5.87048e+08	5.83785e+08	1.03781e+08	1.32113e+08	1.07245e+08	1.28427e+08	3.83206e+07	3.72152e+07	3.88314e+07	3.20115e+07	3.84285e+07	2.69556e+07	5.18783e+08	5.2704e+08	5.25733e+08	5.24457e+08	5.03147e+08	5.69442e+08	8.81059e+07	8.24799e+07	7.66359e+07	7.74618e+07
Fuberidazole	P	C11H8N2O	184.064	185.071	0.0295653	[M+H]+	6.174	Organoheterocyclic compounds	Benzimidazoles	-	"3878-19-1"	8.73613e+07	8.61551e+07	1.02709e+08	9.02059e+07	8.35319e+07	8.79833e+07	1.83088e+08	1.77793e+08	1.79189e+08	1.86859e+08	1.81845e+08	1.91765e+08	1.12701e+08	1.20594e+08	1.3339e+08	1.23188e+08	1.2795e+08	1.26653e+08	9.15526e+07	9.95352e+07	1.01373e+08	9.60176e+07	8.24537e+07	7.94774e+07	7.84956e+07	8.2932e+07	8.35349e+07	9.18382e+07	8.46102e+07	8.5688e+07	8.09326e+07	1.47168e+08	8.78581e+07	1.38397e+08	8.74366e+07	7.77098e+07	7.41462e+07	1.05641e+08
2-Amino-5-azotoluene	P	C14H15N3	225.127	226.134	0.0187102	[M+H]+	4.819	Organoheterocyclic compounds	Azobenzenes	-	"97-56-3"	4.2767e+07	4.33563e+07	4.42698e+07	4.39167e+07	4.65123e+07	4.53406e+07	3.12536e+07	3.16312e+07	2.45246e+07	2.98086e+07	3.3655e+07	2.85245e+07	8.81174e+07	9.80326e+07	8.76805e+07	1.05067e+08	1.03058e+08	9.20721e+07	7.38393e+07	7.20167e+07	7.16871e+07	6.81025e+07	3.04005e+08	3.12169e+08	3.23843e+08	3.01656e+08	3.23723e+08	3.28216e+08	2.36179e+07	2.24381e+07	1.76109e+07	1.83636e+07	2.07674e+07	1.80176e+07	1.60787e+08	1.48333e+08	1.40634e+08	1.48133e+08
7-(Dimethylamino)-4-methylcoumarin	P	C12H13NO2	203.095	204.102	0.348171	[M+H]+	6.088	Phenylpropanoids and polyketides	Coumarins and derivatives	-	"87-01-4"	9.60325e+07	9.50322e+07	9.88635e+07	6.16751e+07	9.79467e+07	1.00416e+08	1.3024e+08	1.3885e+08	1.46023e+08	1.52043e+08	2.55939e+08	1.34935e+08	1.81598e+08	2.03349e+08	2.32633e+08	2.07979e+08	2.78798e+08	2.73129e+08	9.32007e+07	9.58376e+07	8.86446e+07	1.42278e+08	8.93866e+07	8.88905e+07	9.28754e+07	9.27552e+07	8.66983e+07	8.61365e+07	2.29143e+08	2.29003e+08	2.3936e+08	2.38281e+08	2.40319e+08	2.84025e+08	8.20579e+07	8.1802e+07	1.64758e+08	1.72072e+08
Pentaethylene glycol	P	C10H22O6	238.142	239.149	0.741167	[M+H]+	5.271	Organic oxygen compounds	Organooxygen compounds	Ethers	"4792-15-8"	3.79791e+06	5.87549e+06	4.71062e+06	3.24975e+06	4.565e+06	3.09005e+06	3.30011e+07	3.15825e+07	2.88806e+07	2.96101e+07	3.31044e+07	3.61547e+07	1.03882e+08	1.14866e+08	1.06523e+08	1.04895e+08	9.95439e+07	8.38522e+07	2.15234e+07	2.25434e+07	2.50109e+07	2.84913e+07	5.39454e+06	6.98538e+06	4.778e+06	7.45566e+06	4.89925e+06	4.867e+06	9.09763e+07	8.26179e+07	9.36663e+07	8.74991e+07	9.31299e+07	8.64247e+07	8.62201e+06	7.12648e+06	7.2454e+06	5.88674e+06
3-Methyl-N-phenylaniline	P	C13H13N	183.105	184.112	0.240594	[M+H]+	5.437	Benzenoids	Benzene and substituted derivatives	Toluenes	"1205-64-7"	7.31389e+07	8.07282e+07	7.35263e+07	7.66172e+07	7.76067e+07	7.73538e+07	7.67864e+07	6.81862e+07	6.99753e+07	6.97521e+07	6.91412e+07	6.9814e+07	3.92136e+07	3.9189e+07	3.95275e+07	3.9052e+07	4.00704e+07	3.84824e+07	5.73604e+07	5.72519e+07	5.94332e+07	6.2915e+07	1.08888e+08	1.04233e+08	1.0204e+08	1.03377e+08	9.69943e+07	9.90436e+07	5.88054e+07	5.22305e+07	5.86395e+07	5.6287e+07	5.7794e+07	5.59315e+07	1.20899e+08	1.24736e+08	1.16202e+08	1.21062e+08
Danazol	P	C22H27NO2	337.204	338.212	0.320089	[M+H]+	6.381	Lipids and lipid-like molecules	Steroids and steroid derivatives	Estrane steroids	"17230-88-5"	5.12506e+07	5.67205e+07	5.23523e+07	5.24269e+07	5.57407e+07	5.55925e+07	2.3655e+08	2.38632e+08	2.38975e+08	2.32679e+08	2.57933e+08	2.49917e+08	2.76059e+08	4.15183e+08	3.58653e+08	4.3419e+08	3.92228e+08	3.12161e+08	3.36611e+07	3.74279e+07	3.40988e+07	3.03574e+07	2.46835e+06	2.07227e+06	4.39564e+06	1.74985e+06	2.22746e+06	1.70226e+06	3.89705e+08	3.73209e+08	3.77893e+08	3.83907e+08	4.05494e+08	4.02516e+08	1.22319e+06	4.24455e+07	4.15469e+07	4.17627e+07
1-Dodecyl-2-pyrrolidinone	P	C16H31NO	253.241	254.248	0.872675	[M+H]+	9.064	Organoheterocyclic compounds	Pyrrolidines	N-alkylpyrrolidines	"2687-96-9"	6.17599e+08	6.99632e+08	6.32517e+08	6.36505e+08	6.40047e+08	6.28444e+08	1.31988e+09	1.31427e+09	1.22874e+09	1.26144e+09	1.26518e+09	1.2475e+09	9.04897e+08	9.32551e+08	9.22451e+08	9.84825e+08	9.32162e+08	9.53677e+08	1.09393e+09	1.11938e+09	1.05408e+09	1.09054e+09	8.54888e+08	8.85011e+08	8.68989e+08	8.51828e+08	8.78762e+08	8.93444e+08	1.06948e+09	1.07648e+09	1.07697e+09	1.10041e+09	1.07847e+09	1.05642e+09	8.39572e+08	8.08499e+08	8.077e+08	8.14541e+08
Stanozolol	P	C21H32N2O	328.251	329.259	0.257791	[M+H]+	5.514	Lipids and lipid-like molecules	Steroids and steroid derivatives	Estrane steroids	"10418-03-8"	1.34781e+08	1.46637e+08	1.43563e+08	1.33154e+08	1.41203e+08	1.46861e+08	3.46629e+07	3.65991e+07	3.45483e+07	2.81419e+07	3.38932e+07	3.83188e+07	2.45523e+08	2.72213e+08	2.66361e+08	2.62283e+08	2.63491e+08	2.61237e+08	1.17871e+08	1.28159e+08	1.12857e+08	1.24182e+08	1.24544e+08	1.2541e+08	1.22689e+08	1.33368e+08	1.34203e+08	1.1843e+08	3.29427e+07	2.28958e+07	2.85742e+07	2.60192e+07	2.46481e+07	2.3914e+07	3.86022e+08	4.3601e+08	3.68523e+08	4.04698e+08
Norvaline	P	C5H11NO2	117.079	118.086	0.393188	[M+H]+	5.452	Organic acids and derivatives	Carboxylic acids and derivatives	Amino acids, peptides, and analogues	-	2.08349e+08	1.75771e+08	1.59279e+08	1.29e+08	1.25268e+08	1.66124e+08	2.00078e+07	3.182e+08	3.10021e+08	2.79626e+08	4.49558e+07	3.03822e+08	1.66448e+08	2.48496e+08	1.85348e+08	2.09928e+08	1.99452e+08	1.96525e+08	1.76049e+08	1.20672e+08	1.24412e+08	1.29538e+08	1.83656e+08	1.89247e+08	2.01318e+08	2.43906e+08	2.20631e+08	1.65506e+08	1.38215e+08	1.38913e+08	1.55861e+08	1.58303e+08	1.57295e+08	1.45009e+08	8.43721e+07	8.20784e+07	8.16044e+07	7.76747e+07
Dolasetron	P	C19H20N2O3	324.147	325.154	0.812176	[M+H]+	5.228	Organoheterocyclic compounds	Indoles and derivatives	Indolecarboxylic acids and derivatives	"115956-12-2"	9.92896e+07	1.04814e+08	9.26774e+07	1.00604e+08	1.03249e+08	1.07468e+08	5.18355e+08	5.00648e+08	4.83219e+08	4.52123e+08	4.43485e+08	4.89953e+08	4.6385e+07	4.60111e+07	4.31676e+07	4.13496e+07	4.1358e+07	4.39098e+07	1.54931e+08	1.62492e+08	1.50368e+08	1.63666e+08	2.52557e+08	2.70928e+08	2.49637e+08	2.53617e+08	2.59023e+08	2.51312e+08	2.77826e+08	2.87917e+08	2.7468e+08	2.92855e+08	3.12866e+08	2.58264e+08	1.1063e+08	1.07658e+08	1.08884e+08	1.04737e+08
1,1-Dimethyl-4-phenylpiperazinium	P	C12H18N2	190.147	191.154	0.0897704	[M+H]+	1.389	Organoheterocyclic compounds	Diazinanes	Piperazines	-	1.19836e+08	1.33191e+08	1.26396e+08	1.25271e+08	1.39951e+08	1.31316e+08	2.61493e+08	2.51943e+08	2.43086e+08	2.42636e+08	2.50724e+08	2.28064e+08	1.07483e+08	1.23963e+08	1.21472e+08	1.24606e+08	1.12864e+08	1.22721e+08	9.76006e+07	9.25546e+07	1.05e+08	9.09104e+07	8.06411e+07	7.94501e+07	7.38689e+07	7.75914e+07	7.8042e+07	7.50712e+07	9.7489e+07	1.03519e+08	9.57374e+07	9.75924e+07	9.44461e+07	1.0105e+08	9.31772e+07	8.70527e+07	8.93018e+07	9.08803e+07
Roxane	P	C19H28N2O4	348.205	349.212	0.581988	[M+H]+	5.523	Organoheterocyclic compounds	Piperidines	Benzylpiperidines	"78628-28-1"	2.16131e+08	2.20524e+08	2.12116e+08	2.21816e+08	2.20857e+08	2.2596e+08	1.63173e+08	1.57912e+08	1.61154e+08	1.84196e+08	1.6599e+08	1.88211e+08	5.03782e+08	1.85885e+08	1.84424e+08	1.86663e+08	2.91665e+08	1.91789e+08	1.69957e+08	1.65082e+08	1.56047e+08	1.79967e+08	1.75166e+08	1.61536e+08	1.70019e+08	1.76648e+08	1.7354e+08	1.60635e+08	1.61726e+08	1.36288e+08	1.47726e+08	1.53649e+08	1.67827e+08	1.4311e+08	1.17554e+08	1.28372e+08	1.20801e+08	1.21193e+08
N-Methylphenylalanine	P	C10H13NO2	179.095	180.102	0.230978	[M+H]+	5.378	Organic acids and derivatives	Carboxylic acids and derivatives	Amino acids, peptides, and analogues	-	1.77588e+08	1.70313e+08	1.64513e+08	1.72306e+08	1.77672e+08	1.67185e+08	2.95934e+08	4.2394e+08	2.9169e+08	2.99615e+08	4.5325e+08	3.06187e+08	2.6304e+08	2.7144e+08	2.70048e+08	2.52383e+08	2.5514e+08	2.35921e+08	1.71404e+08	1.24845e+08	1.74072e+08	1.81767e+08	2.11102e+08	2.14686e+08	2.10234e+08	2.18494e+08	2.20786e+08	2.18214e+08	1.90087e+08	3.71183e+08	1.863e+08	1.92624e+08	3.84252e+08	3.77098e+08	2.16827e+08	2.04874e+08	2.08923e+08	1.93092e+08
Benzothiazole	P	C7H5NS	135.014	136.021	0.703677	[M+H]+	0.215	Organoheterocyclic compounds	Benzothiazoles	-	-	4.92391e+07	5.79102e+07	5.21019e+07	5.49242e+07	5.44497e+07	5.27162e+07	6.55796e+07	6.42807e+07	7.04814e+07	7.45088e+07	7.6564e+07	7.74982e+07	6.88455e+07	8.22167e+07	7.37284e+07	7.61181e+07	7.98895e+07	7.74735e+07	3.39847e+07	4.4669e+07	4.95282e+07	5.54496e+07	5.87063e+07	5.82873e+07	5.86549e+07	5.80281e+07	5.76747e+07	6.01996e+07	6.49923e+07	7.68804e+07	6.01872e+07	2.60656e+07	6.89027e+07	5.74908e+07	4.85888e+07	3.26967e+07	5.10069e+07	5.26617e+07
1,2-Cyclohexanedione	P	C6H8O2	112.052	113.06	1.11533	[M+H]+	0.973	Organic oxygen compounds	Organooxygen compounds	Carbonyl compounds	"765-87-7"	2.55848e+08	2.83488e+08	2.75652e+08	2.808e+08	2.78126e+08	2.84375e+08	2.99351e+08	3.26649e+08	3.12701e+08	3.17581e+08	5.21018e+06	3.18959e+08	2.85888e+08	3.36712e+08	3.1505e+08	3.4159e+08	3.36327e+08	3.41241e+08	2.19049e+08	2.04431e+08	1.53232e+08	2.4966e+08	1.98154e+08	2.95278e+08	2.93798e+08	3.04673e+08	1.52105e+08	3.18951e+08	2.21854e+08	1.9171e+08	2.53838e+08	2.65122e+08	2.65701e+08	2.63691e+08	2.09488e+08	2.18908e+08	2.27035e+08	2.28832e+08
8-Hydroxy Mirtazapine	P	C17H19N3O	281.153	282.16	0.634842	[M+H]+	6.039	Organoheterocyclic compounds	Piperazinoazepines	-	"102335-57-9"	1.10158e+07	1.43285e+07	1.25895e+07	1.59997e+07	1.56419e+07	1.41115e+07	1.39752e+06	1.06673e+07	535801	7.83292e+06	540834	1.23069e+06	494775	618452	2.25283e+06	536834	1.39566e+06	2.28133e+06	8.96494e+06	8.13474e+06	5.5028e+06	7.93996e+06	2.84355e+07	3.05136e+07	3.0372e+07	2.49489e+07	2.85774e+07	2.62278e+07	6.02425e+06	3.03178e+06	5.91443e+06	5.55418e+06	5.85345e+06	5.20006e+06	4.6807e+06	5.35264e+06	4.21039e+06	6.42013e+06
Dropropizine	P	C13H20N2O2	236.152	237.16	0.107871	[M+H]+	5	Organoheterocyclic compounds	Diazinanes	Piperazines	"17692-31-8"	5.72182e+07	5.79887e+07	6.07397e+07	6.07466e+07	6.09911e+07	6.1115e+07	1.43192e+07	2.22874e+07	2.65657e+07	2.23065e+07	1.89739e+07	2.4841e+07	6.58209e+07	5.99231e+07	5.7407e+07	6.25598e+07	6.78631e+07	7.5609e+07	5.40596e+07	5.55201e+07	5.25552e+07	5.87587e+07	7.24691e+07	6.89142e+07	5.79003e+07	6.11182e+07	6.02376e+07	6.23862e+07	4.48594e+07	4.49846e+07	3.78385e+07	4.01312e+07	4.33722e+07	4.19381e+07	7.13003e+07	7.17234e+07	7.66598e+07	7.80875e+07
Nornicotine	P	C9H12N2	148.1	149.107	0.0183197	[M+H]+	1.561	Organoheterocyclic compounds	Pyridines and derivatives	Pyrrolidinylpyridines	"5746-86-1"	6.7977e+09	7.35476e+09	7.40263e+09	7.26224e+09	6.94838e+09	7.25035e+09	2.10664e+10	2.05196e+10	2.01671e+10	1.9791e+10	2.02021e+10	2.13215e+10	4.04701e+09	4.34396e+09	1.51133e+09	6.47915e+09	6.50423e+09	5.79153e+09	1.01383e+10	4.40044e+09	7.83409e+09	1.04065e+10	9.41142e+09	9.632e+09	9.74357e+09	9.49503e+09	9.38846e+09	9.93215e+09	1.14761e+10	1.16622e+10	2.09425e+10	1.15265e+10	1.19032e+10	1.13991e+10	7.38806e+09	7.36248e+09	7.48846e+09	5.18273e+09
Xylometazoline	P	C16H24N2	244.194	245.201	0.603655	[M+H]+	4.84	Benzenoids	Benzene and substituted derivatives	Phenylpropanes	"526-36-3"	9.23668e+07	9.93102e+07	1.00846e+08	9.54179e+07	9.7084e+07	9.9128e+07	1.01341e+09	1.04303e+09	9.85219e+08	1.04388e+09	1.06176e+09	1.05382e+09	1.38599e+08	1.454e+08	1.35193e+08	1.40326e+08	1.41884e+08	1.37529e+08	2.35905e+08	2.39735e+08	2.28252e+08	2.18051e+08	2.04557e+08	2.10966e+08	2.15506e+08	2.06296e+08	2.17783e+08	2.22476e+08	3.0741e+08	3.03201e+08	3.13177e+08	3.09487e+08	3.17695e+08	3.11702e+08	7.99218e+07	7.51634e+07	7.09985e+07	7.1297e+07
Dextromethorphan	P	C18H25NO	271.194	272.201	1.17285	[M+H]+	8.654	Alkaloids and derivatives	Morphinans	-	"125-71-3"	9.08194e+07	1.07735e+08	1.03061e+08	9.88915e+07	1.06359e+08	9.84369e+07	1.22515e+08	1.27528e+08	1.22955e+08	1.23745e+08	1.27923e+08	1.24508e+08	4.27868e+07	4.27294e+07	4.72281e+07	4.63897e+07	4.75259e+07	4.49454e+07	1.28561e+08	1.33501e+08	1.46708e+08	1.27055e+08	7.31374e+07	7.56175e+07	6.83856e+07	6.72957e+07	7.10565e+07	7.04786e+07	7.08296e+07	6.92863e+07	7.20008e+07	6.80334e+07	6.7481e+07	6.99978e+07	3.65344e+07	4.03295e+07	4.13631e+07	3.92443e+07
1-(3-Chlorophenyl)piperazine	P	C10H13ClN2	196.077	197.084	1.20085	[M+H]+	4.958	Organoheterocyclic compounds	Diazinanes	Piperazines	"6640-24-0"	1.04568e+08	1.0173e+08	1.08462e+08	1.0347e+08	1.07295e+08	1.10817e+08	4.69736e+08	4.50001e+08	4.47603e+08	4.69326e+08	4.56632e+08	4.68194e+08	8.86565e+07	9.81877e+07	9.44873e+07	9.8604e+07	1.00474e+08	9.34477e+07	1.711e+08	1.6954e+08	1.7091e+08	1.73613e+08	1.04197e+08	1.04955e+08	1.03323e+08	1.05684e+08	1.00242e+08	1.10678e+08	2.51607e+08	2.46458e+08	2.40121e+08	2.53154e+08	2.46227e+08	2.44115e+08	1.51362e+08	1.40591e+08	1.43961e+08	1.46348e+08
Isoproturon-monodemethyl	P	C11H16N2O	192.126	193.134	0.330226	[M+H]+	1.344	Benzenoids	Benzene and substituted derivatives	N-phenylureas	"34123-57-4"	3.51702e+08	3.61979e+08	3.58203e+08	3.56779e+08	3.68285e+08	3.43503e+08	9.03027e+08	8.47015e+08	7.60209e+08	8.53569e+08	8.78767e+08	8.13662e+08	8.28149e+08	9.8429e+08	9.42441e+08	9.62375e+08	9.57958e+08	9.40048e+08	4.33717e+08	4.51792e+08	4.63148e+08	4.71775e+08	4.36607e+08	4.25366e+08	4.26288e+08	4.07614e+08	4.49364e+08	4.55924e+08	8.18724e+08	7.81461e+08	8.04692e+08	8.20614e+08	7.64573e+08	7.62899e+08	4.73546e+08	4.65581e+08	4.72565e+08	4.5403e+08
Caffeine	P	C8H10N4O2	194.08	195.088	0.814116	[M+H]+	5.484	Organoheterocyclic compounds	Imidazopyrimidines	Purines and purine derivatives	"58-08-2"	7.64517e+07	8.16056e+07	6.84084e+07	6.91085e+07	6.80521e+07	7.34554e+07	3.21861e+08	3.01248e+08	2.97377e+08	3.0155e+08	3.03291e+08	3.14791e+08	2.47343e+07	2.8431e+07	2.49601e+07	2.62002e+07	2.67483e+07	2.63358e+07	4.45692e+08	4.26155e+08	3.8762e+08	4.12888e+08	1.01986e+07	7.30951e+06	7.15841e+06	5.98226e+06	6.99602e+06	6.74943e+06	2.18036e+08	2.11824e+08	2.17477e+08	2.20375e+08	2.17731e+08	2.08653e+08	1.18476e+07	1.07695e+07	1.03807e+07	1.09391e+07
Norfloxacin	P	C16H18FN3O3	319.133	320.14	2.78459	[M+H]+	5.729	Organoheterocyclic compounds	Quinolines and derivatives	Quinoline carboxylic acids	"70458-96-7"	2.66786e+07	2.79582e+07	2.23788e+07	2.39527e+07	3.30944e+07	1.64818e+07	1.02695e+08	9.78541e+07	8.51641e+07	7.2548e+07	8.7894e+07	8.27684e+07	1.27427e+08	1.54322e+08	9.45897e+07	1.58033e+08	9.59611e+07	9.1412e+07	7.43892e+07	7.75928e+07	7.31261e+07	7.97573e+07	9.84671e+07	8.069e+07	7.84749e+07	8.87958e+07	8.05835e+07	8.23075e+07	1.35329e+08	1.38658e+08	1.28111e+08	1.2819e+08	1.37288e+08	1.33957e+08	9.30337e+07	9.30169e+07	6.09258e+07	9.10045e+07
Trimethoprim	P	C14H18N4O3	290.138	291.145	0.497022	[M+H]+	4.906	Benzenoids	Phenol ethers	Anisoles	"738-70-5"	2.88723e+06	4.566e+06	3.27132e+06	4.14624e+06	3.94359e+06	4.52488e+06	844294	2.21562e+07	1.63653e+06	1.77728e+07	1.72353e+07	1.06206e+06	2.92538e+07	3.5461e+07	3.375e+07	3.5636e+07	3.31005e+07	3.32648e+07	2.47762e+07	2.4437e+07	2.23907e+07	2.27469e+07	5.56214e+06	5.10076e+06	3.64206e+06	1.70705e+06	3.6927e+06	9.62827e+06	8.88756e+06	8.59578e+06	8.44568e+06	8.21289e+06	1.28036e+07	8.11608e+06	1.64841e+08	1.50807e+08	1.58052e+08	1.56609e+08
Metamitron-desamino	P	C10H9N3O	187.075	188.082	0.274634	[M+H]+	2.393	Organoheterocyclic compounds	Triazines	1,2,4-triazines	"36993-94-9"	1.17468e+08	1.27077e+08	8.57408e+07	1.3574e+08	1.44333e+08	1.2318e+08	2.49794e+07	2.32128e+07	681796	2.39919e+07	674934	2.45295e+07	2.2507e+09	2.43763e+09	1.72123e+09	2.70496e+09	2.5723e+09	2.42443e+09	8.01782e+08	8.54404e+08	6.09573e+08	8.51914e+08	5.8475e+07	5.20582e+07	5.83733e+07	4.81531e+07	5.16792e+07	4.39004e+07	1.68247e+08	1.46759e+08	1.52357e+08	1.48869e+08	1.6799e+08	6.39015e+06	5.90805e+09	5.74118e+09	5.28726e+09	3.8938e+09
Naltrexone	P	C20H23NO4	341.163	342.169	1.7396	[M+H]+	5.962	Benzenoids	Phenanthrenes and derivatives	-	"16590-41-3"	4.538e+06	7.43458e+06	6.12477e+06	8.55941e+06	4.9032e+06	5.52802e+06	1.7037e+08	1.65207e+08	1.59238e+08	1.76852e+08	1.5996e+08	1.62386e+08	1.35881e+07	8.56837e+06	7.70621e+06	1.05348e+07	5.66704e+06	9.35777e+06	3.92897e+07	4.65266e+07	3.89537e+07	3.87588e+07	6.05736e+07	6.36101e+07	6.6443e+07	6.01194e+07	5.81046e+07	5.71626e+07	1.48833e+08	1.30707e+08	1.34711e+08	1.4521e+08	1.27683e+08	1.38682e+08	8.39823e+06	3.98008e+06	8.64742e+06	6.54973e+06
2-heptylquinolin-4(1H)-one	P	C16H21NO	243.162	244.169	0.666203	[M+H]+	8.281	Organoheterocyclic compounds	Quinolines and derivatives	Quinolones and derivatives	-	2.73548e+07	2.89235e+07	4.08565e+07	3.07937e+07	2.94367e+07	2.71166e+07	2.03131e+06	3.71248e+06	1.61918e+06	2.45848e+06	3.27331e+06	3.99156e+06	7.01302e+06	7.06175e+06	7.75676e+06	6.26242e+06	7.48613e+06	6.39858e+06	3.06473e+07	3.27113e+07	3.01677e+07	3.15616e+07	1.4689e+07	1.42843e+07	1.54913e+07	1.49818e+07	1.52151e+07	1.40113e+07	249140	1.06704e+07	1.05283e+07	9.81925e+06	351450	9.85583e+06	3.95695e+07	3.50445e+07	3.43401e+07	3.59868e+07
Diacetylpyxinol	P	C34H56O6	560.408	583.397	0.168999	[M+Na]+	11.466	Lipids and lipid-like molecules	Prenol lipids	Terpene glycosides	-	1.67925e+07	1.48585e+07	1.39519e+07	1.508e+07	1.35309e+07	1.49762e+07	3.27889e+07	3.57932e+07	3.15662e+07	2.88255e+07	3.32223e+07	3.50817e+07	2.00953e+07	2.516e+07	2.56797e+07	2.79478e+07	2.55332e+07	2.19707e+07	2.11483e+07	2.33126e+07	2.72177e+07	2.37329e+07	1.12459e+07	1.40343e+07	1.51597e+07	1.34784e+07	1.42994e+07	1.71309e+07	2.05716e+07	2.41155e+07	1.77614e+07	1.77386e+07	1.7786e+07	1.74469e+07	1.39579e+07	1.45249e+07	1.29354e+07	1.52049e+07
Beta-orcinol	P	C8H10O2	138.068	139.075	0.0200079	[M+H]+	0.997	Benzenoids	Benzene and substituted derivatives	Xylenes	-	1.28151e+08	1.35938e+08	1.29309e+08	1.29013e+08	1.2695e+08	1.26934e+08	1.56064e+08	1.74359e+08	6.24874e+07	7.93869e+07	1.41964e+08	1.43012e+08	1.36981e+08	1.41188e+08	1.36303e+08	1.44736e+08	1.44761e+08	1.40503e+08	1.2517e+08	1.30243e+08	1.20342e+08	1.00494e+08	1.43779e+08	8.4098e+07	1.49682e+08	1.47076e+08	8.96602e+07	1.58697e+08	1.02787e+08	1.23604e+08	1.33761e+08	1.36524e+08	1.39393e+08	1.36902e+08	1.12403e+08	1.10522e+08	1.13159e+08	1.18375e+08
Portentol	P	C17H26O5	310.178	333.168	1.00775	[M+Na]+	6.807	Organoheterocyclic compounds	Lactones	Delta valerolactones	-	6.70341e+07	6.32138e+07	6.54966e+07	6.68951e+07	5.93875e+07	6.29093e+07	8.97691e+07	9.0391e+07	7.65329e+07	6.53889e+07	8.27691e+07	8.37879e+07	1.50511e+08	1.60586e+08	1.77864e+08	1.92232e+08	1.74791e+08	1.73862e+08	8.59467e+07	8.39459e+07	8.42717e+07	4.82287e+07	7.98535e+07	7.77049e+07	7.9166e+07	7.79467e+07	7.22738e+07	8.04264e+07	1.01135e+08	9.56153e+07	1.04134e+08	9.76699e+07	9.7493e+07	9.66872e+07	1.13182e+08	1.14082e+08	1.03977e+08	1.0613e+08
Melophlin P	P	C22H39NO3	365.293	366.3	1.56459	[M+H]+	10.06	Organoheterocyclic compounds	Pyrrolidines	N-alkylpyrrolidines	-	2.19884e+07	2.52638e+07	2.06062e+07	2.31402e+07	2.17106e+07	2.50698e+07	6.33923e+07	6.46236e+07	6.3529e+07	6.39012e+07	6.87979e+07	7.10055e+07	1.54947e+07	2.56275e+07	2.43021e+07	1.92289e+07	1.91791e+07	2.28791e+07	3.34151e+07	3.91595e+07	3.01606e+07	3.1814e+07	8.02376e+06	6.92112e+06	7.3161e+06	6.42242e+06	6.25454e+06	5.63255e+06	3.53463e+07	4.0098e+07	4.1501e+07	3.53874e+07	4.04661e+07	3.7519e+07	1.47392e+07	1.20645e+07	1.55863e+07	1.4591e+07
2-(hydroxymethyl)-4(3H)-quinazolinone	P	C9H8N2O2	176.059	177.066	0.422212	[M+H]+	4.879	Organoheterocyclic compounds	Diazanaphthalenes	Benzodiazines	-	1.03815e+08	1.13194e+08	1.15206e+08	1.11553e+08	1.18366e+08	1.31593e+08	8.60243e+07	8.00086e+07	7.38229e+07	7.45223e+07	6.96839e+07	7.98176e+07	8.81173e+07	1.20357e+08	9.68879e+07	1.00174e+08	7.63824e+07	9.50018e+07	9.59151e+07	9.49579e+07	9.41805e+07	9.61838e+07	1.57508e+08	1.58943e+08	1.56106e+08	1.55538e+08	1.6578e+08	1.596e+08	8.19947e+07	8.39413e+07	7.91348e+07	8.80079e+07	9.5716e+07	8.65652e+07	1.43392e+08	1.90388e+08	1.58916e+08	1.34639e+08
Palmitoleoyl Ethanolamide	P	C18H35NO2	297.267	320.256	0.544231	[M+Na]+	7.876	Organic nitrogen compounds	Organonitrogen compounds	Amines	-	5.9555e+07	6.79565e+07	6.54599e+07	6.01196e+07	6.48997e+07	6.79736e+07	1.69541e+08	1.81966e+08	1.71437e+08	1.84774e+08	2.02715e+08	1.67493e+08	1.31652e+08	1.4421e+08	1.4656e+08	1.34315e+08	1.46715e+08	1.43771e+08	9.10701e+07	8.24804e+07	9.00535e+07	9.57376e+07	8.62967e+07	9.10713e+07	8.97197e+07	8.55112e+07	9.86704e+07	9.12419e+07	2.02247e+08	1.30241e+08	1.89426e+08	1.41013e+08	1.94733e+08	1.89623e+08	7.24784e+07	7.57555e+07	7.523e+07	7.48818e+07
Loliolide	P	C11H16O3	196.11	197.117	0.421327	[M+H]+	5.809	Organoheterocyclic compounds	Benzofurans	-	-	6.2856e+09	6.67113e+09	6.33765e+09	6.17473e+09	6.44558e+09	6.285e+09	6.42959e+09	6.43986e+09	6.35782e+09	6.3564e+09	6.77468e+09	6.77017e+09	5.30823e+09	5.51561e+09	5.37674e+09	5.54024e+09	5.57678e+09	5.46283e+09	5.40103e+09	5.90405e+09	5.73888e+09	5.53947e+09	1.01789e+10	1.01058e+10	9.9575e+09	1.01352e+10	1.02812e+10	1.03579e+10	7.39861e+09	7.45293e+09	7.37456e+09	7.38641e+09	7.25119e+09	7.4665e+09	4.06139e+09	4.06467e+09	3.9959e+09	3.93622e+09
Novacine	P	C24H28N2O5	424.2	425.207	0.416592	[M+H]+	5.668	Organoheterocyclic compounds	Indoles and derivatives	Carbazoles	-	6.08966e+07	6.2279e+07	8.61495e+07	6.1302e+07	5.78807e+07	5.83164e+07	4.09232e+07	4.52719e+07	4.0387e+07	3.95444e+07	3.79157e+07	4.10408e+07	1.36681e+08	1.75049e+08	1.94042e+08	1.70693e+08	1.52635e+08	1.76256e+08	3.24016e+07	5.7116e+07	4.84483e+07	6.48431e+07	7.47748e+07	7.57399e+07	7.91593e+07	8.55142e+07	7.485e+07	7.01765e+07	1.18537e+08	1.1763e+08	1.06961e+08	1.08204e+08	1.08403e+08	1.05421e+08	2.435e+07	1.78069e+07	2.61301e+07	2.24339e+07
Angustine	P	C20H15N3O	313.122	314.129	0.91998	[M+H]+	5.558	Organoheterocyclic compounds	Indoles and derivatives	Pyridoindoles	-	2.77896e+07	3.87885e+07	2.9955e+07	3.38144e+07	3.10742e+07	3.71724e+07	1.38909e+08	1.3201e+08	1.40809e+08	1.4252e+08	1.34761e+08	1.3785e+08	4.26361e+07	4.34554e+07	3.81785e+07	4.25246e+07	4.84555e+07	5.19886e+07	6.84519e+07	6.71864e+07	6.38017e+07	6.54187e+07	9.59977e+07	9.36248e+07	8.51153e+07	9.69075e+07	9.75113e+07	8.30111e+07	1.48869e+08	1.34156e+08	1.42492e+08	1.29925e+08	1.51932e+08	1.42732e+08	5.62515e+07	5.21162e+07	4.61494e+07	4.58399e+07
3-methoxymorphinan	P	C17H23NO	257.178	258.185	0.14012	[M+H]+	5.791	Alkaloids and derivatives	Morphinans	-	-	3.13052e+08	3.29872e+08	3.0371e+08	3.19946e+08	3.14138e+08	3.26575e+08	4.53481e+07	4.50974e+07	4.49417e+07	4.89568e+07	5.36906e+07	4.97978e+07	2.02001e+08	2.10091e+08	2.03736e+08	1.89894e+08	2.02616e+08	2.18807e+08	1.79667e+08	1.86719e+08	1.78477e+08	1.72519e+08	1.29214e+08	1.24566e+08	1.22202e+08	1.30396e+08	1.28488e+08	1.42215e+08	6.80032e+07	7.11988e+07	5.72817e+07	6.175e+07	5.77538e+07	5.84021e+07	3.34598e+08	3.39413e+08	3.11095e+08	3.24858e+08
Aminoglutethimide	P	C13H16N2O2	232.121	233.129	0.471919	[M+H]+	5.464	Benzenoids	Benzene and substituted derivatives	Aniline and substituted anilines	"125-84-8"	1.00973e+08	9.31102e+07	1.06172e+08	1.09845e+08	1.14134e+08	1.08486e+08	2.27363e+08	1.83206e+08	2.10768e+08	1.86653e+08	2.08431e+08	2.35743e+08	1.08007e+08	1.11283e+08	1.25325e+08	1.59363e+08	1.64755e+08	1.47063e+08	1.11169e+08	1.21846e+08	1.18534e+08	1.25335e+08	2.12157e+08	2.05702e+08	2.02462e+08	2.02191e+08	2.17102e+08	2.16644e+08	1.79999e+08	1.62118e+08	1.62983e+08	1.81324e+08	1.7754e+08	1.6079e+08	1.64353e+08	1.72171e+08	1.64322e+08	1.64835e+08
Edaravone	P	C10H10N2O	174.079	175.087	0.349349	[M+H]+	5.588	Organoheterocyclic compounds	Azolines	Pyrazolines	"89-25-8"	3.13026e+08	3.23354e+08	3.08038e+08	3.19167e+08	3.1298e+08	3.18416e+08	7.75369e+08	6.95183e+08	7.61099e+08	7.18127e+08	8.14902e+08	7.75948e+08	3.3919e+08	3.78251e+08	3.62837e+08	3.77652e+08	3.70547e+08	4.09468e+08	2.75437e+08	2.96005e+08	2.83879e+08	3.05774e+08	3.94794e+08	4.88388e+08	4.90916e+08	5.00526e+08	4.25098e+08	4.75529e+08	3.59086e+08	3.48562e+08	3.70856e+08	3.52357e+08	3.63788e+08	5.34331e+08	4.63495e+08	4.78213e+08	4.85258e+08	4.76873e+08
Arenamide A	P	C36H57N5O7	671.426	694.414	0.752555	[M+Na]+	8.542	Organic acids and derivatives	Peptidomimetics	Depsipeptides	-	3.44907e+07	3.57083e+07	4.05324e+07	3.30903e+07	3.10634e+07	3.12284e+07	8.24513e+06	7.78154e+06	4.47171e+06	8.61425e+06	6.945e+06	4.39297e+06	1.38901e+07	1.76005e+07	2.11155e+07	1.85771e+07	2.18468e+07	1.89153e+07	3.28967e+07	3.14712e+07	3.15564e+07	3.13439e+07	1.37484e+08	1.35632e+08	1.38228e+08	1.39534e+08	1.42673e+08	1.35676e+08	363360	8.6418e+06	9.07475e+06	788939	9.45353e+06	1.51549e+06	4.80645e+07	4.95402e+07	4.53678e+07	5.03203e+07
Foliosidine	P	C16H21NO5	307.142	308.148	2.90847	[M+H]+	5.92	Organoheterocyclic compounds	Quinolines and derivatives	Quinolones and derivatives	-	1.43227e+06	711843	1.86257e+06	618253	1.10511e+07	1.3263e+06	2.32952e+08	2.3091e+08	2.24765e+08	2.23719e+08	2.25503e+08	2.3842e+08	1.76131e+07	1.67882e+07	7.62322e+06	2.37196e+07	1.99631e+07	1.94693e+07	5.08764e+07	4.54068e+07	4.57979e+07	5.28964e+07	2.61868e+07	3.28634e+07	3.61346e+07	3.15535e+07	2.57807e+07	3.14989e+07	1.18602e+08	1.0594e+08	1.29056e+08	1.18189e+08	1.23165e+08	1.2914e+08	1.61545e+07	1.62989e+07	1.42465e+07	1.30627e+07
3,6,9,12-Tetraoxatetracosan-1-ol	P	C20H42O5	362.303	363.31	0.170719	[M+H]+	6.279	Organic oxygen compounds	Organooxygen compounds	Ethers	"5274-68-0"	1.73385e+07	1.03157e+07	1.26813e+07	7.30384e+06	6.82101e+06	1.42314e+07	2.80545e+07	3.33896e+07	2.78116e+07	2.98508e+07	3.18998e+07	2.75569e+07	2.08892e+07	1.92327e+07	1.59276e+07	2.12395e+07	1.38771e+07	1.8332e+07	2.09368e+07	2.67054e+07	2.15353e+07	1.66731e+07	4.25585e+07	2.50652e+07	4.01873e+07	4.4928e+07	4.45475e+07	4.13176e+07	2.95115e+07	2.94265e+07	3.05794e+07	2.38e+07	3.04224e+07	2.99132e+07	1.10766e+07	1.4808e+07	1.38277e+07	1.02587e+07
Norharmane	P	C11H8N2	168.069	169.076	0.655511	[M+H]+	5.503	Organoheterocyclic compounds	Indoles and derivatives	Pyridoindoles	"244-63-3"	5.12076e+08	5.2173e+08	5.13647e+08	5.25357e+08	5.27336e+08	5.07056e+08	3.19751e+09	3.11483e+09	3.08172e+09	3.19853e+09	3.19988e+09	3.29816e+09	1.32617e+09	1.47159e+09	1.44292e+09	1.40028e+09	1.4206e+09	1.43625e+09	1.08032e+09	1.15042e+09	1.03718e+09	1.11146e+09	4.7262e+08	4.49958e+08	4.4255e+08	4.50289e+08	4.44338e+08	4.28552e+08	3.01402e+09	2.9416e+09	3.00268e+09	2.9727e+09	2.93093e+09	2.98797e+09	3.60034e+08	3.70223e+08	3.41223e+08	3.51591e+08
Lauric isopropanolamide	P	C15H31NO2	257.235	258.243	0.695438	[M+H]+	7.355	Lipids and lipid-like molecules	Fatty Acyls	Fatty amides	"142-54-1"	4.62343e+06	5.5579e+06	6.87494e+06	7.7372e+06	4.00962e+06	4.64576e+06	1.48181e+08	1.55285e+08	1.42838e+08	1.66133e+08	1.44526e+08	1.65716e+08	2.00699e+07	1.88158e+07	2.18743e+07	2.09766e+07	1.88098e+07	2.33211e+07	2.45721e+07	2.53877e+07	2.56703e+07	2.55356e+07	1.26426e+07	1.28445e+07	1.38165e+07	1.30251e+07	1.31034e+07	1.34809e+07	7.0547e+07	7.01717e+07	7.56656e+07	8.18266e+07	6.92466e+07	6.94352e+07	1.88021e+07	1.6466e+07	1.97677e+07	1.86361e+07
Allopurinol	P	C5H4N4O	136.039	137.046	0.209193	[M+H]+	1.49	Organoheterocyclic compounds	Pyrazolopyrimidines	Pyrazolo[3,4-d]pyrimidines	"315-30-0"	7.19679e+07	7.58506e+07	8.21834e+07	7.40928e+07	7.86259e+07	7.97082e+07	3.14608e+07	2.33219e+07	2.24156e+07	1.96555e+07	2.83391e+07	3.39053e+07	9.8232e+07	1.18875e+08	9.97948e+07	1.30666e+08	1.09028e+08	1.14848e+08	4.15629e+07	4.39284e+07	4.01819e+07	5.28148e+07	1.41206e+07	3.14977e+07	1.10576e+07	2.14962e+07	2.05254e+07	1.28938e+07	1.7073e+08	1.54789e+08	1.69163e+08	1.74949e+08	1.72955e+08	1.7236e+08	5.59382e+07	4.9566e+07	5.52211e+07	5.62183e+07
Benzamidine	P	C7H8N2	120.069	121.076	0.836485	[M+H]+	6.501	Benzenoids	Benzene and substituted derivatives	-	"618-39-3"	1.793e+08	1.57938e+08	1.71659e+08	1.68427e+08	1.7056e+08	1.92171e+08	8.83542e+07	8.0469e+07	8.47885e+07	9.20235e+07	9.43668e+07	9.38789e+07	2.547e+08	2.58193e+08	2.35052e+08	2.60374e+08	2.58368e+08	2.45431e+08	2.12894e+08	2.48227e+08	2.38738e+08	2.32835e+08	1.62262e+08	1.55503e+08	1.61099e+08	1.61214e+08	1.57626e+08	1.66519e+08	2.16353e+08	1.82075e+08	1.89404e+08	3.49517e+08	2.26814e+08	1.92761e+08	1.52785e+08	1.33567e+08	1.51011e+08	1.43168e+08
R-Deprenyl N-Oxide	P	C13H17NO	203.131	204.138	0.931348	[M+H]+	5.53	Benzenoids	Benzene and substituted derivatives	Phenethylamines	"366462-61-5"	1.82618e+09	1.82795e+09	1.82035e+09	1.80086e+09	1.84483e+09	1.84033e+09	5.82298e+08	5.73263e+08	5.5123e+08	5.98139e+08	5.76451e+08	6.03787e+08	1.35455e+09	1.50501e+09	1.55121e+09	1.48026e+09	1.51516e+09	1.54638e+09	1.34022e+09	1.4326e+09	1.26709e+09	1.39321e+09	1.8075e+09	1.84745e+09	1.80652e+09	1.88823e+09	1.87921e+09	1.75921e+09	9.06378e+08	9.0171e+08	9.21266e+08	8.72108e+08	8.86585e+08	9.15322e+08	3.08898e+09	3.14992e+09	2.9403e+09	3.01136e+09
Lidocaine-N-Oxide	P	C14H22N2O2	250.168	251.175	1.08508	[M+H]+	1.38	Organic acids and derivatives	Carboxylic acids and derivatives	Amino acids, peptides, and analogues	"2903-45-9"	2.14565e+07	2.18215e+07	2.05626e+07	2.144e+07	2.08875e+07	2.1297e+07	2.23587e+07	3.58052e+07	2.48251e+07	3.51007e+07	3.18452e+07	3.35218e+07	1.26554e+07	1.33386e+07	1.49131e+07	1.46915e+07	1.3957e+07	1.47196e+07	1.40227e+07	1.38434e+07	1.35697e+07	1.37366e+07	2.56992e+07	2.89938e+07	2.59244e+07	2.86562e+07	2.43984e+07	2.75903e+07	3.56759e+07	3.04227e+07	3.33313e+07	3.4094e+07	2.80525e+07	3.17274e+07	1.01172e+07	1.00461e+07	9.71803e+06	1.00955e+07
Venlafaxine	P	C17H27NO2	277.204	278.211	0.276722	[M+H]+	5.841	Benzenoids	Phenol ethers	Anisoles	"93413-69-5"	1.07306e+08	1.07989e+08	6.72137e+07	1.0303e+08	1.11643e+08	1.09561e+08	7.18847e+07	7.06677e+07	7.53343e+07	7.73479e+07	6.58051e+07	7.31503e+07	1.91502e+08	1.89057e+08	1.9773e+08	1.94714e+08	2.07544e+08	1.75319e+08	1.09237e+08	1.07804e+08	1.03667e+08	9.97114e+07	1.13296e+08	9.94796e+07	1.13335e+08	1.09403e+08	1.08614e+08	1.11572e+08	8.81454e+07	8.8389e+07	8.59817e+07	9.0576e+07	8.59006e+07	8.75877e+07	2.57791e+08	2.40456e+08	2.52304e+08	2.54935e+08
Diacetoxyscirpenol	P	C19H26O7	366.168	389.157	0.806675	[M+Na]+	6.004	Lipids and lipid-like molecules	Prenol lipids	Sesquiterpenoids	"2270-40-8"	1.49146e+07	1.52409e+07	1.38358e+07	1.60496e+07	1.36082e+07	1.56803e+07	2.45616e+07	1.51596e+07	1.55378e+07	1.77016e+07	2.18577e+07	1.66453e+07	1.68295e+06	1.42422e+06	2.80787e+06	773017	1.77206e+06	775327	3.54072e+07	3.37205e+07	3.16383e+07	3.30127e+07	5.48979e+06	2.18479e+06	6.89899e+06	3.19349e+06	1.47447e+06	7.83399e+06	1.46001e+08	1.50403e+08	1.39784e+08	1.43527e+08	1.39843e+08	1.4528e+08	1.16021e+06	663077	1.38955e+07	1.34643e+07
red chlorophyll catabolite	P	C35H38N4O7	626.274	627.282	0.569826	[M+H]+	7.128	Organoheterocyclic compounds	Tetrapyrroles and derivatives	-	-	4.26777e+07	5.40726e+07	4.98882e+07	4.1766e+07	5.2805e+07	5.10085e+07	6.06022e+08	6.16938e+08	6.4422e+08	5.97945e+08	5.89681e+08	6.80401e+08	618227	1.64994e+07	1.91269e+07	2.15801e+07	2.17342e+07	1.77084e+07	9.91973e+07	1.11804e+08	1.01535e+08	1.00932e+08	8.43155e+06	1.23822e+07	1.28625e+07	1.57735e+07	1.49319e+07	1.35138e+07	5.41558e+08	4.97852e+08	5.17752e+08	4.66863e+08	4.90563e+08	5.06178e+08	3.18602e+07	3.00479e+07	3.47003e+07	3.38125e+07
Epoxypheophorbide a	P	C35H36N4O6	608.263	609.271	0.160127	[M+H]+	9.938	Organoheterocyclic compounds	Tetrapyrroles and derivatives	-	-	2.33763e+08	2.08984e+08	1.97042e+08	1.82891e+08	1.94115e+08	2.1189e+08	9.11538e+09	6.64651e+09	9.01459e+09	8.01564e+09	6.38988e+09	6.37192e+09	2.36488e+08	1.79732e+08	1.86863e+08	1.71142e+08	1.76475e+08	1.66473e+08	1.0207e+10	7.05986e+09	9.81621e+09	7.03634e+09	6.14624e+09	6.18401e+09	6.48817e+09	6.58749e+09	5.83069e+09	6.43536e+09	9.78012e+09	1.01695e+10	9.87908e+09	9.77117e+09	9.15877e+09	9.67522e+09	4.19531e+08	4.69049e+08	3.72456e+08	4.00078e+08
Sarcophyton polyhydroxysterol	P	C29H50O4	462.371	463.378	1.11387	[M+H]+	11.629	Lipids and lipid-like molecules	Steroids and steroid derivatives	Cholestane steroids	-	8.26523e+07	9.09227e+07	8.71031e+07	8.56569e+07	8.03616e+07	8.21854e+07	2.13295e+08	2.43564e+08	2.29976e+08	2.31588e+08	2.3553e+08	2.58577e+08	2.64833e+07	2.6024e+07	3.09846e+07	2.46885e+07	2.65105e+07	2.91115e+07	2.08548e+08	1.95357e+08	1.8164e+08	1.86323e+08	3.31634e+07	3.59894e+07	3.7391e+07	2.93094e+07	3.45157e+07	2.65494e+07	1.37443e+08	1.4508e+08	1.33884e+08	1.36098e+08	1.2828e+08	1.46416e+08	4.09014e+07	4.47094e+07	4.07775e+07	3.84943e+07
10'-Apoviolaxanthal	P	C27H36O3	408.266	409.273	1.46692	[M+H]+	7.454	Lipids and lipid-like molecules	Prenol lipids	Sesterterpenoids	-	2.15785e+08	2.35891e+08	2.2255e+08	2.19827e+08	2.25939e+08	2.07592e+08	5.64723e+07	4.82509e+07	4.71096e+07	4.93225e+07	4.85885e+07	4.74958e+07	1.75625e+07	1.26195e+07	1.87036e+07	2.37121e+07	1.63934e+07	2.15976e+07	1.14578e+08	1.22297e+08	1.12756e+08	1.16359e+08	2.7721e+08	3.26504e+08	3.08705e+08	2.99675e+08	3.3729e+08	3.40578e+08	6.7063e+07	6.74042e+07	6.76614e+07	7.30909e+07	6.64292e+07	8.19327e+07	1.02668e+08	9.40292e+07	7.95903e+07	7.91323e+07
Succinyladenosine	P	C14H17N5O8	383.108	384.115	0.402065	[M+H]+	5.105	Nucleosides, nucleotides, and analogues	Purine nucleosides	-	-	7.58868e+06	8.80831e+06	6.88091e+06	8.41271e+06	9.56002e+06	9.75327e+06	2.36125e+08	2.42569e+08	2.23409e+08	2.24238e+08	2.17815e+08	2.56066e+08	3.75566e+07	4.19392e+07	4.36034e+07	4.64178e+07	482565	4.3941e+07	1.04883e+08	9.74472e+07	8.54581e+07	9.05493e+07	7.85293e+07	7.33702e+07	7.329e+07	8.24854e+07	7.87075e+07	8.55795e+07	4.34566e+08	3.99008e+08	4.24477e+08	4.30163e+08	4.22273e+08	4.11956e+08	1.31352e+06	874261	550503	631294
stellata-2,6,19-triene	P	C25H40	340.313	341.32	1.14372	[M+H]+	11.358	Hydrocarbons	Unsaturated hydrocarbons	Branched unsaturated hydrocarbons	-	7.14822e+07	6.85249e+07	6.94338e+07	6.9797e+07	7.05455e+07	6.5944e+07	7.34247e+06	8.39574e+06	7.7053e+06	6.58331e+06	6.34066e+06	6.51628e+06	1.42192e+07	1.78893e+07	1.7878e+07	1.86915e+07	1.52311e+07	1.66705e+07	1.1285e+08	1.0998e+08	1.06285e+08	1.00928e+08	1.65699e+07	1.65728e+07	1.40952e+07	1.62504e+07	1.55422e+07	1.5764e+07	8.33481e+06	9.87717e+06	9.10992e+06	8.46886e+06	8.03228e+06	7.94403e+06	5.63999e+07	5.52757e+07	5.54207e+07	5.69346e+07
17beta-Hydroxy-2alpha-(hydroxymethyl)-17-methyl-5alpha-androstan-3-one	P	C21H34O3	334.251	335.257	2.0096	[M+H]+	7.134	Lipids and lipid-like molecules	Steroids and steroid derivatives	Androstane steroids	-	4.0951e+08	4.47973e+08	4.16855e+08	4.29578e+08	4.37537e+08	4.30667e+08	1.10449e+08	1.01096e+08	1.05799e+08	1.06078e+08	1.06087e+08	1.02276e+08	4.53226e+08	2.94962e+08	3.04088e+08	2.99116e+08	5.94992e+08	3.13717e+08	2.80176e+08	3.53421e+08	3.41383e+08	3.32399e+08	1.98699e+08	1.9777e+08	1.91274e+08	2.14362e+08	2.07592e+08	2.0662e+08	1.71548e+08	1.72108e+08	1.91048e+08	1.82951e+08	1.72862e+08	1.65191e+08	9.70359e+08	9.79192e+08	9.41171e+08	1.00299e+09
Leu-Leu-Ser	P	C15H29N3O5	331.211	332.218	0.644048	[M+H]+	5.263	Organic acids and derivatives	Carboxylic acids and derivatives	Amino acids, peptides, and analogues	-	8.14912e+06	7.35836e+06	1.03837e+07	6.99091e+06	7.40586e+06	7.04635e+06	7.95194e+07	7.3989e+07	7.86186e+07	7.29471e+07	7.19468e+07	8.76912e+07	3.81742e+07	4.14165e+07	3.29027e+07	3.69787e+07	3.87175e+07	3.55041e+07	9.59685e+06	9.41048e+06	9.86927e+06	9.35972e+06	4.4404e+06	4.52613e+06	4.47437e+06	5.40153e+06	3.68494e+06	7.72395e+06	1.08845e+07	7.81565e+06	9.33852e+06	1.1119e+07	7.79457e+06	7.74309e+06	3.07056e+07	2.9248e+07	2.67068e+07	2.59823e+07
alpha-Linolenoyl Ethanolamide	P	C20H35NO2	321.267	322.274	1.15935	[M+H]+	7.479	Organic nitrogen compounds	Organonitrogen compounds	Amines	"57086-93-8"	3.1374e+07	2.7025e+07	3.09481e+07	2.63961e+07	2.60987e+07	2.75558e+07	1.56284e+08	1.42774e+08	1.4114e+08	1.41547e+08	1.65114e+08	1.50283e+08	7.74215e+07	8.98145e+07	8.22944e+07	8.41709e+07	8.5093e+07	8.07711e+07	5.50318e+07	5.26985e+07	5.55512e+07	5.3172e+07	3.64327e+07	4.22605e+07	4.11631e+07	3.98277e+07	3.96116e+07	4.36548e+07	1.10205e+08	1.22831e+08	1.05363e+08	1.04574e+08	1.2328e+08	1.07257e+08	4.23548e+07	4.25655e+07	4.08957e+07	3.83514e+07
(9Z,12Z,15Z)-(7S,8S)-Dihydroxyoctadeca-9,12,15-trienoic acid	P	C18H30O4	310.214	311.221	1.81499	[M+H]+	6.96	Lipids and lipid-like molecules	Fatty Acyls	Lineolic acids and derivatives	-	1.61586e+08	1.73653e+08	1.56131e+08	1.57899e+08	1.59554e+08	1.5676e+08	3.02519e+08	3.23643e+08	3.06628e+08	3.1524e+08	3.11301e+08	3.06432e+08	4.13847e+08	4.49765e+08	4.24859e+08	4.36704e+08	4.47321e+08	4.59782e+08	2.04566e+08	2.18311e+08	2.03556e+08	2.62979e+08	2.097e+08	2.14657e+08	2.11482e+08	2.17943e+08	2.16767e+08	2.17622e+08	2.24809e+08	2.1529e+08	2.12257e+08	2.18656e+08	2.20502e+08	2.06029e+08	2.21272e+08	2.11923e+08	2.04775e+08	2.17833e+08
5-Nitro-2-(3-phenylpropylamino)benzoic acid	P	C16H16N2O4	300.111	301.118	0.48596	[M+H]+	5.898	Benzenoids	Benzene and substituted derivatives	Benzoic acids and derivatives	-	3.76033e+07	4.64961e+07	4.17741e+07	4.18208e+07	4.04352e+07	3.75016e+07	3.21682e+08	5.66406e+08	5.16468e+08	5.93456e+08	4.70004e+08	5.91672e+08	3.66037e+07	4.25106e+07	3.76288e+07	4.62696e+07	3.64496e+07	3.92322e+07	1.86692e+08	1.88523e+08	1.84303e+08	1.86762e+08	8.34875e+07	8.72202e+07	8.65377e+07	9.16932e+07	8.4218e+07	8.42808e+07	1.29734e+09	1.18295e+09	1.25413e+09	1.29169e+09	1.23858e+09	1.26422e+09	4.59011e+07	4.18962e+07	3.9055e+07	4.22079e+07
(11R)-Hydroxy-6(Z),9(Z),12(Z)-octadecatrienoic acid	P	C18H30O3	294.219	295.227	0.80069	[M+H]+	7.445	Lipids and lipid-like molecules	Fatty Acyls	Lineolic acids and derivatives	-	1.78655e+08	2.06487e+08	2.1116e+08	2.00128e+08	2.14112e+08	2.0615e+08	1.08809e+09	1.045e+09	1.00981e+09	1.01969e+09	1.05963e+09	1.04876e+09	8.65818e+08	9.96453e+08	9.67591e+08	9.89974e+08	9.20148e+08	9.75675e+08	3.88084e+08	4.13879e+08	3.98911e+08	3.64123e+08	5.07542e+08	4.8877e+08	5.15046e+08	5.77839e+08	5.87955e+08	5.21132e+08	8.61646e+08	8.44354e+08	8.33445e+08	9.3198e+08	9.47202e+08	8.90534e+08	3.74156e+08	3.53863e+08	3.61597e+08	3.52665e+08
Nordihydrocapsiate	P	C17H26O4	294.183	295.19	1.16986	[M+H]+	7.186	Benzenoids	Phenols	Methoxyphenols	-	3.37646e+08	3.42455e+08	5.7148e+08	4.68101e+08	3.56837e+08	3.48003e+08	3.73802e+08	1.77487e+08	1.90608e+08	1.85738e+08	3.80673e+08	1.93107e+08	8.2099e+08	9.08522e+08	3.97491e+08	4.12537e+08	8.72601e+08	4.16585e+08	4.01192e+08	3.38084e+08	3.21289e+08	5.79824e+08	5.50271e+08	3.29405e+08	3.49516e+08	3.49271e+08	4.65221e+08	3.37319e+08	2.5011e+08	4.70427e+08	3.55826e+08	2.88607e+08	4.96507e+08	3.598e+08	8.99513e+08	8.55909e+08	8.51962e+08	8.5888e+08
8-hydroxy-13Z-octadecene-9,11-diynoic acid	P	C18H26O3	290.188	291.195	0.349383	[M+H]+	6.015	Lipids and lipid-like molecules	Fatty Acyls	Fatty acids and conjugates	-	2.39166e+08	2.81449e+08	2.16449e+08	2.28885e+08	2.34094e+08	2.27863e+08	6.86467e+08	6.58187e+08	6.40064e+08	7.01287e+08	6.86816e+08	8.91338e+08	4.93324e+08	5.31047e+08	4.9398e+08	5.44795e+08	5.347e+08	5.31133e+08	3.35308e+08	3.47416e+08	3.17552e+08	2.99471e+08	3.78522e+08	3.78277e+08	3.79413e+08	3.90525e+08	3.06655e+08	2.97855e+08	6.92237e+08	6.66855e+08	6.85534e+08	7.00627e+08	6.92192e+08	6.53593e+08	2.65509e+08	3.06241e+08	2.64821e+08	2.84211e+08
asc-DeltaC8	P	C14H24O6	288.157	289.164	0.490006	[M+H]+	5.89	Organic oxygen compounds	Organooxygen compounds	Carbohydrates and carbohydrate conjugates	-	2.04633e+08	1.95008e+08	2.01076e+08	1.78092e+08	1.91554e+08	1.77345e+08	6.5892e+08	6.65964e+08	6.28716e+08	6.41826e+08	6.58904e+08	6.73643e+08	1.76986e+08	1.90269e+08	1.97365e+08	2.00317e+08	2.05578e+08	1.98187e+08	4.62646e+08	4.70326e+08	4.5476e+08	4.60887e+08	5.12788e+08	5.08811e+08	5.19229e+08	5.28438e+08	5.01444e+08	5.06396e+08	1.02462e+09	9.62207e+08	1.01903e+09	1.02505e+09	9.27183e+08	9.86153e+08	1.45923e+08	1.49162e+08	1.40091e+08	1.50059e+08
N-(3-Indolylacetyl)-L-leucine	P	C16H20N2O3	288.147	289.155	0.476363	[M+H]+	6.229	Organic acids and derivatives	Carboxylic acids and derivatives	Amino acids, peptides, and analogues	"36838-63-8"	2.35816e+08	2.38165e+08	2.31881e+08	2.27917e+08	2.28416e+08	2.37568e+08	7.19802e+07	7.29364e+07	6.75904e+07	7.24174e+07	7.34005e+07	7.08899e+07	3.46084e+07	3.50912e+07	3.64469e+07	3.81309e+07	3.8145e+07	3.35488e+07	1.1828e+08	1.18817e+08	1.14189e+08	1.14989e+08	2.29641e+08	1.93259e+08	1.81717e+08	1.94704e+08	2.2921e+08	1.84461e+08	8.26928e+07	7.92519e+07	7.94567e+07	7.37734e+07	8.80221e+07	7.91945e+07	6.89224e+07	6.38368e+07	6.59311e+07	6.28881e+07
Kaurane	P	C20H34	274.266	275.273	1.53825	[M+H]+	10.731	Lipids and lipid-like molecules	Prenol lipids	Diterpenoids	-	4.47961e+07	4.77553e+07	4.63551e+07	4.28868e+07	4.34825e+07	4.74489e+07	1.02606e+08	9.67196e+07	1.02246e+08	1.0094e+08	1.00179e+08	1.08542e+08	4.03916e+07	4.17598e+07	3.9284e+07	4.43888e+07	4.10986e+07	4.07742e+07	1.05557e+08	1.03079e+08	9.22815e+07	9.21436e+07	4.37804e+07	4.39516e+07	3.90289e+07	4.19636e+07	4.20237e+07	4.34867e+07	6.39599e+07	5.99022e+07	6.29765e+07	6.5807e+07	6.28663e+07	6.06766e+07	4.29155e+07	3.66761e+07	3.85607e+07	3.66305e+07
Pectinolide B	P	C14H20O5	268.131	269.138	0.145013	[M+H]+	5.538	Organoheterocyclic compounds	Pyrans	Pyranones and derivatives	-	5.6784e+08	3.83708e+08	6.03553e+08	6.10419e+08	6.10038e+08	6.0407e+08	4.65649e+08	2.63755e+08	2.57694e+08	2.49773e+08	4.62607e+08	4.73714e+08	3.70455e+08	3.79666e+08	2.2975e+08	2.2508e+08	1.97383e+08	4.2416e+08	6.06992e+08	5.76201e+08	3.18093e+08	5.85561e+08	1.11883e+09	7.49947e+08	1.07043e+09	1.10508e+09	7.96294e+08	7.80093e+08	3.56316e+08	6.65323e+08	6.68521e+08	3.4477e+08	3.54622e+08	6.59045e+08	3.272e+08	4.40432e+08	3.43919e+08	4.77073e+08
Farnesyl acetone	P	C18H30O	262.23	263.236	1.85882	[M+H]+	0.172	Lipids and lipid-like molecules	Prenol lipids	Diterpenoids	"762-29-8"	5.95072e+07	6.58005e+07	6.39024e+07	6.24252e+07	6.40699e+07	6.3863e+07	8.55797e+07	6.94151e+07	7.10979e+07	6.67055e+07	7.4727e+07	7.04915e+07	6.23594e+07	7.19002e+07	6.34247e+07	6.78785e+07	6.43257e+07	6.38816e+07	6.6187e+07	4.92805e+07	5.20933e+07	4.66483e+07	6.91852e+07	6.1367e+07	5.88251e+07	5.93433e+07	5.74491e+07	5.82627e+07	2.79624e+07	3.72672e+07	3.81934e+07	3.96334e+07	4.21353e+07	3.96342e+07	4.40979e+07	5.48069e+07	5.45839e+07	5.8025e+07
13-Apo-beta-carotenone	P	C18H26O	258.198	259.205	0.937673	[M+H]+	9.133	Lipids and lipid-like molecules	Prenol lipids	Sesquiterpenoids	-	3.15399e+08	3.43412e+08	3.28392e+08	3.24218e+08	3.27698e+08	3.16733e+08	1.46289e+09	1.46516e+09	1.41708e+09	1.45167e+09	1.44694e+09	1.44733e+09	1.56701e+08	1.57641e+08	1.55284e+08	1.6634e+08	1.59394e+08	1.5847e+08	1.01102e+09	1.07526e+09	9.91875e+08	1.03706e+09	4.60946e+08	4.60609e+08	4.5514e+08	4.42704e+08	4.42542e+08	4.57009e+08	6.22184e+08	6.06997e+08	6.11294e+08	6.28022e+08	6.26881e+08	6.28647e+08	2.5648e+08	2.52129e+08	2.55347e+08	2.44335e+08
Ile Ile	P	C12H24N2O3	244.179	245.186	0.682415	[M+H]+	5.555	Organic acids and derivatives	Carboxylic acids and derivatives	Amino acids, peptides, and analogues	-	3.95446e+07	3.8819e+07	3.73011e+07	4.10849e+07	4.14766e+07	4.24307e+07	1.28949e+09	1.25616e+09	1.27576e+09	1.26915e+09	1.21826e+09	1.28794e+09	1.66755e+07	1.66349e+07	1.84862e+07	1.75513e+07	1.45156e+07	1.56945e+07	2.71512e+08	2.61632e+08	2.33256e+08	2.74474e+08	1.75181e+08	1.82102e+08	1.7593e+08	1.84377e+08	1.78342e+08	1.72798e+08	2.15336e+08	2.34512e+08	2.13997e+08	2.17545e+08	2.23818e+08	2.17909e+08	1.72752e+07	1.64956e+07	1.58411e+07	1.49681e+07
Ser Leu	P	C9H18N2O4	218.127	219.134	0.67244	[M+H]+	5.238	Organic acids and derivatives	Carboxylic acids and derivatives	Amino acids, peptides, and analogues	-	7.33625e+06	764859	712673	360521	1.03487e+07	8.46917e+06	4.76526e+08	4.70886e+08	4.46988e+08	4.36188e+08	4.44622e+08	4.90101e+08	2.10652e+07	587035	2.19528e+07	485630	2.48052e+07	1.20318e+06	7.60504e+07	7.59626e+07	6.56899e+07	7.40888e+07	5.40632e+07	5.72424e+07	5.08756e+07	5.22959e+07	5.29067e+07	5.41162e+07	6.7956e+07	6.46882e+07	6.30679e+07	7.07242e+07	6.86795e+07	6.10522e+07	1.64595e+07	1.66474e+07	590728	682078
Melazolide A	P	C11H16O4	212.105	213.112	0.383935	[M+H]+	5.654	Organoheterocyclic compounds	Benzofurans	-	-	2.7453e+08	2.89704e+08	2.76021e+08	2.84574e+08	2.93249e+08	2.82214e+08	1.39389e+08	1.36824e+08	1.30088e+08	1.32186e+08	1.66078e+08	1.53465e+08	2.64904e+08	3.06389e+08	2.95537e+08	2.88049e+08	2.82248e+08	2.85418e+08	1.88448e+08	1.95073e+08	2.23114e+08	2.21715e+08	3.8053e+08	4.784e+08	3.71067e+08	5.00212e+08	3.9017e+08	3.99024e+08	1.65196e+08	1.67649e+08	1.53839e+08	1.83367e+08	2.0169e+08	1.64686e+08	3.70068e+08	2.88793e+08	2.77101e+08	2.73236e+08
3E,5E-tridecadienoic acid	P	C13H22O2	210.162	211.169	0.318937	[M+H]+	6.777	Lipids and lipid-like molecules	Fatty Acyls	Fatty acids and conjugates	-	7.07609e+08	7.14011e+08	7.03403e+08	7.81842e+08	6.91666e+08	6.91151e+08	4.75165e+08	4.88665e+08	4.86062e+08	4.6953e+08	4.88587e+08	4.79116e+08	9.58142e+08	9.77689e+08	9.57511e+08	1.05878e+09	8.9495e+08	1.04407e+09	3.85086e+08	4.09916e+08	3.97556e+08	4.24113e+08	5.18765e+08	4.49782e+08	4.46588e+08	4.42468e+08	5.222e+08	5.36059e+08	3.89849e+08	3.76529e+08	3.87936e+08	3.92708e+08	4.00118e+08	4.00232e+08	1.17653e+09	1.12294e+09	1.1328e+09	1.15849e+09
6-Methoxy-1-methylisatin	P	C10H9NO3	191.058	192.066	0.331682	[M+H]+	5.816	Organoheterocyclic compounds	Indoles and derivatives	-	-	3.90618e+08	4.16688e+08	3.95671e+08	3.95267e+08	4.08437e+08	4.04277e+08	2.48177e+08	2.44354e+08	2.50025e+08	2.41393e+08	2.63636e+08	2.65619e+08	2.05523e+08	2.28335e+08	2.29856e+08	2.30103e+08	2.28729e+08	2.27638e+08	2.89489e+08	2.99007e+08	2.8479e+08	2.88024e+08	3.19504e+08	3.15625e+08	3.16138e+08	3.16927e+08	3.2601e+08	3.30398e+08	2.30936e+08	2.25603e+08	2.21652e+08	2.16092e+08	2.42316e+08	2.26293e+08	4.33045e+08	4.38007e+08	4.31792e+08	4.3259e+08
2,2,6,7-Tetramethylbicyclo[4.3.0]nona-1(9),4-dien	P	C13H18O	190.136	191.143	0.319262	[M+H]+	5.835	Organic oxygen compounds	Organooxygen compounds	Carbonyl compounds	-	3.20336e+09	5.74224e+09	4.9935e+09	4.91456e+09	3.22933e+09	3.25773e+09	1.24032e+09	1.16842e+09	1.29563e+09	1.35566e+09	1.23087e+09	1.31623e+09	1.0555e+09	7.8863e+08	7.73478e+08	1.87654e+09	1.13032e+09	1.82464e+09	1.86752e+09	1.94283e+09	1.92744e+09	1.85476e+09	2.52185e+09	2.46378e+09	2.42914e+09	2.48932e+09	2.52559e+09	2.47882e+09	2.47882e+09	2.42966e+09	2.53698e+09	2.52626e+09	2.45083e+09	2.52607e+09	9.08795e+08	9.10222e+08	9.53218e+08	8.92861e+08
Isalexin	P	C9H7NO3	177.043	178.05	0.610587	[M+H]+	5.407	Organoheterocyclic compounds	Indoles and derivatives	Indolines	-	1.06566e+09	1.14513e+09	1.10059e+09	1.11181e+09	1.10648e+09	1.0939e+09	3.90992e+08	3.72563e+08	3.7647e+08	3.66741e+08	3.72565e+08	3.85858e+08	6.80574e+08	7.10895e+08	7.12807e+08	7.37332e+08	7.9634e+08	7.28753e+08	6.56448e+08	6.45375e+08	6.07301e+08	6.72973e+08	1.18542e+09	1.15288e+09	1.00304e+09	1.1188e+09	1.03958e+09	9.81466e+08	5.00636e+08	4.86782e+08	5.16441e+08	4.64511e+08	5.1409e+08	5.0566e+08	1.41916e+09	1.40598e+09	1.44573e+09	1.35455e+09
Lamoxirene	P	C11H14O	162.104	163.112	3.36304	[M+H]+	8.478	Organoheterocyclic compounds	Epoxides	-	-	4.00048e+08	4.01696e+08	4.07109e+08	3.7001e+08	4.03516e+08	3.82094e+08	9.99039e+07	1.06692e+08	1.06174e+08	1.1671e+08	1.03375e+08	1.23835e+08	2.27056e+08	2.8757e+08	2.74898e+08	2.79298e+08	6.81936e+08	2.71851e+08	3.706e+08	4.22721e+08	3.99852e+08	4.11795e+08	1.3205e+08	1.31392e+08	1.08389e+08	1.63164e+08	1.32389e+08	1.13341e+08	1.40969e+08	1.51442e+08	1.35633e+08	1.38733e+08	1.22547e+08	1.39272e+08	1.1911e+09	1.13354e+09	1.09993e+09	1.11211e+09
3-Isopropylcatechol	P	C9H12O2	152.084	153.091	0.671856	[M+H]+	5.601	Benzenoids	Benzene and substituted derivatives	Cumenes	-	3.32787e+08	1.98748e+08	3.14522e+08	2.90702e+08	3.02337e+08	2.94348e+08	2.21281e+08	2.09086e+08	2.42659e+08	1.95122e+08	2.69537e+08	2.75827e+08	3.00019e+08	3.28044e+08	2.87163e+08	3.32508e+08	2.99147e+08	3.12864e+08	2.73111e+08	2.73357e+08	2.60943e+08	2.52849e+08	4.36519e+08	8.07101e+08	7.83418e+08	4.35306e+08	4.62438e+08	8.45461e+08	3.17189e+08	3.03359e+08	3.28073e+08	2.39933e+08	2.76133e+08	3.19276e+08	2.97914e+08	3.11034e+08	3.24063e+08	2.79423e+08
2,6,6-Trimethyl-2-cyclohexene-1,4-dione	P	C9H12O2	152.084	153.091	0.220368	[M+H]+	6.005	Organic oxygen compounds	Organooxygen compounds	Carbonyl compounds	"1125-21-9"	6.69413e+08	6.74177e+08	6.4459e+08	6.5343e+08	2.43399e+08	6.38819e+08	3.53244e+08	6.35988e+08	2.14342e+08	6.75786e+08	6.78182e+08	9.04915e+08	3.74424e+08	4.05157e+08	3.61685e+08	3.85432e+08	3.841e+08	2.22426e+08	5.79108e+08	5.85505e+08	5.65218e+08	5.20396e+08	7.82109e+08	7.69939e+08	7.60837e+08	7.76623e+08	2.60028e+08	7.70866e+08	5.21238e+08	7.29029e+08	5.37524e+08	3.43421e+08	5.3673e+08	7.46859e+08	4.22258e+08	4.18386e+08	2.97968e+08	4.10734e+08
4-Isopropyl-2,4,6-cycloheptatrien-1-one	P	C10H12O	148.089	149.096	1.00194	[M+H]+	5.757	Hydrocarbon derivatives	Tropones	-	-	1.00678e+09	1.03708e+09	1.06144e+09	1.06163e+09	1.03793e+09	1.00616e+09	9.00371e+08	1.01136e+09	8.76775e+08	8.54416e+08	1.5376e+09	1.55964e+09	1.86706e+09	1.11511e+09	2.02704e+09	1.07578e+09	1.98368e+09	1.03191e+09	1.6996e+09	1.79277e+09	1.72808e+09	1.7452e+09	2.61443e+09	2.57011e+09	2.09385e+09	2.35851e+09	2.48934e+09	2.73438e+09	1.93921e+09	1.46519e+09	2.01544e+09	2.05636e+09	2.05975e+09	1.98462e+09	8.94735e+08	1.00724e+09	8.5021e+08	9.20795e+08
alpha,4-Dimethylstyrene	P	C10H12	132.094	133.101	0.977053	[M+H]+	8.16	Benzenoids	Benzene and substituted derivatives	Phenylpropenes	-	3.08246e+09	2.97169e+09	3.05749e+09	3.08789e+09	3.16324e+09	3.2749e+09	7.58286e+08	1.86836e+09	7.36202e+08	7.49946e+08	1.91664e+09	1.91866e+09	1.11002e+09	8.34534e+08	1.15068e+09	1.26798e+09	9.36977e+08	1.23992e+09	2.03305e+09	2.23046e+09	2.11909e+09	2.13038e+09	2.84334e+09	2.76343e+09	2.69843e+09	2.85351e+09	2.70111e+09	2.92479e+09	8.20582e+08	8.23854e+08	8.17152e+08	8.19762e+08	8.49144e+08	1.87514e+09	2.88541e+09	6.68611e+09	3.86072e+09	2.92989e+09
alpha-Methylstyrene	P	C9H10	118.078	119.085	0.795604	[M+H]+	8.159	Benzenoids	Benzene and substituted derivatives	Phenylpropenes	-	3.41646e+09	3.42122e+09	3.41372e+09	3.44601e+09	3.65684e+09	3.71728e+09	2.33766e+09	8.25794e+08	2.32636e+09	8.16174e+08	8.27555e+08	8.41004e+08	1.23948e+09	9.7156e+08	1.21376e+09	1.48819e+09	8.79078e+08	1.57196e+09	2.40851e+09	2.56715e+09	2.51662e+09	2.44729e+09	3.15718e+09	3.10697e+09	3.05856e+09	3.24986e+09	3.10548e+09	3.21272e+09	8.62243e+08	9.0582e+08	8.9117e+08	8.95316e+08	9.185e+08	9.1684e+08	3.00683e+09	2.81844e+09	2.66348e+09	9.58531e+09
3beta-Hydroxyonocera-8(26),14-dien-21-one	P	C30H48O2	440.365	441.372	1.59236	[M+H]+	10.882	Lipids and lipid-like molecules	Prenol lipids	Triterpenoids	-	1.70927e+08	1.87931e+08	1.89235e+08	1.68273e+08	1.74018e+08	1.76837e+08	9.36713e+07	1.2493e+08	8.30313e+07	8.5512e+07	1.35167e+08	9.32158e+07	7.40012e+07	8.17548e+07	7.18624e+07	7.98632e+07	7.77704e+07	7.42448e+07	1.71427e+08	1.82721e+08	1.60334e+08	1.61031e+08	5.65956e+07	7.02828e+07	6.32793e+07	6.39787e+07	6.51379e+07	6.59819e+07	1.14322e+08	6.31025e+07	6.38881e+07	1.07002e+08	1.00688e+08	1.03886e+08	2.58243e+08	1.89268e+08	2.51645e+08	1.8974e+08
4,4'-Methylenebis(2,6-di-tert-butylphenol)	P	C29H44O2	424.334	425.341	0.22555	[M+H]+	8.866	Benzenoids	Benzene and substituted derivatives	Diphenylmethanes	"118-82-1"	6.00795e+07	5.90463e+07	5.73426e+07	5.73708e+07	5.6526e+07	5.7994e+07	4.97237e+07	4.73673e+07	4.38791e+07	4.8479e+07	4.78922e+07	4.60661e+07	6.90755e+07	6.83093e+07	7.36635e+07	6.99229e+07	6.90731e+07	6.45502e+07	5.6913e+07	5.39166e+07	5.63686e+07	5.54104e+07	4.4158e+07	4.99396e+07	4.82482e+07	5.30694e+07	5.01055e+07	4.90059e+07	3.34372e+07	3.63873e+07	3.42714e+07	3.8118e+07	3.71394e+07	3.41677e+07	8.85228e+07	9.02176e+07	8.65573e+07	8.57663e+07
Neovasipyridone A	P	C21H35NO3	349.262	350.268	2.31231	[M+H]+	7.043	Organoheterocyclic compounds	Pyridines and derivatives	Hydropyridines	-	1.20424e+07	8.21627e+06	1.54499e+07	8.88081e+06	1.2572e+07	1.19834e+07	3.8731e+06	4.8208e+06	2.60363e+06	2.35124e+06	5.17786e+06	1.58111e+06	3.72261e+07	3.61376e+07	3.84636e+07	3.65776e+07	3.28296e+07	3.19687e+07	1.94048e+07	2.33969e+07	2.69542e+07	2.94744e+07	9.77168e+06	8.89576e+06	1.8148e+06	1.13869e+06	8.90686e+06	906943	761359	6.10182e+06	6.19834e+06	784630	552082	6.29773e+06	1.99141e+08	1.77491e+08	1.88264e+08	1.93467e+08
Broussonetine M1	P	C18H37NO5	347.267	348.274	0.102148	[M+H]+	5.811	Organoheterocyclic compounds	Pyrrolidines	-	-	3.96769e+06	2.8939e+06	4.1092e+06	2.66072e+06	3.95869e+06	5.6844e+06	2.54212e+07	2.7252e+07	2.72431e+07	2.7617e+07	3.07945e+07	3.25865e+07	1.31409e+06	806397	4.98619e+06	624898	552981	5.12328e+06	9.62399e+06	6.9301e+06	6.98807e+06	5.02345e+06	1.91762e+07	1.28405e+07	1.29344e+07	1.30966e+07	1.92401e+07	2.43498e+07	1.86401e+07	1.61535e+07	1.34139e+07	1.29634e+07	1.63826e+07	1.35934e+07	1.34002e+06	2.95827e+06	2.08486e+06	1.68675e+06
Dinor-PGD2	P	C18H28O5	324.194	325.202	2.508	[M+H]+	9.568	Lipids and lipid-like molecules	Fatty Acyls	Eicosanoids	-	5.81654e+06	9.85326e+06	1.26183e+07	1.19237e+07	1.2379e+07	1.6137e+07	1.3344e+07	1.29316e+07	1.33936e+07	1.11644e+07	1.36924e+07	1.37419e+07	9.85256e+06	1.18537e+07	1.16855e+07	1.18539e+07	1.07321e+07	9.49211e+06	8.82721e+06	7.61744e+06	8.82522e+06	5.91916e+06	3.29979e+06	9.52411e+06	2.69584e+06	4.92563e+06	5.64916e+06	7.48245e+06	1.09768e+07	1.09411e+07	1.2394e+07	1.11832e+07	1.06185e+07	1.13869e+07	4.50429e+06	7.10478e+06	5.26489e+06	5.8083e+06
2,10-Dimethyl-7-(3-methylbutyl)-6-methylenedodecane	P	C20H36O2	308.272	309.279	0.991939	[M+H]+	6.774	Lipids and lipid-like molecules	Prenol lipids	Sesquiterpenoids	-	6.47405e+07	6.6817e+07	6.13525e+07	6.59177e+07	1.05043e+08	1.01387e+08	3.03402e+08	1.76274e+08	1.79344e+08	2.98406e+08	1.736e+08	1.82302e+08	1.44119e+08	2.44144e+08	1.53644e+08	1.52527e+08	1.51209e+08	1.59579e+08	1.19013e+08	1.00077e+08	1.05228e+08	1.02323e+08	1.65131e+08	1.72549e+08	1.6578e+08	1.71622e+08	1.62958e+08	1.77803e+08	1.66634e+08	1.62324e+08	1.71255e+08	1.759e+08	1.64088e+08	1.70538e+08	8.14876e+07	7.66658e+07	7.35256e+07	7.41034e+07
Methyl (10E,12Z,15Z)-9-hydroxyoctadeca-10,12,15-trienoate	P	C19H32O3	308.235	309.242	1.64972	[M+H]+	8.03	Lipids and lipid-like molecules	Fatty Acyls	Lineolic acids and derivatives	-	2.2682e+08	2.46692e+08	2.47387e+08	2.40593e+08	2.47194e+08	2.41132e+08	1.56341e+08	1.59996e+08	1.57813e+08	1.58374e+08	1.96459e+08	1.66755e+08	2.34962e+08	3.25658e+08	2.34346e+08	3.17138e+08	3.11689e+08	3.14883e+08	1.20781e+08	1.44492e+08	1.12422e+08	1.23212e+08	1.50993e+08	1.53893e+08	1.51205e+08	1.47413e+08	1.44747e+08	1.54943e+08	1.63205e+08	1.79422e+08	1.7133e+08	2.31258e+08	1.85093e+08	2.35663e+08	4.28156e+07	8.46683e+07	7.51674e+07	8.47148e+07
12,13-trans-Epoxy-9-oxo-10E,15Z-octadecadienoic acid	P	C18H28O4	308.199	309.206	1.47987	[M+H]+	6.081	Lipids and lipid-like molecules	Fatty Acyls	Fatty acids and conjugates	-	3.9717e+08	4.93887e+08	4.12171e+08	4.0634e+08	4.82044e+08	4.30293e+08	6.10873e+08	5.75088e+08	6.34206e+08	6.3919e+08	6.22964e+08	5.44386e+08	5.67946e+08	5.62771e+08	5.26951e+08	4.78595e+08	2.62217e+08	6.44761e+08	4.6081e+08	4.80953e+08	4.69291e+08	4.18476e+08	5.43028e+08	4.99927e+08	3.26035e+08	3.47123e+08	5.69422e+08	5.14093e+08	5.72898e+08	6.58295e+08	5.85104e+08	7.98298e+08	6.09765e+08	6.07969e+08	4.53233e+08	2.61784e+08	4.61045e+08	4.48737e+08
13-Hydroxygeranyllinalol	P	C20H34O2	306.256	307.263	0.91515	[M+H]+	6.651	Lipids and lipid-like molecules	Prenol lipids	Diterpenoids	-	4.89866e+08	5.23379e+08	6.70293e+08	5.74719e+08	5.83499e+08	5.09175e+08	3.64018e+08	3.6837e+08	3.71985e+08	3.87629e+08	3.81873e+08	3.83959e+08	3.5972e+08	4.13253e+08	4.03678e+08	4.08315e+08	4.02706e+08	3.99457e+08	6.3375e+08	6.13823e+08	5.86431e+08	6.4445e+08	2.60392e+09	2.56002e+09	2.60616e+09	2.5935e+09	2.57988e+09	2.59993e+09	7.8838e+08	4.43724e+08	4.61873e+08	4.37096e+08	4.80306e+08	4.71225e+08	7.23732e+08	6.19306e+08	6.04763e+08	5.81391e+08
Corrin	P	C19H22N4	306.184	307.192	0.324489	[M+H]+	5.006	Organoheterocyclic compounds	Tetrapyrroles and derivatives	-	-	3.75022e+07	3.83986e+07	3.80595e+07	3.8429e+07	3.93025e+07	3.8443e+07	1.30388e+07	1.18862e+07	8.25119e+06	1.04652e+07	1.21979e+07	1.40779e+07	7.6223e+07	1.16443e+08	8.1317e+07	8.92726e+07	8.44246e+07	7.69494e+07	2.94219e+07	2.89538e+07	2.73654e+07	3.3811e+07	3.54516e+07	3.15794e+07	3.25368e+07	3.44137e+07	3.67279e+07	3.06951e+07	1.57254e+07	2.19374e+07	2.04562e+07	1.87221e+07	2.23422e+07	2.13491e+07	6.10636e+07	6.80704e+07	6.21798e+07	5.40478e+07
Arachidonyl alcohol	P	C20H34O	290.261	291.268	0.854306	[M+H]+	6.308	Lipids and lipid-like molecules	Fatty Acyls	Fatty alcohols	-	9.02623e+07	8.07423e+07	9.42557e+07	9.24509e+07	1.00324e+08	8.8365e+07	1.95951e+08	1.84506e+08	1.90117e+08	1.75382e+08	1.86364e+08	2.1461e+08	1.19546e+08	1.40704e+08	1.3035e+08	1.50881e+08	1.31116e+08	1.46323e+08	1.30796e+08	1.10226e+08	1.244e+08	1.12162e+08	1.8813e+08	2.1504e+08	2.21281e+08	2.25021e+08	2.0201e+08	2.22171e+08	2.0054e+08	1.86604e+08	1.85567e+08	2.05021e+08	1.72061e+08	1.80976e+08	9.21247e+07	1.16115e+08	1.23765e+08	9.3285e+07
Tuberatolide A	P	C18H26O3	290.188	291.195	1.17188	[M+H]+	6.565	Lipids and lipid-like molecules	Prenol lipids	Terpene lactones	-	1.16501e+09	1.14621e+09	1.14862e+09	1.18831e+09	1.1515e+09	1.14305e+09	3.44627e+09	2.50547e+09	3.47037e+09	3.43432e+09	2.5781e+09	2.66458e+09	1.06444e+09	2.52542e+09	2.51283e+09	1.19146e+09	1.90067e+09	2.50743e+09	1.24146e+09	1.2438e+09	1.2799e+09	1.48247e+09	1.27254e+09	1.28027e+09	1.27152e+09	1.30461e+09	1.28729e+09	1.31468e+09	2.98379e+09	2.75128e+09	2.86813e+09	2.96827e+09	2.92142e+09	3.05708e+09	6.48259e+08	1.15893e+09	1.13744e+09	1.11402e+09
Lepadiformine B	P	C17H31NO	265.241	266.248	0.565988	[M+H]+	8.956	Organoheterocyclic compounds	Azaspirodecane derivatives	-	-	4.6284e+07	4.45288e+07	4.49811e+07	4.56699e+07	4.98969e+07	4.47709e+07	3.89686e+07	3.98092e+07	4.0131e+07	4.84323e+07	4.00406e+07	4.14245e+07	1.22523e+07	1.47375e+07	1.26921e+07	1.44115e+07	1.06889e+07	1.35587e+07	4.02135e+07	3.8258e+07	3.94816e+07	3.70295e+07	1.72518e+07	2.01973e+07	1.98426e+07	1.76401e+07	1.80686e+07	2.01163e+07	2.99263e+07	3.03938e+07	2.98126e+07	3.08639e+07	3.18341e+07	2.99348e+07	2.32707e+07	2.01652e+07	2.36276e+07	2.10275e+07
Farnesyl acetate	P	C17H28O2	264.209	265.216	1.17746	[M+H]+	7.737	Lipids and lipid-like molecules	Prenol lipids	Sesquiterpenoids	-	2.03616e+08	2.27082e+08	2.05758e+08	2.03799e+08	2.04248e+08	1.99486e+08	3.54072e+08	3.14188e+08	3.09315e+08	3.62972e+08	3.12304e+08	3.28195e+08	3.60837e+08	3.84336e+08	3.75443e+08	3.95537e+08	2.24188e+08	3.50386e+08	2.35236e+08	2.14862e+08	2.22217e+08	2.21268e+08	2.64639e+08	2.56979e+08	2.62751e+08	2.55616e+08	2.77955e+08	2.75291e+08	2.96716e+08	3.02723e+08	3.02167e+08	1.27939e+08	1.34592e+08	3.14416e+08	3.05279e+08	2.99155e+08	2.9461e+08	3.17125e+08
3-Acetoxy-E-gamma-Bisabolene	P	C17H26O2	262.193	263.2	2.10669	[M+H]+	7.324	Lipids and lipid-like molecules	Prenol lipids	Sesquiterpenoids	-	1.0933e+09	1.08913e+09	1.35099e+09	1.07976e+09	1.3254e+09	1.25374e+09	1.54724e+09	1.5502e+09	9.70755e+08	1.49953e+09	1.6041e+09	1.55849e+09	2.01323e+09	2.23776e+09	2.24703e+09	2.22744e+09	2.18671e+09	2.16927e+09	1.52323e+09	1.16906e+09	1.55252e+09	1.06555e+09	5.92873e+08	1.37056e+09	4.6368e+08	4.79511e+08	5.54624e+08	5.407e+08	1.62337e+09	1.58368e+09	5.34497e+08	1.0089e+09	1.00697e+09	6.70536e+08	2.57107e+09	2.44871e+09	2.47131e+09	1.52095e+09
3alpha-Hydroxyoreadone	P	C14H20O4	252.136	253.143	1.0946	[M+H]+	5.888	Organoheterocyclic compounds	Naphthofurans	-	-	2.98445e+08	6.79442e+08	2.8901e+08	6.62825e+08	6.92848e+08	2.78239e+08	5.09847e+08	5.12186e+08	7.48729e+08	5.04329e+08	5.12493e+08	5.21979e+08	2.29953e+08	2.38187e+08	5.69686e+08	2.80618e+08	5.45683e+08	2.59706e+08	6.10531e+08	4.14958e+08	6.378e+08	4.31634e+08	7.913e+08	5.53281e+08	7.83549e+08	7.59395e+08	8.30929e+08	8.00766e+08	1.02071e+09	9.9492e+08	7.1475e+08	7.21299e+08	6.76231e+08	7.57116e+08	2.07849e+08	2.19339e+08	2.10593e+08	2.04425e+08
Pterosin Q	P	C14H18O4	250.121	251.128	0.934068	[M+H]+	5.803	Benzenoids	Indanes	Indanones	-	2.28059e+08	2.67759e+08	2.38196e+08	2.39593e+08	2.46305e+08	2.5369e+08	1.78918e+08	1.57034e+08	1.61488e+08	1.71418e+08	1.59642e+08	1.66839e+08	4.3777e+07	3.19146e+07	2.52138e+07	3.28559e+07	2.81924e+07	2.05755e+07	1.15613e+08	2.18676e+08	2.54225e+08	2.05437e+08	3.19951e+08	3.19546e+08	3.31826e+08	3.85082e+08	3.51708e+08	3.60457e+08	1.58407e+08	1.65611e+08	2.23218e+08	1.50811e+08	1.37344e+08	2.24534e+08	9.55396e+06	1.34124e+07	5.01791e+06	1.46922e+07
Ketobemidone	P	C15H21NO2	247.157	248.164	0.553519	[M+H]+	6.408	Organoheterocyclic compounds	Piperidines	Phenylpiperidines	-	4.19595e+08	4.17052e+08	4.08385e+08	4.06501e+08	4.14307e+08	3.93395e+08	5.61692e+08	5.16348e+08	5.16454e+08	5.63047e+08	5.10123e+08	5.37205e+08	2.49001e+08	2.5811e+08	2.55661e+08	2.64398e+08	2.75419e+08	2.55708e+08	2.74433e+08	1.8726e+08	1.78365e+08	2.80947e+08	3.9982e+08	3.95634e+08	3.97521e+08	4.03678e+08	4.2555e+08	4.1856e+08	5.73685e+08	2.43591e+08	2.521e+08	2.62766e+08	2.70488e+08	5.90706e+08	6.36681e+08	2.32997e+08	2.32724e+08	2.29233e+08
(S)-Panaxjapyne A	P	C17H26O	246.198	247.205	0.805667	[M+H]+	6.574	Lipids and lipid-like molecules	Fatty Acyls	Fatty alcohols	-	2.22421e+08	2.25473e+08	2.27901e+08	2.17059e+08	2.37395e+08	2.22927e+08	2.18782e+08	2.25052e+08	6.32108e+08	2.27813e+08	5.68001e+08	2.26053e+08	2.05451e+08	1.12068e+08	2.37202e+08	2.47396e+08	2.38726e+08	2.5407e+08	1.79163e+08	1.442e+08	2.54946e+08	1.55189e+08	5.53204e+08	5.74588e+08	5.8612e+08	5.87127e+08	5.44679e+08	5.78223e+08	3.33535e+08	2.89531e+07	2.31254e+08	2.16779e+08	2.23289e+08	1.55889e+08	2.00098e+08	3.55038e+08	3.65265e+08	1.91589e+08
N-Methyl-(R,S)-tetrahydrobenzylisoquinoline	P	C17H19N	237.152	238.159	1.16542	[M+H]+	6.982	Organoheterocyclic compounds	Isoquinolines and derivatives	Benzylisoquinolines	-	4.4722e+06	6.53816e+06	7.5083e+06	5.40727e+06	4.28211e+06	7.81927e+06	1.45089e+08	1.45663e+08	1.38364e+08	1.42391e+08	1.41252e+08	1.42194e+08	3.77894e+06	718373	1.15625e+07	2.13938e+06	3.01684e+06	2.7334e+06	1.78738e+07	2.02785e+07	1.92751e+07	1.72852e+07	1.09729e+06	8.38356e+06	9.63072e+06	7.61318e+06	9.47803e+06	1.0773e+06	6.89518e+07	6.54076e+07	5.92011e+07	5.81448e+07	5.90796e+07	6.51954e+07	719609	9.36445e+06	1.02229e+07	1.4975e+06
Neopellitorine B	P	C15H25NO	235.194	236.201	0.452226	[M+H]+	7.666	Organoheterocyclic compounds	Piperidines	N-acylpiperidines	-	1.44313e+07	3.86095e+07	3.48641e+07	3.8253e+07	3.89839e+07	3.74183e+07	3.0623e+06	2.77007e+06	4.55305e+06	5.01713e+06	5.49553e+06	4.5828e+06	3.22457e+07	3.65855e+07	2.96394e+07	3.46681e+07	3.54425e+07	3.4232e+07	4.45664e+07	4.81602e+07	4.49264e+07	4.61113e+07	4.40952e+07	4.39319e+07	4.01448e+07	4.02742e+07	4.23703e+07	4.38352e+07	3.2754e+07	3.15268e+07	3.52626e+07	3.16689e+07	3.25836e+07	3.37827e+07	4.8192e+07	4.83119e+07	4.58819e+07	4.60356e+07
Callicarpenal	P	C16H26O	234.198	235.205	0.953502	[M+H]+	7.959	Organic oxygen compounds	Organooxygen compounds	Carbonyl compounds	-	1.11806e+08	1.13802e+08	1.23319e+08	1.65442e+08	1.72341e+08	1.57069e+08	1.00133e+08	1.09737e+08	1.12179e+08	1.11901e+08	1.12784e+08	1.13744e+08	3.26598e+08	2.61848e+08	3.66964e+08	3.46413e+08	3.70915e+08	2.64512e+08	1.41123e+08	2.1783e+08	1.99225e+08	2.00805e+08	1.40371e+08	1.36404e+08	1.29248e+08	1.37099e+08	1.36607e+08	1.35226e+08	1.0872e+08	1.1037e+08	1.12063e+08	1.10733e+08	1.16477e+08	1.10828e+08	3.90088e+08	3.61655e+08	3.31598e+08	3.89292e+08
Thr Leu	P	C10H20N2O4	232.142	233.149	1.45772	[M+H]+	5.284	Organic acids and derivatives	Carboxylic acids and derivatives	Amino acids, peptides, and analogues	-	3.30777e+06	4.91481e+06	4.26004e+06	3.46415e+06	3.57536e+06	2.54851e+06	5.66401e+08	5.73606e+08	5.55892e+08	5.23818e+08	5.40415e+08	6.15202e+08	2.87774e+07	2.75303e+07	3.05062e+07	2.90177e+07	3.33378e+07	2.95587e+07	1.03043e+08	1.04345e+08	9.69093e+07	1.06526e+08	9.25401e+07	8.83045e+07	8.9708e+07	8.8962e+07	8.5377e+07	9.01312e+07	1.14544e+08	1.0185e+08	9.93282e+07	1.08333e+08	1.06613e+08	1.00275e+08	2.02153e+07	2.0466e+07	1.75163e+07	1.80204e+07
Lucidulinone	P	C13H19NO2	221.142	222.149	0.308071	[M+H]+	5.498	Organoheterocyclic compounds	Quinolidines	-	-	1.55008e+08	1.62992e+08	3.2367e+08	2.70784e+08	1.52992e+08	2.51153e+08	2.02959e+08	1.83883e+08	1.91578e+08	1.96551e+08	1.89323e+08	2.03866e+08	1.97984e+08	3.25155e+08	4.39393e+08	2.14238e+08	2.05541e+08	2.0782e+08	2.09931e+08	1.29779e+08	1.21477e+08	2.17182e+08	1.81099e+08	1.96454e+08	1.80893e+08	1.88924e+08	1.28871e+08	1.67714e+08	2.83115e+08	1.44728e+08	1.32903e+08	1.334e+08	1.40132e+08	1.38751e+08	2.60907e+08	3.17107e+08	2.3943e+08	2.40315e+08
Oblongolide	P	C14H20O2	220.146	221.154	0.31727	[M+H]+	5.081	Organoheterocyclic compounds	Naphthofurans	-	-	2.13525e+08	2.24325e+08	2.07044e+08	2.19264e+08	2.20533e+08	2.2429e+08	4.21573e+07	3.70275e+07	4.15481e+07	3.71238e+07	4.10436e+07	4.06522e+07	1.07213e+08	1.18509e+08	1.1189e+08	1.0393e+08	1.16055e+08	1.03608e+08	9.03949e+07	9.93262e+07	8.86381e+07	1.08065e+08	2.19711e+08	2.10513e+08	2.08918e+08	2.20739e+08	2.23627e+08	2.26272e+08	6.13916e+07	5.49056e+07	6.90056e+07	6.67069e+07	6.49221e+07	6.22929e+07	1.02122e+07	7.51926e+07	8.79109e+06	8.03166e+06
Fabianine	P	C14H21NO	219.162	220.17	0.507943	[M+H]+	5.469	Organoheterocyclic compounds	Quinolines and derivatives	Hydroquinolines	-	3.88427e+08	4.17167e+08	3.77833e+08	4.07212e+08	3.92598e+08	3.98987e+08	1.02636e+08	1.02318e+08	9.14658e+07	1.05705e+08	9.40514e+07	1.00566e+08	1.65342e+08	1.99261e+08	1.55753e+08	1.6463e+08	1.69288e+08	1.83626e+08	2.78392e+08	2.78667e+08	2.71401e+08	2.91339e+08	4.4922e+08	4.39159e+08	4.48048e+08	4.48679e+08	4.65801e+08	4.43083e+08	1.87171e+08	2.24026e+08	1.60171e+08	1.66244e+08	2.31726e+08	1.71947e+08	3.95134e+08	3.74243e+08	3.62165e+08	3.52042e+08
(+)-vulgraon B	P	C16H24	216.188	217.195	0.597611	[M+H]+	9.808	Lipids and lipid-like molecules	Prenol lipids	Sesquiterpenoids	-	8.28519e+08	8.18221e+08	7.90496e+08	8.01813e+08	8.19791e+08	7.82523e+08	1.52938e+08	1.47386e+08	1.47271e+08	1.53035e+08	1.39454e+08	1.5914e+08	1.2094e+08	8.0797e+07	7.93383e+07	8.51924e+07	6.07397e+07	8.70305e+07	6.61696e+08	5.90708e+08	5.28343e+08	5.50922e+08	5.47231e+08	5.2456e+08	5.26699e+08	5.43139e+08	5.35921e+08	5.7567e+08	1.31039e+08	1.30812e+08	1.32333e+08	1.31796e+08	1.57058e+08	1.23755e+08	2.0048e+08	2.12668e+08	1.9822e+08	1.9449e+08
alpha-Cyclogeraniol acetate	P	C13H22O2	210.162	211.169	0.252003	[M+H]+	6.191	Organic acids and derivatives	Carboxylic acids and derivatives	Carboxylic acid derivatives	-	3.5664e+08	3.51069e+08	3.93065e+08	3.33234e+08	3.45696e+08	3.49828e+08	1.06587e+09	9.47005e+08	9.13934e+08	9.69582e+08	1.13044e+09	1.0544e+09	3.96758e+08	3.80488e+08	3.83305e+08	4.02675e+08	3.86141e+08	3.9571e+08	6.79216e+08	6.81047e+08	6.61037e+08	1.15167e+09	1.15127e+09	1.12749e+09	1.12281e+09	1.16586e+09	1.16158e+09	1.8679e+09	1.34048e+09	1.31083e+09	1.3208e+09	1.39723e+09	1.45688e+09	1.37935e+09	4.7093e+08	4.6169e+08	4.59538e+08	2.60174e+08
beta-Irone	P	C14H22O	206.167	207.174	0.245234	[M+H]+	6.763	Lipids and lipid-like molecules	Prenol lipids	Sesquiterpenoids	-	6.58152e+08	6.89997e+08	6.69961e+08	6.54947e+08	6.18066e+08	6.6658e+08	2.86768e+08	2.85048e+08	3.09778e+08	3.03579e+08	2.86738e+08	2.81195e+08	4.23201e+08	4.96272e+08	4.88184e+08	5.44735e+08	5.41778e+08	5.23907e+08	4.63573e+08	5.03152e+08	4.64924e+08	5.08152e+08	1.02027e+09	1.08606e+09	1.06863e+09	1.08134e+09	1.06826e+09	1.08519e+09	4.48562e+08	4.81422e+07	4.34377e+08	4.35966e+08	2.8233e+08	4.3132e+08	4.34694e+08	3.22389e+08	3.03463e+08	2.71124e+08
(-)-alpha-Chamipinene	P	C15H24	204.188	205.195	1.27856	[M+H]+	0.17	Lipids and lipid-like molecules	Prenol lipids	Sesquiterpenoids	-	1.07e+08	1.4124e+08	1.46248e+08	1.46748e+08	1.51063e+08	1.53118e+08	2.11057e+08	9.11599e+07	1.25318e+08	1.19482e+08	1.16917e+08	1.01169e+08	8.62998e+07	1.02878e+08	8.45382e+07	9.20571e+07	9.27293e+07	8.73754e+07	6.26711e+07	1.05656e+08	1.08398e+08	6.13132e+07	1.08688e+08	1.078e+08	1.12489e+08	5.41278e+07	1.16828e+08	1.21572e+08	2.79209e+07	3.70891e+07	3.90443e+07	4.06145e+07	4.29905e+07	4.17252e+07	5.53897e+07	8.19597e+07	8.91255e+07	5.94079e+07
CADALENE	P	C15H18	198.141	199.148	0.242802	[M+H]+	6.392	Lipids and lipid-like molecules	Prenol lipids	Sesquiterpenoids	-	5.87036e+08	1.02608e+09	4.96704e+08	5.0456e+08	9.21248e+08	8.99426e+08	5.13606e+08	5.06199e+08	5.63477e+08	5.0164e+08	1.12761e+09	7.40246e+08	5.66663e+08	6.35526e+08	6.66719e+08	5.90357e+08	1.29816e+09	6.86963e+08	4.07885e+08	5.22497e+08	5.25446e+08	6.42569e+08	1.68302e+09	1.21342e+09	1.68129e+09	1.22491e+09	1.26817e+09	1.71891e+09	7.13823e+08	6.09038e+08	7.07987e+08	6.08964e+08	7.2928e+08	6.83514e+08	6.6493e+08	7.7908e+08	6.87195e+08	6.76199e+08
Senedigitalene	P	C14H22	190.172	191.179	0.7555	[M+H]+	8.503	Lipids and lipid-like molecules	Prenol lipids	Monoterpenoids	-	3.34542e+09	3.4168e+09	3.49431e+09	3.38672e+09	3.48042e+09	3.32256e+09	7.54734e+08	7.40271e+08	1.0675e+09	7.4368e+08	7.08099e+08	7.31493e+08	1.56213e+09	1.71355e+09	1.67931e+09	1.69373e+09	1.71348e+09	1.66965e+09	1.77939e+09	1.92263e+09	1.79658e+09	1.83621e+09	2.80259e+09	2.75548e+09	2.7768e+09	2.76109e+09	2.81189e+09	2.20508e+09	1.16872e+09	1.19928e+09	1.15807e+09	1.19063e+09	1.25331e+09	1.171e+09	8.44713e+08	7.20141e+08	7.22727e+08	7.84112e+08
(R)-1-Methyl-4-(1-methyl-5-hexenyl)-benzene	P	C14H20	188.156	189.164	0.133864	[M+H]+	7.248	Lipids and lipid-like molecules	Prenol lipids	Monoterpenoids	-	1.2442e+09	1.16274e+09	1.25327e+09	1.26356e+09	1.21711e+09	1.1842e+09	4.86882e+08	4.61952e+08	4.65904e+08	5.68232e+08	6.34537e+08	5.77254e+08	7.83459e+08	7.90554e+08	7.89453e+08	7.79538e+08	7.56084e+08	7.79345e+08	9.16178e+08	1.03638e+09	1.01027e+09	9.84675e+08	8.60392e+08	8.57159e+08	8.71051e+08	9.43294e+08	9.00802e+08	8.9991e+08	2.87812e+08	3.01869e+08	3.00384e+08	3.24475e+08	3.11907e+08	5.44265e+08	1.7348e+09	1.2719e+09	1.23659e+09	1.20905e+09
3,6-Dihydrochamazulene	P	C14H18	186.141	187.148	0.164052	[M+H]+	6.948	Lipids and lipid-like molecules	Prenol lipids	Sesquiterpenoids	-	4.39112e+09	4.60697e+09	3.39626e+09	2.51003e+09	4.58085e+09	4.39642e+09	2.69639e+09	2.63748e+09	2.65083e+09	2.66368e+09	2.67809e+09	2.72251e+09	1.81151e+09	1.94855e+09	1.90079e+09	1.93924e+09	1.88735e+09	1.89797e+09	1.56547e+09	2.48052e+09	1.58369e+09	1.269e+09	5.07588e+09	5.14759e+09	5.12608e+09	5.22428e+09	4.92646e+09	5.00813e+09	2.90793e+09	2.85139e+09	2.85008e+09	2.5246e+09	2.93626e+09	2.50684e+09	3.55707e+09	2.3074e+09	3.46171e+09	1.09049e+09
(+)-Myrioxazine A	P	C11H19NO	181.147	182.154	0.0489576	[M+H]+	6.704	Organoheterocyclic compounds	Quinolidines	-	-	2.46919e+08	2.50734e+08	2.40523e+08	2.42723e+08	2.51573e+08	2.52456e+08	2.3483e+08	2.31989e+08	2.32705e+08	2.44271e+08	2.32275e+08	2.38305e+08	2.05982e+08	2.25819e+08	2.27658e+08	2.25454e+08	2.29282e+08	2.19071e+08	2.83588e+08	2.80896e+08	2.89425e+08	2.79994e+08	3.87795e+08	3.93963e+08	3.86365e+08	4.01198e+08	4.02205e+08	4.16096e+08	2.59092e+08	2.56173e+08	2.60028e+08	2.68021e+08	2.59484e+08	2.69814e+08	2.834e+08	2.92444e+08	2.795e+08	2.75623e+08
(3E,5Z,7Z,9E)-Trideca-3,5,7,9-tetraene	P	C13H20	176.156	177.164	1.28183	[M+H]+	0.226	Hydrocarbons	Unsaturated hydrocarbons	Olefins	-	2.89647e+08	3.22131e+08	3.1268e+08	3.14817e+08	3.16264e+08	3.18734e+08	6.63535e+08	3.2126e+08	3.16095e+08	3.38459e+08	3.10441e+08	3.18976e+08	2.78665e+08	3.20517e+08	2.74433e+08	2.99661e+08	2.92009e+08	2.96814e+08	3.17473e+08	3.085e+08	2.82453e+08	2.03474e+08	3.68694e+08	3.59764e+08	3.60131e+08	3.64022e+08	3.60904e+08	3.74941e+08	1.68489e+08	1.83913e+08	1.85264e+08	1.97315e+08	1.99292e+08	1.92008e+08	2.4322e+08	2.81297e+08	2.88245e+08	3.00211e+08
11,12,13-Trinor-6,9-eremophiladien-8-one	P	C12H16O	176.12	177.127	0.226769	[M+H]+	5.991	Organic oxygen compounds	Organooxygen compounds	Carbonyl compounds	-	3.10714e+09	2.17448e+09	3.19431e+09	3.07091e+09	3.18864e+09	3.0812e+09	7.18838e+08	6.64931e+08	1.42701e+09	6.94882e+08	6.81137e+08	1.43769e+09	1.71159e+09	2.19147e+09	1.09066e+09	1.12428e+09	1.09282e+09	1.98359e+09	1.70143e+09	1.13259e+09	1.98129e+09	1.08885e+09	3.55797e+09	2.29601e+09	2.28518e+09	3.55323e+09	3.64473e+09	2.30233e+09	8.34344e+08	1.7879e+09	1.82485e+09	8.89881e+08	8.95953e+08	1.2473e+09	1.68009e+09	1.64651e+09	1.12008e+09	1.1627e+09
1,2-Dihydroxy-8-methylnaphthalene	P	C11H10O2	174.068	175.075	0.0170795	[M+H]+	6.776	Benzenoids	Naphthalenes	Naphthols and derivatives	-	1.18762e+08	1.11604e+08	1.00497e+08	1.0502e+08	1.07679e+08	1.12321e+08	8.93084e+07	8.6551e+07	8.82484e+07	8.77275e+07	8.93448e+07	9.25698e+07	1.12609e+08	1.21332e+08	1.24694e+08	1.29017e+08	1.19081e+08	1.12852e+08	9.03357e+07	9.5955e+07	9.39765e+07	9.47688e+07	7.97324e+07	8.98026e+07	7.45589e+07	7.78145e+07	6.87565e+07	7.18788e+07	1.01365e+08	1.0963e+08	1.05237e+08	1.13353e+08	1.14853e+08	1.11325e+08	6.88083e+07	6.29158e+07	6.04043e+07	9.37872e+07
exo-Norbicycloekasantalal	P	C11H16O	164.12	165.127	2.44263	[M+H]+	8.566	Lipids and lipid-like molecules	Prenol lipids	Monoterpenoids	-	2.693e+08	2.73311e+08	2.67078e+08	2.50325e+08	2.6756e+08	2.63703e+08	4.57708e+07	3.03929e+07	2.57038e+07	2.38095e+07	2.62993e+07	2.23361e+07	5.19333e+07	6.99973e+07	8.99518e+07	9.53233e+07	9.82785e+07	1.22925e+08	1.72496e+08	1.84775e+08	1.83403e+08	1.97628e+08	1.96488e+08	1.90103e+08	1.91975e+08	2.02948e+08	1.93185e+08	2.04888e+08	1.07467e+08	1.05282e+08	1.01885e+08	1.01565e+08	1.02281e+08	1.02918e+08	8.72922e+08	4.07547e+08	7.97918e+08	4.25841e+08
5-methoxy-6-methylbenzimidazole	P	C9H10N2O	162.079	163.087	4.21871	[M+H]+	5.535	Organoheterocyclic compounds	Benzimidazoles	-	-	1.19536e+08	1.16367e+08	1.22325e+08	1.16311e+08	1.30338e+08	1.11321e+08	1.04748e+08	8.54384e+07	8.01407e+07	8.2961e+07	7.45685e+07	6.61419e+07	2.92707e+08	4.27025e+08	4.97737e+08	5.23469e+08	5.52668e+08	4.66072e+08	1.82216e+08	1.30324e+08	1.66564e+08	1.99127e+08	1.04299e+08	7.91889e+07	7.4166e+07	8.00359e+07	8.46195e+07	1.11435e+08	1.28827e+08	1.71684e+08	1.55126e+08	1.63436e+08	1.71454e+08	1.60674e+08	7.97451e+08	7.99762e+08	7.9784e+08	8.07517e+08
Trinoranastreptene	P	C12H16	160.125	161.132	0.463495	[M+H]+	8.582	Hydrocarbons	Unsaturated hydrocarbons	Branched unsaturated hydrocarbons	-	1.94742e+09	1.26831e+09	1.23001e+09	1.18134e+09	1.23333e+09	1.21385e+09	3.51353e+08	3.35017e+08	3.14661e+08	3.21935e+08	3.50369e+08	1.09535e+09	5.9483e+08	6.43393e+08	6.22258e+08	6.03814e+08	6.26626e+08	6.10765e+08	8.22079e+08	9.36402e+08	9.0398e+08	9.87175e+08	1.00762e+09	1.02845e+09	9.94791e+08	1.05067e+09	1.0309e+09	1.82159e+09	3.63458e+08	3.55822e+08	3.51585e+08	3.7544e+08	3.60035e+08	3.61734e+08	1.7272e+09	1.57132e+09	1.67275e+09	2.86641e+09
(1,2,3-Trimethyl-2-cyclopropen-1-yl)benzene	P	C12H14	158.11	159.117	0.207118	[M+H]+	7.256	Benzenoids	Benzene and substituted derivatives	-	-	1.52712e+09	1.6797e+09	1.70281e+09	1.62176e+09	1.73071e+09	1.66869e+09	8.10305e+08	7.84464e+08	7.78369e+08	7.90519e+08	7.74944e+08	7.87241e+08	9.53169e+08	5.09979e+08	8.32461e+08	1.14463e+09	2.70498e+08	1.06904e+09	7.80279e+08	1.22828e+09	8.57638e+08	6.73128e+08	2.11508e+09	2.18252e+09	2.07283e+09	1.11971e+09	2.17042e+09	1.17247e+09	8.726e+08	9.17789e+08	9.2824e+08	9.63275e+08	9.78465e+08	9.22358e+08	1.49447e+09	1.4127e+09	1.45215e+09	1.42897e+09
2-Isopropylphenol	P	C9H12O	136.089	137.096	0.685157	[M+H]+	8.596	Benzenoids	Benzene and substituted derivatives	Cumenes	-	2.37064e+08	2.41576e+08	1.77584e+08	2.2606e+08	2.25354e+08	2.32449e+08	1.64996e+08	1.65548e+08	1.74143e+08	1.67707e+08	1.72844e+08	1.73048e+08	1.61961e+08	1.73197e+08	1.5238e+08	1.6108e+08	1.50973e+08	1.5267e+08	1.50798e+08	1.80122e+08	2.16739e+08	2.02655e+08	1.80824e+08	2.51404e+08	2.28335e+08	2.53246e+08	2.59731e+08	2.49059e+08	1.61073e+08	1.71355e+08	1.76414e+08	1.8624e+08	1.89168e+08	1.94683e+08	3.05883e+08	2.83002e+08	2.56041e+08	3.00186e+08
Isochavicol	P	C9H10O	134.073	135.08	0.978008	[M+H]+	8.632	Benzenoids	Benzene and substituted derivatives	Styrenes	-	7.87927e+08	8.22423e+08	8.10287e+08	7.83781e+08	8.11203e+08	8.05984e+08	4.85572e+08	4.95324e+08	5.06114e+08	5.28342e+08	5.29654e+08	5.42177e+08	6.89963e+08	3.4797e+08	2.49013e+08	3.26836e+08	3.29625e+08	3.28937e+08	7.44108e+08	5.14857e+08	4.89434e+08	7.82918e+08	5.20782e+08	5.4309e+08	2.19296e+08	2.08014e+08	5.3837e+08	5.17278e+08	1.53833e+08	4.10337e+08	4.15217e+08	1.79215e+08	4.57251e+08	4.53644e+08	1.37262e+09	1.33207e+09	1.31722e+09	1.33551e+09
3-Ethyltoluene	P	C9H12	120.094	121.101	1.05461	[M+H]+	8.16	Benzenoids	Benzene and substituted derivatives	Toluenes	"620-14-4"	3.58572e+09	5.1449e+09	3.64363e+09	3.56948e+09	3.68135e+09	3.62792e+09	4.72124e+08	4.34934e+08	4.70056e+08	4.93127e+08	4.85585e+08	4.95634e+08	8.16595e+08	5.25661e+08	8.97501e+08	1.09097e+09	7.41391e+08	1.07448e+09	1.18539e+09	1.29201e+09	1.32876e+09	1.28646e+09	1.76038e+09	1.75927e+09	1.73278e+09	1.83681e+09	1.77627e+09	1.81689e+09	5.7091e+08	5.4881e+08	5.34114e+08	5.47097e+08	5.46655e+08	5.74412e+08	2.38212e+09	2.38811e+09	1.3344e+09	2.21514e+09
Phenylacetaldehyde	P	C8H8O	120.058	121.065	0.976911	[M+H]+	8.477	Benzenoids	Benzene and substituted derivatives	Phenylacetaldehydes	"122-78-1"	2.56385e+08	2.79093e+08	2.73008e+08	2.66707e+08	2.65175e+08	2.71315e+08	6.83716e+07	7.1504e+07	7.27276e+07	6.55206e+07	7.71854e+07	7.05611e+07	1.77688e+08	1.92109e+08	1.7231e+08	1.89318e+08	1.79757e+08	1.77693e+08	2.5984e+08	2.93633e+08	2.88e+08	2.78207e+08	9.83048e+07	1.09312e+08	8.99088e+07	1.02003e+08	1.04633e+08	9.01409e+07	9.10294e+07	8.93866e+07	9.65023e+07	9.88479e+07	9.82195e+07	9.81505e+07	8.82434e+08	8.25797e+08	8.19046e+08	8.4936e+08
sitostanetriol	P	C29H52O3	448.392	449.398	1.16045	[M+H]+	11.457	Lipids and lipid-like molecules	Steroids and steroid derivatives	Stigmastanes and derivatives	-	7.27241e+06	7.96282e+06	6.83618e+06	8.69671e+06	6.7197e+06	6.48128e+06	2.57859e+06	1.83353e+06	2.85132e+06	2.81671e+06	1.7313e+06	1.31122e+06	2.95395e+06	2.92993e+06	2.69366e+06	3.14117e+06	3.43463e+06	2.66251e+06	1.24938e+07	1.43944e+07	1.20649e+07	1.37045e+07	671837	1.09651e+06	738876	1.02869e+06	160656	890606	1.18106e+06	1.0344e+06	1.3094e+06	774877	583638	1.63049e+06	9.88616e+06	8.28374e+06	1.02128e+07	8.10393e+06
Tashironin	P	C22H26O6	386.173	387.18	1.56206	[M+H]+	6.577	Benzenoids	Benzene and substituted derivatives	Benzoic acids and derivatives	-	7.68514e+07	7.79593e+07	7.96845e+07	7.47505e+07	1.04492e+08	7.99019e+07	1.54732e+08	1.55804e+08	1.67161e+08	1.78354e+08	1.80399e+08	1.7554e+08	1.51495e+08	1.62406e+08	1.64722e+08	1.65923e+08	1.75381e+08	1.69174e+08	7.85021e+07	7.03438e+07	7.97204e+07	1.14109e+08	7.77792e+07	6.97718e+07	6.39821e+07	7.21464e+07	7.16551e+07	7.18053e+07	1.40825e+08	1.44946e+08	1.62063e+08	1.55592e+08	1.64088e+08	1.98623e+08	6.44571e+07	8.03417e+07	6.39601e+07	6.63516e+07
Asn Thr His	P	C14H22N6O6	370.16	371.168	1.05489	[M+H]+	6.4	Organic acids and derivatives	Carboxylic acids and derivatives	Amino acids, peptides, and analogues	-	1.1456e+08	9.9346e+07	1.16859e+08	9.69605e+07	1.06544e+08	1.02254e+08	2.14419e+07	1.60303e+07	2.14152e+07	1.38591e+07	1.29445e+07	1.64692e+07	440879	754922	6.06256e+06	1.33765e+06	1.87391e+06	543116	3.37592e+07	3.60172e+07	3.55099e+07	1.98176e+07	1.20318e+07	1.06602e+07	1.2343e+07	1.17801e+07	1.18051e+07	1.53788e+07	1.51607e+07	1.481e+07	1.4157e+07	9.22446e+06	1.34553e+07	9.10959e+06	2.15117e+07	2.47613e+07	2.32794e+07	2.21449e+07
Achillamide	P	C17H20N2O6	348.132	349.139	0.152921	[M+H]+	5.535	Organic acids and derivatives	Carboxylic acids and derivatives	Amino acids, peptides, and analogues	-	3.37409e+07	3.35863e+07	2.11791e+07	3.30352e+07	2.74576e+07	3.13544e+07	1.91919e+08	1.92961e+08	1.83726e+08	2.02064e+08	1.98261e+08	2.05666e+08	4.2887e+07	4.9178e+07	4.23326e+07	4.12811e+07	4.06501e+07	4.10129e+07	3.49538e+07	7.0441e+07	5.99536e+07	6.87878e+07	9.01937e+07	1.00317e+08	9.25313e+07	1.02894e+08	1.03681e+08	9.52245e+07	1.57933e+08	1.41534e+08	1.5087e+08	1.47381e+08	1.32726e+08	1.43452e+08	2.17601e+07	2.39911e+07	2.31701e+07	2.20499e+07
Brachystemidine B	P	C15H18N2O5	306.122	307.129	0.296894	[M+H]+	5.641	Organoheterocyclic compounds	Pyrroles	Pyrrole carboxylic acids and derivatives	-	1.27878e+08	1.46545e+08	1.25857e+08	1.52078e+08	1.2484e+08	1.44486e+08	2.25107e+08	2.07921e+08	2.37336e+08	2.77198e+08	2.8518e+08	2.1546e+08	1.14593e+08	1.27726e+08	1.19601e+08	1.1962e+08	1.07813e+08	1.35963e+08	1.53564e+08	1.76331e+08	1.80553e+08	1.6134e+08	2.08652e+08	1.82616e+08	1.88469e+08	1.85982e+08	1.89791e+08	2.17988e+08	2.93217e+08	2.35919e+08	2.34039e+08	2.22392e+08	2.28485e+08	2.28123e+08	1.72551e+08	1.5718e+08	1.04343e+08	1.64312e+08
Colnelenic acid	P	C18H28O3	292.204	293.211	1.72132	[M+H]+	6.507	Lipids and lipid-like molecules	Fatty Acyls	Fatty acids and conjugates	-	1.96621e+09	1.94346e+09	2.1324e+09	1.39005e+09	1.91553e+09	1.88534e+09	3.00476e+09	2.73894e+09	4.88219e+09	2.95988e+09	2.73882e+09	2.08873e+09	1.27985e+09	1.35075e+09	1.39091e+09	1.3589e+09	1.36026e+09	1.31213e+09	2.623e+09	2.73124e+09	2.60965e+09	1.81499e+09	2.01953e+09	1.97722e+09	2.33956e+09	2.17108e+09	1.57285e+09	1.78199e+09	1.71314e+09	1.67077e+09	1.67185e+09	1.70221e+09	1.71985e+09	1.76845e+09	1.67851e+09	1.27835e+09	1.34847e+09	1.33561e+09
Axerophthene	P	C20H30	270.235	271.242	0.976797	[M+H]+	9.482	Lipids and lipid-like molecules	Prenol lipids	Sesquiterpenoids	-	5.84427e+09	5.24963e+09	5.26277e+09	5.10531e+09	5.40489e+09	9.99475e+09	1.91357e+09	1.84479e+09	1.79786e+09	1.84473e+09	1.83882e+09	1.76535e+09	6.52055e+08	7.55082e+08	5.99012e+08	7.28516e+08	4.58806e+08	6.84328e+08	3.41669e+09	3.81617e+09	3.71036e+09	3.48807e+09	3.97885e+09	3.88951e+09	3.95906e+09	3.96743e+09	3.99309e+09	4.02552e+09	7.94604e+08	7.55834e+08	7.65584e+08	7.9367e+08	7.95954e+08	8.05199e+08	6.39036e+09	6.42573e+09	3.59035e+09	3.67809e+09
Lenalidomide	P	C13H13N3O3	259.096	260.103	0.736073	[M+H]+	5.202	Organoheterocyclic compounds	Isoindoles and derivatives	Isoindolines	-	3.5411e+07	3.84175e+07	3.21771e+07	3.58205e+07	2.18657e+07	3.66514e+07	2.17371e+08	2.13302e+08	1.8637e+08	2.08814e+08	2.0433e+08	2.09156e+08	6.81263e+07	7.58232e+07	7.26523e+07	7.63383e+07	7.54707e+07	7.99673e+07	8.69409e+07	9.21825e+07	4.45921e+07	6.50981e+07	8.90178e+07	8.54237e+07	8.84948e+07	9.20838e+07	9.16268e+07	9.01165e+07	8.11084e+07	7.17427e+07	7.85211e+07	8.83344e+07	7.92929e+07	8.08423e+07	6.85218e+07	7.16851e+07	7.09873e+07	6.58137e+07
Gliocladic acid	P	C14H22O4	254.152	255.159	1.03946	[M+H]+	5.979	Lipids and lipid-like molecules	Prenol lipids	Monoterpenoids	-	2.77466e+08	3.13053e+08	3.08147e+08	2.91898e+08	4.63246e+08	3.01032e+08	1.76459e+08	2.02389e+08	2.02397e+08	1.78277e+08	1.00554e+08	2.09265e+08	3.41085e+08	3.48005e+08	3.33072e+08	3.49103e+08	3.47656e+08	3.36895e+08	2.22888e+08	3.11341e+08	2.23124e+08	1.88364e+08	2.28968e+08	1.53602e+08	3.27914e+08	1.50072e+08	3.1895e+08	2.27299e+08	1.19299e+08	1.19813e+08	2.12359e+08	1.17156e+08	2.46806e+08	2.24143e+08	3.61565e+08	3.48445e+08	3.67253e+08	2.5605e+08
Heptadecatrienal	P	C17H28O	248.214	249.221	1.21017	[M+H]+	8.05	Lipids and lipid-like molecules	Fatty Acyls	Fatty aldehydes	-	1.20952e+08	1.23279e+08	1.26559e+08	1.2141e+08	1.41188e+08	1.21688e+08	7.64475e+07	7.3678e+07	7.31851e+07	7.95983e+07	8.03876e+07	7.30227e+07	1.33547e+08	1.52283e+08	1.58814e+08	1.42357e+08	1.72159e+08	1.34422e+08	8.60933e+07	8.47676e+07	8.13337e+07	7.58946e+07	9.16097e+07	9.60269e+07	1.65864e+08	9.59512e+07	9.42181e+07	9.58083e+07	9.04701e+07	8.31835e+07	8.79243e+07	9.13978e+07	9.46543e+07	9.18899e+07	1.31106e+08	7.39785e+07	8.42248e+07	7.54478e+07
Norsecoswartzianin	P	C14H20O3	236.141	237.148	0.587176	[M+H]+	6.174	Organoheterocyclic compounds	Dihydrofurans	Furanones	-	1.01113e+09	7.15685e+08	6.06886e+08	9.44842e+08	9.89152e+08	1.45768e+09	1.37413e+09	1.36653e+09	5.41908e+08	1.38619e+09	5.74041e+08	5.70229e+08	6.43238e+08	6.75591e+08	7.5208e+08	6.9395e+08	9.86194e+08	6.69658e+08	1.06006e+09	1.10329e+09	5.11053e+08	1.09056e+09	5.38775e+07	7.68665e+08	1.35694e+09	1.38414e+09	7.4177e+08	5.99358e+08	6.40453e+08	6.02283e+08	1.32384e+09	6.48769e+08	6.62932e+08	6.33378e+08	8.0857e+08	5.73043e+08	6.75216e+08	1.06146e+09
Adalinine	P	C13H23NO2	225.173	226.18	0.310367	[M+H]+	5.219	Alkaloids and derivatives	-	-	-	5.25355e+07	5.2328e+07	5.19694e+07	5.0454e+07	5.34522e+07	5.47191e+07	3.64773e+08	3.67619e+08	3.42634e+08	3.52575e+08	3.51571e+08	3.52934e+08	1.42569e+07	1.32005e+07	1.27374e+07	1.97196e+07	1.77657e+07	9.20014e+06	1.76179e+08	1.86469e+08	1.65902e+08	1.77834e+08	2.41256e+08	2.36103e+08	2.30798e+08	2.33839e+08	2.51305e+08	2.48797e+08	2.51678e+08	2.37741e+08	2.40602e+08	2.45821e+08	2.44107e+08	2.37483e+08	1.7781e+08	1.74632e+08	1.76094e+08	1.80244e+08
Maokonine	P	C12H17NO3	223.121	224.128	0.271489	[M+H]+	5.312	Benzenoids	Benzene and substituted derivatives	Phenethylamines	-	1.29096e+08	1.41189e+08	1.30172e+08	1.25985e+08	1.36776e+08	1.3046e+08	1.22328e+08	1.25464e+08	1.26931e+08	1.13935e+08	1.272e+08	1.24131e+08	2.0474e+08	1.37861e+08	1.25539e+08	2.30508e+08	1.35123e+08	2.24763e+08	1.02738e+08	1.72069e+08	1.07652e+08	1.04714e+08	1.66809e+08	1.78671e+08	1.65358e+08	1.60899e+08	1.66925e+08	1.66348e+08	1.55863e+08	1.39234e+08	1.44529e+08	1.52318e+08	1.4734e+08	1.53683e+08	9.87589e+07	9.28386e+07	9.51354e+07	1.07546e+08
Carboxysalsolinol	P	C11H13NO4	223.084	224.092	0.329552	[M+H]+	5.134	Organoheterocyclic compounds	Tetrahydroisoquinolines	-	-	2.2045e+08	2.20065e+08	2.07807e+08	2.25026e+08	2.21699e+08	2.19691e+08	1.35491e+10	1.36254e+10	1.26242e+10	1.28474e+10	1.28318e+10	1.37029e+10	1.65198e+08	1.86878e+08	1.69391e+08	1.73314e+08	1.70565e+08	1.70366e+08	2.88901e+09	2.98207e+09	2.66784e+09	2.80615e+09	1.74571e+09	1.56156e+09	1.5989e+09	1.64662e+09	1.72244e+09	1.68272e+09	8.35006e+09	8.08825e+09	8.0131e+09	8.56065e+09	8.29425e+09	7.89474e+09	1.32753e+08	1.33124e+08	1.32631e+08	1.26218e+08
trans-4-Hydroxystilbene	P	C14H12O	196.089	197.096	0.518825	[M+H]+	6.098	Phenylpropanoids and polyketides	Stilbenes	-	"6554-98-9"	1.29144e+07	1.66581e+07	1.44021e+07	1.72102e+07	1.3307e+07	9.37474e+06	5.40543e+06	5.22401e+06	3.04538e+06	7.86501e+06	4.34401e+06	8.33984e+06	4.66395e+06	5.75835e+06	5.92245e+06	4.35697e+06	4.82342e+06	8.36923e+06	9.66364e+06	1.27392e+07	1.14995e+07	1.07899e+07	1.62468e+07	1.72947e+07	1.69568e+07	1.89147e+07	1.62324e+07	2.03656e+07	1.00072e+07	1.21378e+07	1.22585e+07	1.18324e+07	1.32365e+07	1.0205e+07	8.97038e+06	7.0274e+06	5.31523e+06	6.65005e+06
3,7-Dimethylguanine	P	C7H9N5O	179.081	180.088	0.100891	[M+H]+	5.052	Organoheterocyclic compounds	Imidazopyrimidines	Purines and purine derivatives	-	1.39262e+07	1.27214e+07	1.40131e+07	1.23706e+07	1.41583e+07	1.30771e+07	9.00116e+07	8.57793e+07	8.76063e+07	9.35837e+07	9.10439e+07	1.01299e+08	3.41912e+07	3.8294e+07	2.39064e+06	1.82928e+06	987362	1.42745e+06	3.38301e+07	2.95735e+07	3.41533e+07	3.49869e+07	6.97165e+07	5.23387e+07	6.85235e+07	6.24412e+07	7.22191e+07	7.8352e+07	1.08144e+08	1.13348e+08	1.06267e+08	1.10338e+08	1.14002e+08	1.14543e+08	900049	4.72951e+06	871674	2.58929e+06
cis-1,2-Dihydroxy-1,2-dihydro-8-methylnaphthalene	P	C11H12O2	176.084	177.091	0.244039	[M+H]+	7.201	Benzenoids	Naphthalenes	-	-	2.64039e+08	2.6895e+08	2.66088e+08	2.57817e+08	2.6058e+08	2.63143e+08	3.64959e+08	3.83503e+08	3.62675e+08	3.86525e+08	3.76254e+08	3.71121e+08	8.4166e+07	8.55831e+07	8.22518e+07	7.75411e+07	8.12635e+07	8.98652e+07	2.43688e+08	2.69434e+08	2.5728e+08	2.59697e+08	3.28175e+08	3.29316e+08	3.26212e+08	3.39561e+08	3.26718e+08	3.40374e+08	2.50555e+08	2.49428e+08	2.56586e+08	2.64564e+08	2.69976e+08	2.58974e+08	9.31517e+07	1.42345e+08	1.20447e+08	8.80098e+07
(Z)-Isogeranic acid	P	C10H16O2	168.115	169.122	2.01716	[M+H]+	0.971	Lipids and lipid-like molecules	Prenol lipids	Monoterpenoids	-	8.09533e+07	9.27127e+07	8.74221e+07	8.98915e+07	8.766e+07	9.07342e+07	1.08581e+08	9.99947e+07	7.29081e+07	6.84677e+07	7.54129e+07	6.00887e+07	3.46206e+07	5.45176e+07	8.32801e+07	9.52211e+07	9.31084e+07	9.54868e+07	8.76211e+07	9.2171e+07	9.54943e+07	6.62814e+07	9.5901e+07	1.04697e+08	1.05958e+08	1.06999e+08	1.06738e+08	1.15164e+08	6.15638e+07	7.54089e+07	5.07511e+07	1.18834e+08	4.92548e+07	7.75067e+07	7.02795e+07	4.51364e+07	4.17318e+07	4.22764e+07
Jasmone	P	C11H16O	164.12	165.127	1.5413	[M+H]+	6.128	Organic oxygen compounds	Organooxygen compounds	Carbonyl compounds	-	4.03785e+08	4.9384e+08	4.97592e+08	5.03278e+08	7.45181e+08	8.54613e+08	4.05482e+08	3.99955e+08	3.81838e+08	4.04932e+08	3.95183e+08	4.02448e+08	1.61867e+09	3.60508e+08	1.8566e+09	6.71098e+08	1.91252e+09	1.86049e+09	8.34185e+08	8.18842e+08	6.0815e+08	9.28738e+08	8.09442e+08	7.90155e+08	7.69894e+08	7.76467e+08	7.9491e+08	8.02866e+08	1.22481e+09	1.19826e+09	8.08952e+08	8.39641e+08	7.53932e+08	1.20683e+09	4.65764e+08	4.2142e+08	8.30943e+08	5.27149e+08
4-Isopropyl-2-methylphenol	P	C10H14O	150.104	151.112	0.0699516	[M+H]+	6.144	Benzenoids	Benzene and substituted derivatives	Cumenes	-	5.5883e+08	5.52415e+08	5.75311e+08	6.09019e+08	5.91647e+08	5.9723e+08	1.02362e+09	1.0928e+09	1.06878e+09	5.20957e+08	5.23306e+08	5.17831e+08	1.27365e+09	7.16314e+08	6.80357e+08	6.77115e+08	1.1663e+09	7.37066e+08	6.35737e+08	1.15085e+09	6.55192e+08	6.78832e+08	8.25966e+08	8.62358e+08	1.78268e+09	1.25413e+09	7.42105e+08	1.30661e+09	7.01577e+08	1.36172e+09	7.76104e+08	8.46617e+08	8.27619e+08	7.99208e+08	1.06243e+09	1.23317e+09	8.90236e+08	1.58559e+09
Vinyl benzoate	P	C9H8O2	148.052	149.06	0.417115	[M+H]+	0.165	Benzenoids	Benzene and substituted derivatives	Benzoic acids and derivatives	-	3.31405e+07	3.50234e+07	3.35063e+07	3.32892e+07	3.20184e+07	3.06854e+07	4.1204e+07	3.81372e+07	4.4336e+07	4.61873e+07	4.60667e+07	4.80011e+07	4.32253e+07	4.74965e+07	3.97192e+07	3.79378e+07	4.10847e+07	3.91712e+07	2.52819e+07	3.41707e+07	3.22624e+07	2.68608e+07	3.27483e+07	3.07215e+07	3.27061e+07	3.28393e+07	3.42397e+07	2.8928e+07	2.65767e+07	3.09183e+07	3.19236e+07	3.31914e+07	3.55065e+07	3.37916e+07	3.02331e+07	2.98133e+07	2.68472e+07	2.86309e+07
KOJIC ACID	P	C6H6O4	142.027	143.034	0.0128269	[M+H]+	0.702	Organoheterocyclic compounds	Pyrans	Pyranones and derivatives	"501-30-4"	1.23487e+08	1.27895e+08	1.1821e+08	1.2508e+08	1.17931e+08	1.21419e+08	1.53021e+08	1.60059e+08	1.58169e+08	1.66804e+08	1.74244e+08	1.75826e+08	1.44977e+08	1.55031e+08	1.42883e+08	1.49113e+08	1.368e+08	1.32697e+08	1.50486e+08	1.37549e+08	1.13771e+08	9.2644e+07	1.71583e+08	1.7087e+08	1.65594e+08	1.64931e+08	1.64262e+08	1.67602e+08	1.27249e+08	1.41057e+08	1.45552e+08	1.50361e+08	1.51403e+08	1.53165e+08	1.28728e+08	1.14097e+08	1.11272e+08	1.07836e+08
2-Ethyltoluene	P	C9H12	120.094	121.101	0.999901	[M+H]+	8.577	Benzenoids	Benzene and substituted derivatives	Toluenes	"611-14-3"	1.56665e+09	1.79486e+09	1.63754e+09	1.57165e+09	1.62699e+09	1.61634e+09	4.23942e+08	3.98713e+08	4.03233e+08	3.99956e+08	3.96256e+08	4.02291e+08	7.87201e+08	8.05985e+08	6.23756e+08	8.43975e+08	8.3837e+08	8.18866e+08	1.1245e+09	1.28546e+09	1.20329e+09	1.20821e+09	1.28284e+09	1.33853e+09	1.27222e+09	1.34124e+09	1.32079e+09	1.37381e+09	4.62069e+08	4.42952e+08	4.57758e+08	5.10261e+08	4.69504e+08	4.82317e+08	2.31217e+09	2.31596e+09	2.89657e+09	2.3321e+09
13-epi-Phaeophorbide a methyl ester	P	C36H38N4O5	606.284	607.292	0.510692	[M+H]+	11.081	Organoheterocyclic compounds	Tetrapyrroles and derivatives	-	-	2.15251e+06	1.69615e+06	1.57268e+06	719298	484994	462718	6.92927e+08	7.20063e+08	6.86695e+08	6.89962e+08	6.90741e+08	7.15255e+08	2.18965e+06	537171	1.66191e+06	602576	1.13944e+06	853549	5.66803e+08	5.72408e+08	4.94769e+08	5.12945e+08	9.437e+07	9.33997e+07	9.05308e+07	8.58509e+07	9.15298e+07	9.10431e+07	5.68677e+08	5.52188e+08	5.55363e+08	5.62401e+08	5.18283e+08	5.39839e+08	1.31314e+06	1.29849e+06	159370	155640
Santene	P	C9H14	122.11	123.117	0.798913	[M+H]+	6.652	Hydrocarbons	Unsaturated hydrocarbons	Branched unsaturated hydrocarbons	"529-16-8"	8.53943e+08	8.88252e+08	7.97197e+08	8.44289e+08	8.59615e+08	8.48581e+08	5.9339e+08	5.70128e+08	5.35783e+08	5.33255e+08	5.35663e+08	5.67692e+08	5.31948e+08	2.96657e+08	3.39078e+08	5.57345e+08	2.42583e+08	6.10044e+08	6.29706e+08	6.42947e+08	6.24443e+08	6.68859e+08	1.25155e+09	1.0108e+09	1.2086e+09	1.31191e+09	8.46102e+08	1.09461e+09	6.09523e+08	6.25655e+08	6.82774e+08	6.46732e+08	6.54978e+08	6.46804e+08	8.78966e+08	8.99115e+08	8.95026e+08	5.94906e+08
Methylhydroquinone	P	C7H8O2	124.052	125.06	0.755205	[M+H]+	0.97	Benzenoids	Phenols	Benzenediols	-	1.24516e+08	1.28983e+08	1.24056e+08	1.23111e+08	1.20312e+08	1.19269e+08	1.485e+08	1.47737e+08	7.80877e+07	2.45487e+06	5.60826e+07	4.77756e+07	1.26661e+08	1.46691e+08	1.45054e+08	1.39571e+08	1.42389e+08	1.39224e+08	1.09265e+08	1.09074e+08	1.11048e+08	9.81823e+07	1.29919e+08	1.34376e+08	1.28858e+08	1.31666e+08	1.36358e+08	1.38032e+08	1.01925e+08	1.1909e+08	1.8014e+08	1.31595e+08	1.45444e+08	1.32712e+08	1.01613e+08	1.03733e+08	1.08128e+08	1.06596e+08
1-Cyclohexenecarboxylic acid	P	C7H10O2	126.068	127.075	0.126547	[M+H]+	4.969	Organic acids and derivatives	Carboxylic acids and derivatives	Carboxylic acids	"636-82-8"	8.07481e+07	6.50849e+07	6.83421e+07	6.36873e+07	7.00879e+07	5.7424e+07	2.30443e+07	2.85645e+07	3.70844e+07	3.53743e+07	3.84195e+07	3.02162e+07	1.654e+08	1.14209e+08	1.17377e+08	1.81739e+08	1.17441e+08	1.1865e+08	6.30224e+07	4.30311e+07	6.13591e+07	3.56938e+07	2.91759e+07	5.1877e+07	5.13672e+07	7.19783e+07	6.28104e+07	4.85366e+07	4.07023e+07	3.94979e+07	6.07229e+07	3.71628e+07	5.87616e+07	3.74584e+07	6.96927e+07	8.15313e+07	9.70119e+07	7.65849e+07
Sulcatone	P	C8H14O	126.104	127.112	0.717105	[M+H]+	6.567	Organic oxygen compounds	Organooxygen compounds	Carbonyl compounds	-	3.20026e+08	3.53354e+08	3.3776e+08	6.74187e+08	4.03988e+08	3.2669e+08	1.83254e+08	3.29355e+08	2.18773e+08	2.13263e+08	3.47472e+08	3.35743e+08	2.13678e+08	2.15543e+08	2.12323e+08	2.36745e+08	1.79382e+08	2.31059e+08	2.46787e+08	2.52078e+08	2.28864e+08	2.77643e+08	1.00327e+09	6.37407e+08	5.24166e+08	9.94198e+08	1.00966e+09	6.56449e+08	2.07675e+08	2.22921e+08	1.96074e+08	1.80242e+08	2.19411e+08	1.89849e+08	3.23645e+08	3.0363e+08	3.01403e+08	3.32292e+08
Octylamine	P	C8H19N	129.152	130.159	0.713385	[M+H]+	5.435	Organic nitrogen compounds	Organonitrogen compounds	Amines	"111-86-4"	6.11081e+07	6.85147e+07	6.12444e+07	6.76876e+07	6.11449e+07	6.51312e+07	3.31318e+08	3.42067e+08	3.24584e+08	3.19179e+08	3.18399e+08	3.30677e+08	1.10641e+08	1.23912e+08	1.20755e+08	1.22615e+08	1.29133e+08	1.23824e+08	1.14121e+08	1.20156e+08	1.12797e+08	1.236e+08	9.0772e+07	8.57315e+07	8.80599e+07	8.26366e+07	8.92435e+07	8.44662e+07	2.58674e+08	2.47171e+08	2.64532e+08	2.64523e+08	2.68884e+08	2.6231e+08	5.87721e+07	6.27583e+07	5.82627e+07	5.57294e+07
(S)-(+)-alpha-Phellandrene	P	C10H16	136.125	137.132	0.451618	[M+H]+	9.45	Lipids and lipid-like molecules	Prenol lipids	Monoterpenoids	-	3.15163e+08	3.30647e+08	3.23518e+08	3.16103e+08	3.21604e+08	3.33158e+08	1.57328e+08	1.17719e+08	1.47346e+08	1.36884e+08	1.89349e+08	1.25203e+08	1.21805e+08	1.30858e+08	1.15418e+08	1.50342e+08	9.14707e+07	1.44473e+08	1.04217e+08	1.32132e+08	1.16588e+08	1.1266e+08	2.60124e+08	2.60909e+08	2.6359e+08	2.71032e+08	2.65883e+08	2.59611e+08	1.0979e+08	1.24473e+08	1.13604e+08	1.25095e+08	1.2908e+08	1.25026e+08	2.36879e+08	2.18904e+08	2.28541e+08	1.15427e+08
trans-2-Octenoic acid	P	C8H14O2	142.099	143.107	0.947732	[M+H]+	5.59	Lipids and lipid-like molecules	Fatty Acyls	Fatty acids and conjugates	"1871-67-6"	1.24904e+08	1.30701e+08	1.2171e+08	1.313e+08	1.24662e+08	1.39178e+08	7.96872e+07	7.30111e+07	7.44283e+07	6.6503e+07	7.37931e+07	7.81553e+07	5.08349e+08	5.58209e+08	4.95095e+08	6.12497e+08	5.47937e+08	5.96328e+08	2.57499e+08	2.48132e+08	2.4891e+08	2.52604e+08	1.3919e+08	1.38034e+08	1.35622e+08	1.38473e+08	1.44554e+08	1.4104e+08	1.15905e+08	1.05698e+08	1.15465e+08	1.15839e+08	1.1468e+08	1.19994e+08	1.36297e+09	1.32696e+09	1.31125e+09	1.32414e+09
4-Isopropenylbenzaldehyde	P	C10H10O	146.073	147.08	0.269705	[M+H]+	7.471	Benzenoids	Benzene and substituted derivatives	Phenylpropenes	-	3.04327e+08	3.16665e+08	3.21243e+08	3.06289e+08	3.07258e+08	3.00434e+08	2.02377e+08	2.06209e+08	1.97508e+08	2.0262e+08	2.11163e+08	2.07749e+08	1.9754e+08	1.98516e+08	1.95302e+08	2.01839e+08	1.78743e+08	2.00814e+08	1.87222e+08	2.74309e+08	1.78315e+08	1.86747e+08	2.85682e+08	4.70114e+08	4.32567e+08	2.85402e+08	4.77749e+08	5.09491e+08	2.36531e+08	1.05748e+08	2.35816e+08	2.45703e+08	1.00982e+08	1.10633e+08	2.44113e+08	2.43196e+08	2.4057e+08	2.38354e+08
4-Deoxypyridoxine	P	C8H11NO2	153.079	154.086	0.715137	[M+H]+	5.025	Organoheterocyclic compounds	Pyridines and derivatives	Methylpyridines	-	2.94886e+08	2.95888e+08	1.38904e+08	1.42997e+08	3.11552e+08	1.45957e+08	1.98608e+08	1.94123e+08	1.72195e+08	1.85031e+08	1.9346e+08	1.96802e+08	4.75441e+08	5.36003e+08	3.56393e+08	5.40429e+08	3.76239e+08	5.64693e+08	1.3064e+08	1.38315e+08	2.35335e+08	1.39365e+08	2.17795e+08	2.77167e+08	1.34847e+08	1.30716e+08	2.69882e+08	1.41101e+08	2.13301e+08	2.04582e+08	2.19689e+08	2.26674e+08	2.29352e+08	2.18056e+08	1.44831e+08	2.87694e+08	2.99653e+08	1.42383e+08
N-Methylethanolamine phosphate	P	C3H10NO4P	155.035	156.042	0.840031	[M+H]+	1.401	Organic acids and derivatives	Organic phosphoric acids and derivatives	Phosphate esters	-	1.60576e+08	1.75581e+08	1.61127e+08	1.53385e+08	1.63497e+08	1.55543e+08	3.53494e+07	3.97731e+07	4.31449e+07	3.61857e+07	3.61923e+07	3.31146e+07	1.86879e+08	2.23586e+08	2.09533e+08	2.10753e+08	2.02369e+08	2.44202e+08	5.93536e+07	6.12017e+07	6.0341e+07	6.71686e+07	3.74778e+07	2.84208e+07	3.85718e+07	3.57288e+07	3.61108e+07	3.93181e+07	1.10893e+08	1.08746e+08	1.13348e+08	1.24594e+08	1.06859e+08	1.17523e+08	9.77198e+07	9.45293e+07	8.83533e+07	9.30836e+07
Speciosin H	P	C11H20O2	184.146	185.154	0.562539	[M+H]+	0.286	Organic oxygen compounds	Organooxygen compounds	Alcohols and polyols	-	2.31109e+07	2.41822e+07	2.19473e+07	2.34816e+07	2.19461e+07	2.20433e+07	3.05407e+07	2.95082e+07	2.90249e+07	3.13757e+07	3.26045e+07	2.90854e+07	2.51868e+07	2.98334e+07	2.31265e+07	2.89451e+07	2.78956e+07	2.82018e+07	3.24462e+07	2.74179e+07	2.11451e+07	1.88612e+07	3.18806e+07	3.28428e+07	3.17499e+07	3.38689e+07	3.22401e+07	3.23611e+07	2.51373e+07	2.56306e+07	2.48648e+07	2.62847e+07	2.62409e+07	2.43358e+07	2.48856e+07	2.38333e+07	2.4323e+07	2.50198e+07
(3R)-6-Hydroxy-3-isopropenyl-heptanoate	P	C10H18O3	186.126	187.133	0.664504	[M+H]+	1.076	Organic acids and derivatives	Hydroxy acids and derivatives	Medium-chain hydroxy acids and derivatives	-	1.71436e+07	1.65451e+07	1.5749e+07	1.70893e+07	1.59799e+07	1.56099e+07	2.0316e+07	1.57837e+07	1.6444e+07	1.95897e+07	1.67404e+07	1.62855e+07	1.29676e+07	2.1153e+07	2.0605e+07	1.98649e+07	2.10103e+07	1.97403e+07	1.11607e+07	1.79255e+07	1.52973e+07	9.89602e+06	2.59562e+07	2.38344e+07	2.21754e+07	2.35363e+07	2.22813e+07	2.42958e+07	1.67183e+07	1.63956e+07	1.86368e+07	1.78627e+07	1.65077e+07	1.65599e+07	1.86506e+07	3.07411e+07	1.84482e+07	1.76761e+07
(-)-Chrysogine	P	C10H10N2O2	190.074	191.082	0.42642	[M+H]+	5.279	Organoheterocyclic compounds	Diazanaphthalenes	Benzodiazines	-	2.16796e+08	2.29221e+08	2.13765e+08	2.10397e+08	2.28378e+08	2.25034e+08	2.54863e+08	2.18532e+08	2.09229e+08	2.15182e+08	2.38994e+08	2.51962e+08	3.35607e+08	3.59196e+08	6.52395e+08	4.11233e+08	3.71465e+08	4.24829e+08	1.91191e+08	2.1215e+08	2.11542e+08	1.14036e+08	2.58193e+08	2.53363e+08	2.53693e+08	2.71021e+08	2.80878e+08	2.6794e+08	2.18886e+08	3.90125e+08	2.43975e+08	2.20449e+08	2.42364e+08	2.44437e+08	2.43943e+08	2.48723e+08	2.47949e+08	2.41021e+08
Thymyl acetate	P	C12H16O2	192.115	193.123	3.19733	[M+H]+	1.379	Lipids and lipid-like molecules	Prenol lipids	Monoterpenoids	-	4.04655e+06	1.94008e+06	2.47689e+06	3.5289e+06	3.81499e+06	3.61684e+06	5.77677e+06	7.22827e+06	5.04105e+06	5.92704e+06	4.28809e+06	3.96179e+06	6.48842e+06	1.14637e+07	8.58161e+06	7.82531e+06	6.97683e+06	6.87545e+06	3.65214e+06	4.44225e+06	4.3347e+06	4.53705e+06	4.12455e+06	4.47296e+06	3.36519e+06	4.58479e+06	4.51731e+06	5.45563e+06	2.85277e+06	4.92534e+06	5.01714e+06	8.26384e+06	4.6136e+06	5.85444e+06	5.36817e+06	5.80441e+06	6.21615e+06	5.62152e+06
Isopygmaein	P	C11H14O3	194.094	195.102	0.825839	[M+H]+	5.739	Hydrocarbon derivatives	Tropones	Tropolones	-	9.06699e+08	9.4598e+08	9.15366e+08	9.06101e+08	9.12941e+08	8.98441e+08	8.67223e+08	8.39626e+08	8.51915e+08	8.13909e+08	9.02e+08	8.90101e+08	1.25263e+09	1.32273e+09	1.31785e+09	1.33812e+09	1.39081e+09	1.32075e+09	8.71637e+08	9.18411e+08	8.62129e+08	8.81263e+08	1.46639e+09	1.41486e+09	1.41583e+09	1.69788e+09	1.47863e+09	1.48446e+09	1.0628e+09	1.07801e+09	1.06353e+09	1.02795e+09	1.07189e+09	1.07215e+09	1.05946e+09	1.05972e+09	1.03406e+09	1.03334e+09
ROLICYCLIDINE	P	C16H23N	229.183	230.19	0.0200615	[M+H]+	6.163	Organic nitrogen compounds	Organonitrogen compounds	Amines	"2201-39-0"	9.05454e+07	1.2326e+08	1.1717e+08	1.10401e+08	8.47175e+07	8.92778e+07	6.34064e+07	6.00855e+07	5.65682e+07	6.59974e+07	6.44392e+07	6.54428e+07	1.09219e+08	1.14948e+08	1.22583e+08	1.24033e+08	1.22458e+08	1.13377e+08	1.21535e+08	1.44075e+08	1.12385e+08	1.13074e+08	6.58469e+07	5.85039e+07	6.75738e+07	4.68708e+07	6.116e+07	6.79685e+07	9.55311e+07	9.76823e+07	8.45488e+07	8.94644e+07	8.76284e+07	9.07409e+07	2.39414e+08	2.29827e+08	2.48063e+08	2.32299e+08
Pterosin N	P	C14H18O3	234.126	235.133	0.598991	[M+H]+	6.195	Benzenoids	Indanes	Indanones	-	3.66017e+08	3.87869e+08	4.1471e+08	3.58646e+08	3.54461e+08	3.76712e+08	3.7732e+08	3.68761e+08	3.44865e+08	4.05424e+08	3.7319e+08	3.91925e+08	1.53272e+08	1.64496e+08	1.75002e+08	2.03341e+08	1.65449e+08	1.92177e+08	3.24151e+08	3.59343e+08	3.21178e+08	3.19902e+08	3.70557e+08	3.47654e+08	3.61865e+08	3.55269e+08	3.66696e+08	3.41091e+08	4.21879e+08	4.11839e+08	4.32718e+08	4.44878e+08	4.23316e+08	4.0237e+08	1.95036e+08	1.62336e+08	1.87465e+08	1.61953e+08
Piroctone	P	C14H23NO2	237.173	238.18	0.0335812	[M+H]+	5.391	Organoheterocyclic compounds	Pyridines and derivatives	Hydropyridines	"50650-76-5"	1.57638e+08	1.60352e+08	1.50386e+08	1.58077e+08	1.5862e+08	1.59983e+08	7.66128e+07	7.22669e+07	7.13278e+07	7.1469e+07	7.16317e+07	6.88979e+07	4.55115e+07	4.64001e+07	4.36253e+07	5.44346e+07	4.66951e+07	5.04712e+07	1.01336e+08	1.08369e+08	9.90279e+07	1.07759e+08	2.1422e+08	2.09326e+08	2.12461e+08	2.19858e+08	2.23823e+08	2.06035e+08	8.41218e+07	7.86419e+07	8.23487e+07	8.75952e+07	8.94191e+07	8.31291e+07	1.19845e+08	1.26863e+08	1.31095e+08	1.24203e+08
H-Leu-Asn-OH	P	C10H19N3O4	245.138	246.145	0.888023	[M+H]+	5.235	Organic acids and derivatives	Carboxylic acids and derivatives	Amino acids, peptides, and analogues	-	1.10821e+07	1.20722e+07	1.47873e+07	1.12369e+07	1.13869e+07	1.23997e+07	2.11134e+08	2.20957e+08	2.06761e+08	1.99698e+08	2.10776e+08	2.18721e+08	3.59308e+07	3.82811e+07	2.61648e+07	2.88489e+07	4.22116e+07	2.79228e+07	2.57364e+07	2.93796e+07	2.86045e+07	2.91578e+07	9.89797e+06	6.89245e+06	6.4237e+06	5.84113e+06	6.18301e+06	6.7166e+06	2.98284e+07	2.43453e+07	2.78673e+07	2.81579e+07	2.57288e+07	2.59403e+07	2.10561e+07	1.94258e+07	1.93808e+07	2.0504e+07
L-phenylalanyl-L-proline	P	C14H18N2O3	262.132	263.139	0.0611674	[M+H]+	5.497	Organic acids and derivatives	Carboxylic acids and derivatives	Amino acids, peptides, and analogues	-	1.6941e+08	1.79366e+08	1.64197e+08	1.67999e+08	1.70806e+08	1.75173e+08	9.39572e+08	8.69767e+08	6.04464e+08	9.49681e+08	9.38022e+08	6.0107e+08	1.34621e+08	1.48884e+08	1.43901e+08	1.4956e+08	1.5507e+08	1.50383e+08	1.98419e+08	1.9205e+08	1.88523e+08	2.02516e+08	2.99239e+08	3.00924e+08	2.92253e+08	3.1062e+08	2.97823e+08	3.01673e+08	1.66814e+08	1.56687e+08	1.68804e+08	1.65646e+08	1.73233e+08	1.7239e+08	1.92378e+08	1.82447e+08	1.83203e+08	1.89459e+08
2'-Amino-2'-deoxyadenosine	P	C10H14N6O3	266.113	267.12	1.09997	[M+H]+	5.995	Nucleosides, nucleotides, and analogues	Purine nucleosides	Purine 2'-deoxyribonucleosides	"10414-81-0"	1.80255e+09	2.07394e+09	1.92727e+09	1.93307e+09	2.02508e+09	1.80987e+09	3.2583e+09	2.98629e+09	2.9143e+09	3.16957e+09	3.0475e+09	3.03674e+09	2.49341e+09	2.55475e+09	2.66067e+09	2.87366e+09	2.7329e+09	2.63006e+09	2.47689e+09	2.44925e+09	2.33318e+09	2.44314e+09	2.47511e+09	2.33637e+09	2.36057e+09	2.40433e+09	2.36919e+09	2.26552e+09	4.53422e+09	4.17859e+09	4.37988e+09	4.62479e+09	4.65453e+09	4.35727e+09	1.07519e+09	1.05427e+09	1.08188e+09	1.08818e+09
Isoretrohoustine	P	C14H23NO4	269.163	270.17	0.837037	[M+H]+	5.853	Alkaloids and derivatives	-	-	-	8.09113e+07	8.64234e+07	7.728e+07	7.62821e+07	7.68154e+07	7.33377e+07	2.74927e+08	2.69625e+08	2.73868e+08	2.89178e+08	2.94963e+08	3.97547e+08	1.0459e+08	1.1628e+08	1.0772e+08	1.26599e+08	9.89194e+07	1.03118e+08	1.69925e+08	1.12483e+08	1.14734e+08	1.73888e+08	6.28629e+07	9.95385e+07	6.03975e+07	1.02144e+08	6.41305e+07	1.26248e+08	3.08873e+08	3.05675e+08	2.88045e+08	3.11891e+08	3.13567e+08	3.08653e+08	7.01334e+07	7.61956e+07	7.25314e+07	7.72956e+07
Stearidonic Acid	P	C18H28O2	276.209	277.216	0.828829	[M+H]+	7.673	Lipids and lipid-like molecules	Fatty Acyls	Lineolic acids and derivatives	"20290-75-9"	1.98601e+09	2.09863e+09	1.9978e+09	1.95186e+09	2.0772e+09	2.05094e+09	9.45911e+09	9.83751e+09	9.60201e+09	9.48258e+09	9.8835e+09	1.02796e+10	4.90943e+09	6.06617e+09	5.59188e+09	4.90736e+09	4.86021e+09	5.7037e+09	2.71042e+09	2.7933e+09	2.76062e+09	2.68001e+09	1.4624e+09	1.42223e+09	2.16224e+09	1.34391e+09	1.40383e+09	1.42118e+09	7.0969e+09	6.86243e+09	7.03601e+09	7.42026e+09	7.26534e+09	7.14093e+09	2.30413e+09	3.03171e+09	2.71751e+09	2.30811e+09
Hedaol B	P	C18H30O2	278.225	279.232	0.954339	[M+H]+	6.847	Lipids and lipid-like molecules	Prenol lipids	Diterpenoids	-	2.46793e+08	2.48203e+08	2.28455e+08	2.42906e+08	2.37062e+08	2.24487e+08	1.83196e+08	1.68031e+08	1.69519e+08	1.75215e+08	1.70437e+08	1.73188e+08	3.64956e+08	3.75394e+08	3.6838e+08	3.95273e+08	3.87557e+08	3.8155e+08	2.23784e+08	2.20023e+08	2.30706e+08	2.5175e+08	3.52014e+08	3.9013e+08	3.84508e+08	3.89808e+08	3.82034e+08	3.82865e+08	1.97718e+08	1.81092e+08	1.81882e+08	1.76368e+08	1.68208e+08	1.88942e+08	3.2987e+08	3.3559e+08	3.25484e+08	3.37987e+08
eucatropine	P	C17H25NO3	291.183	292.191	0.0739981	[M+H]+	5.689	Organoheterocyclic compounds	Piperidines	-	-	1.33888e+08	9.52402e+07	1.31726e+08	1.40002e+08	1.35716e+08	6.76152e+07	1.08243e+09	9.4653e+08	9.84233e+08	9.58505e+08	1.07497e+09	9.9537e+08	9.97651e+07	1.11744e+08	1.13638e+08	1.16032e+08	2.84094e+08	2.82931e+08	2.72315e+08	2.69116e+08	2.33862e+08	2.66109e+08	1.45302e+08	1.51908e+08	1.49925e+08	1.51364e+08	1.44221e+08	1.42846e+08	5.07603e+08	5.06235e+08	5.74181e+08	5.50792e+08	5.54629e+08	4.83628e+08	2.59213e+08	2.67679e+08	2.67482e+08	2.61723e+08
Antibiotic RK 441	P	C15H20N2O4	292.142	293.15	0.265901	[M+H]+	4.938	Organoheterocyclic compounds	Piperidines	Piperidinones	-	1.06337e+08	1.1962e+08	1.17637e+08	1.08333e+08	1.2079e+08	1.19907e+08	2.04829e+08	1.75845e+08	1.68573e+08	1.7886e+08	1.80157e+08	1.96474e+08	1.18349e+08	1.38392e+08	1.0355e+08	1.03318e+08	1.09761e+08	1.05845e+08	1.05433e+08	1.37995e+08	1.03719e+08	9.77563e+07	2.74045e+08	2.79033e+08	2.63276e+08	2.48794e+08	2.61251e+08	2.6804e+08	1.70042e+08	1.65858e+08	1.69917e+08	1.74116e+08	1.72379e+08	1.68472e+08	1.31211e+08	9.31088e+07	8.95149e+07	1.46629e+08
Lycoposerramine F	P	C16H25NO4	295.178	296.185	1.46962	[M+H]+	5.711	Lipids and lipid-like molecules	Prenol lipids	Sesquiterpenoids	-	1.7799e+08	1.60637e+08	1.47944e+08	1.80034e+08	1.73723e+08	1.8062e+08	1.85978e+08	1.93592e+08	1.78044e+08	1.35791e+08	1.46361e+08	1.87695e+08	7.99186e+07	9.83955e+07	7.67412e+07	1.07907e+08	8.38258e+07	1.07904e+08	1.17013e+08	1.25547e+08	1.00827e+08	1.30786e+08	2.15037e+08	2.4555e+08	2.55099e+08	2.40895e+08	2.28421e+08	2.39495e+08	2.44927e+08	2.06955e+08	1.80844e+08	1.76212e+08	1.76137e+08	2.31124e+08	8.23188e+07	5.20848e+07	8.35681e+07	5.52834e+07
Achaetolide	P	C16H28O5	300.194	301.201	0.160433	[M+H]+	5.94	Organoheterocyclic compounds	Oxocins	-	-	1.8278e+08	1.7872e+08	1.81081e+08	1.79069e+08	1.81825e+08	1.69301e+08	4.76995e+07	4.25753e+07	3.42289e+07	4.66242e+07	4.69337e+07	2.24296e+07	1.00975e+08	1.04841e+08	9.9848e+07	9.88956e+07	1.11034e+08	9.67747e+07	6.05406e+07	5.42305e+07	5.16865e+07	6.08858e+07	4.51366e+07	5.34371e+07	5.29547e+07	5.90411e+07	4.91552e+07	5.33125e+07	4.02645e+07	4.28144e+07	4.79558e+07	4.58791e+07	3.8899e+07	3.02527e+07	4.28403e+07	3.77913e+07	3.42707e+07	3.69286e+07
H-LEU-LEU-GLY-OH	P	C14H27N3O4	301.2	302.207	0.114214	[M+H]+	5.331	Organic acids and derivatives	Carboxylic acids and derivatives	Amino acids, peptides, and analogues	"4464-36-2"	2.83644e+06	3.32099e+06	3.17556e+06	3.23035e+06	3.13748e+06	3.31843e+06	8.36324e+07	9.11985e+07	8.42063e+07	8.83268e+07	8.71726e+07	1.10203e+08	1.13546e+07	1.35634e+07	1.35691e+07	1.66685e+07	1.50642e+07	1.62591e+07	1.038e+07	8.51863e+06	1.03779e+07	1.03504e+07	1.21061e+07	1.20584e+07	1.2301e+07	1.15286e+07	1.16498e+07	1.07964e+07	2.28158e+07	2.14951e+07	2.23005e+07	2.8845e+07	2.30791e+07	2.36537e+07	1.12328e+07	1.19335e+07	1.10878e+07	1.07087e+07
Wyethic acid	P	C19H30O3	306.219	307.226	1.32127	[M+H]+	6.398	Lipids and lipid-like molecules	Prenol lipids	Diterpenoids	-	8.57936e+08	8.36386e+08	7.97542e+08	8.1427e+08	7.61202e+08	7.67544e+08	3.9533e+08	2.74076e+08	3.85314e+08	3.90203e+08	3.90687e+08	4.14329e+08	7.46137e+08	3.94401e+08	7.83742e+08	8.02938e+08	7.96434e+08	8.0242e+08	6.02463e+08	5.52012e+08	5.18873e+08	5.68746e+08	7.82062e+08	7.5988e+08	7.75652e+08	7.70986e+08	4.78152e+08	7.85029e+08	5.98641e+08	5.46775e+08	6.72714e+08	5.23343e+08	5.57527e+08	5.56259e+08	6.18895e+08	7.64446e+08	4.05292e+08	8.01826e+08
6-Hydroxydendroxine	P	C17H25NO4	307.178	308.185	0.940518	[M+H]+	5.462	Organoheterocyclic compounds	Indoles and derivatives	-	-	5.23986e+07	5.07527e+07	5.27207e+07	5.28408e+07	5.35739e+07	5.30161e+07	1.02323e+08	9.55538e+07	9.99471e+07	9.45939e+07	9.79393e+07	9.81632e+07	5.2353e+07	5.62626e+07	5.32727e+07	8.06987e+07	5.36832e+07	7.12526e+07	6.44311e+07	6.46426e+07	5.87927e+07	5.87726e+07	6.95524e+07	6.89263e+07	6.93169e+07	7.71662e+07	7.24545e+07	6.50992e+07	9.80121e+07	1.03007e+08	9.38806e+07	9.9454e+07	1.06426e+08	9.78353e+07	9.62629e+07	9.63674e+07	9.57131e+07	1.06009e+08
Formylfusarochromanone	P	C16H20N2O5	320.137	321.145	0.0232394	[M+H]+	5.492	Organoheterocyclic compounds	Benzopyrans	1-benzopyrans	-	1.38355e+08	1.50358e+08	1.27541e+08	1.33961e+08	1.30117e+08	1.29898e+08	3.57011e+08	3.66831e+08	3.45052e+08	3.58197e+08	3.63653e+08	4.7787e+08	1.6645e+08	1.90308e+08	1.72187e+08	1.76531e+08	1.82119e+08	1.76271e+08	1.51991e+08	1.99946e+08	1.83282e+08	1.75935e+08	2.85607e+08	2.70419e+08	2.82815e+08	2.76361e+08	2.84862e+08	2.82172e+08	2.51449e+08	3.22631e+08	3.14737e+08	1.62663e+08	3.21791e+08	1.32886e+08	1.21199e+08	1.19634e+08	1.28197e+08	1.24529e+08
4alpha-Hydroxy-18-norgrindelic acid	P	C19H30O4	322.214	323.221	2.65293	[M+H]+	6.373	Organoheterocyclic compounds	Tetrahydrofurans	-	-	6.94987e+08	4.48222e+08	6.86628e+08	6.99332e+08	4.1039e+08	4.63443e+08	3.27605e+08	1.45803e+08	2.46114e+08	2.49032e+08	1.4332e+08	3.31341e+08	5.79119e+08	5.83993e+08	5.79459e+08	6.0342e+08	5.85984e+08	5.87868e+08	4.37361e+08	3.40077e+08	4.22967e+08	3.38199e+08	5.01279e+08	4.80755e+08	7.29465e+08	7.30743e+08	7.72602e+08	3.20379e+08	2.14513e+08	2.38709e+08	1.7625e+08	4.39982e+08	4.47881e+08	4.17269e+08	4.35485e+08	6.589e+08	2.39735e+08	4.03254e+08
[truncated: 3,234 more rows]
[truncated: 2 more columns]
